# Supplementary material for: METTL3 Promotes the Differentiation of Goat Skeletal Muscle Satellite Cells by Regulating MEF2C mRNA Stability in a m6A-Dependent Manner
Source: Int J Mol Sci. 2023 Sep 14;24(18):14115. doi: 10.3390/ijms241814115 (PMC10531580; doi:10.3390/ijms241814115)
Supplement: Supplementary file 1 [file ijms-24-14115-s001.zip]

Archive with 4 entries (4 files):
- Supplementary Material.pdf
- Table S6.xlsx
- Table S7.xlsx
- Table S8.xlsx
