# Supplementary material for: METTL3 Promotes the Differentiation of Goat Skeletal Muscle Satellite Cells by Regulating MEF2C mRNA Stability in a m6A-Dependent Manner
Source: Int J Mol Sci. 2023 Sep 14;24(18):14115. doi: 10.3390/ijms241814115 (PMC10531580; doi:10.3390/ijms241814115)
Supplement: Supplementary file 1 [file ijms-24-14115-s001.zip › Table S6.xlsx]

## Sheet: si_Metvssi_NC_deg_all
gene_id	si_Met_1	si_Met_2	si_Met_3	si_NC_1	si_NC_2	si_NC_3	si_Met	si_NC	log2FoldChange	pvalue	padj	gene_name	gene_chr	gene_start	gene_end	gene_strand	gene_length	gene_biotype	gene_description	tf_family
102185281	193.81	184.825	188.044	0	0	0	188.893	0	9.94022	9.79e-17	1.65e-15	EGR4	NC_030818.1	11028039	11030802	+	2366	protein_coding	early growth response 4%2C transcript variant X1	-
102176585	129.207	145.088	131.726	0	0	1.13972	135.34	0.379908	8.49764	1.59e-12	1.76e-11	MAT1A	NC_030835.1	10155773	10172863	+	3400	protein_coding	methionine adenosyltransferase 1A	-
102170652	23.7513	36.965	45.8177	0	0	0	35.5113	0	7.52902	3.06e-09	2.28e-08	SYT4	NC_030831.1	12775730	12785835	+	3896	protein_coding	synaptotagmin 4	C2
102191018	20.9011	29.572	40.0905	0	0	0	30.1879	0	7.29457	1.3e-08	8.84e-08	SLC6A15	NC_030812.1	14366691	14419760	-	3862	protein_coding	solute carrier family 6 member 15	SNF
102190515	133.957	170.039	134.59	2.00424	0.999869	0	146.195	1.00137	7.13298	2.12e-16	3.47e-15	SLC18A1	NC_030815.1	66843276	66885197	-	2308	protein_coding	solute carrier family 18 member A1%2C transcript variant X1	MFS_1
102175746	91.2049	85.0196	71.5902	0	0.999869	1.13972	82.6049	0.713198	6.89068	9.28e-11	8.44e-10	LOC102175746	NC_030835.1	10181128	10191318	+	6143	protein_coding	pulmonary surfactant-associated protein A%2C transcript variant X1	Lectin_C
102185860	23.7513	17.5584	19.0907	0	0	0	20.1335	0	6.71009	3.53e-07	1.96e-06	FGF21	NC_030825.1	56403257	56405520	+	1447	protein_coding	fibroblast growth factor 21	-
102181690	18.051	20.3308	19.0907	0	0	0	19.1575	0	6.63881	5.09e-07	2.76e-06	LOC102181690	NC_030817.1	28911636	28933024	-	8741	lncRNA	uncharacterized LOC102181690	-
102173830	24.7013	12.9378	16.2271	0	0	0	17.9554	0	6.54461	1.08e-06	5.56e-06	LOC102173830	NC_030813.1	113211269	113253628	+	3040	protein_coding	epididymis-specific alpha-mannosidase-like	-
102186155	103.556	91.4885	91.6354	2.00424	0	1.13972	95.5598	1.04799	6.51675	1.2e-13	1.51e-12	ZMYND15	NC_030826.1	26417025	26422141	-	2373	protein_coding	zinc finger MYND-type containing 15	zf-MYND
102185301	14.2508	14.786	22.9089	0	0	0	17.3152	0	6.49236	1.35e-06	6.81e-06	IZUMO1	NC_030825.1	56393899	56396881	-	963	protein_coding	izumo sperm-egg fusion 1	-
102187673	149.158	141.391	127.908	2.00424	1.99974	1.13972	139.486	1.71457	6.327	3.66e-20	8.31e-19	ICAM5	NC_030814.1	94710794	94717968	+	3473	protein_coding	intercellular adhesion molecule 5%2C transcript variant X1	-
102184433	5.70031	20.3308	20.0452	0	0	0	15.3588	0	6.32033	5.99e-06	2.74e-05	GRIK2	NC_030816.1	35137287	35864369	-	5068	protein_coding	glutamate ionotropic receptor kainate type subunit 2%2C transcript variant X1	Lig_chan
102185234	285.015	281.858	282.543	7.01483	3.99948	2.27945	283.139	4.43125	5.97102	3.45e-42	3.5e-40	CD83	NC_030830.1	7662629	7687922	+	2641	protein_coding	CD83 molecule%2C transcript variant X2	V-set
102178293	28.5015	17.5584	20.9998	1.00212	0	0	22.3532	0.33404	5.89899	6.11e-06	2.79e-05	HHIP	NC_030824.1	57400026	57516475	+	9370	protein_coding	hedgehog interacting protein	-
102178500	12.3507	8.31713	12.409	0	0	0	11.0256	0	5.84101	4.03e-05	0.000160522	PTGER3	NC_030810.1	46610355	46705881	-	7371	protein_coding	prostaglandin E receptor 3%2C transcript variant X2	7tm_1
102175466	11.4006	12.0136	8.59082	0	0	0	10.6684	0	5.79446	4.96e-05	0.000194592	LOC102175466	NC_030835.1	10194994	10200526	+	1006	protein_coding	mannose-binding protein A	Lectin_C
102172954	10.4506	11.0895	8.59082	0	0	0	10.0436	0	5.70734	7.44e-05	0.000283204	LOC102172954	NC_030810.1	99395677	99396394	+	718	protein_coding	histone H4	-
102188194	10.4506	8.31713	10.4999	0	0	0	9.75586	0	5.66473	9.1e-05	0.000341443	LOC102188194	NC_030835.1	10204323	10207294	-	484	pseudogene	-	-
102173926	13.3007	4.62063	9.54536	0	0	0	9.15557	0	5.57242	0.00018056	0.000641901	IL13RA2	NW_017189517.1	25697809	25718067	-	1250	protein_coding	interleukin 13 receptor subunit alpha 2	-
102169312	4.75026	5.54476	15.2726	0	0	0	8.52253	0	5.46913	0.000330506	0.00111869	OC90	NC_030821.1	72870090	72894531	-	1539	protein_coding	otoconin 90	-
102176872	11.4006	8.31713	5.72721	0	0	0	8.48165	0	5.46326	0.000254854	0.000882318	LOC102176872	NC_030813.1	25945727	25985445	+	1653	protein_coding	alcohol dehydrogenase 4	ADH_zinc_N
102173247	43.7024	40.6615	51.5449	1.00212	0	2.27945	45.3029	1.09386	5.43389	3.45e-09	2.53e-08	LOC102173247	NC_030810.1	99385699	99404341	-	1489	protein_coding	uncharacterized LOC102173247	Histone
102187832	11.4006	7.39301	5.72721	0	0	0	8.17361	0	5.40971	0.00032458	0.00110152	TDRD1	NC_030833.1	17280933	17334695	-	4287	protein_coding	tudor domain containing 1	zf-MYND
102188757	12.3507	7.39301	4.77268	0	0	0	8.17212	0	5.40949	0.000355457	0.00119652	CDS1	NC_030813.1	99848095	99924548	+	4447	protein_coding	CDP-diacylglycerol synthase 1%2C transcript variant X2	-
108637249	10.4506	9.24126	4.77268	0	0	0	8.15483	0	5.40694	0.000339281	0.00114533	LOC108637249	NC_030819.1	13670250	13791426	+	2064	protein_coding	multidrug resistance-associated protein 4-like	ABC_tran
108634089	13.3007	2.77238	7.63629	0	0	0	7.90313	0	5.35998	0.000562565	0.00181517	POU3F1	NC_030810.1	12879313	12881446	-	2134	protein_coding	POU class 3 homeobox 1	Pou
102185812	75.054	82.2472	52.4995	1.00212	0	4.55889	69.9336	1.85367	5.31937	3.34e-13	4e-12	BATF2	NC_030836.1	43632762	43639774	-	2282	protein_coding	basic leucine zipper ATF-like transcription factor 2%2C transcript variant X2	bZIP_1
novel.34	11.4006	1.84825	8.59082	0	0	0	7.2799	0	5.24125	0.000998681	0.00305985	-	NC_030808.1	149610394	149617343	-	480	-	-	-
108637965	11.4006	5.54476	4.77268	0	0	0	7.23935	0	5.23431	0.000740882	0.00233035	LOC108637965	NC_030809.1	66611478	66629421	-	4642	protein_coding	5-hydroxytryptamine receptor 5B	7tm_1
108636734	13.3007	13.8619	14.318	0	0	1.13972	13.8269	0.379908	5.20643	0.000132249	0.000481531	LOC108636734	NC_030808.1	3049218	3070792	-	1084	lncRNA	uncharacterized LOC108636734	-
102176835	6.65036	3.6965	10.4999	0	0	0	6.94892	0	5.17442	0.000958979	0.00295146	SCN10A	NC_030829.1	11967702	12055185	-	6330	protein_coding	sodium voltage-gated channel alpha subunit 10%2C transcript variant X3	Ion_trans
novel.476	1.9001	6.46888	12.409	0	0	0	6.92598	0	5.17046	0.00133342	0.00396163	-	NC_030826.1	35863073	35872821	-	264	-	-	-
102187816	11.4006	17.5584	11.4544	0	0.999869	0	13.4711	0.33329	5.16961	0.000167066	0.000597389	FAM124B	NC_030809.1	23244896	23259440	+	2469	protein_coding	family with sequence similarity 124 member B	-
102190799	7.60041	7.39301	5.72721	0	0	0	6.90688	0	5.16709	0.0008297	0.00258769	ZIC5	NC_030819.1	9587251	9596026	+	4402	protein_coding	Zic family member 5	-
102181113	285.015	275.39	313.088	12.0254	8.99882	4.55889	291.164	8.52772	5.0696	5.63e-50	8.61e-48	ICAM1	NC_030814.1	94697566	94708291	+	3039	protein_coding	intercellular adhesion molecule 1	-
102170033	29.4516	34.1927	40.0905	1.00212	1.99974	0	34.5782	1.00062	5.05699	9.09e-08	5.48e-07	RASD2	NC_030812.1	72429211	72441779	+	4385	protein_coding	RASD family member 2	Ras
108637526	4.75026	6.46888	7.63629	0	0	0	6.28514	0	5.03076	0.00145991	0.00430286	LOC108637526	NC_030821.1	40040739	40047406	-	2278	lncRNA	uncharacterized LOC108637526%2C transcript variant X2	-
102179715	708.738	652.433	562.222	23.0487	16.9978	20.515	641.131	20.1872	4.99005	8.72e-95	5.53e-92	KLF15	NC_030829.1	60211119	60280020	+	7103	protein_coding	Kruppel like factor 15%2C transcript variant X4	-
102186464	4.75026	3.6965	9.54536	0	0	0	5.99737	0	4.96211	0.00214319	0.00609302	IGSF9B	NC_030836.1	32406949	32454900	+	10659	protein_coding	immunoglobulin superfamily member 9B%2C transcript variant X3	-
102177769	23.7513	15.7101	24.8179	0	0.999869	1.13972	21.4264	0.713198	4.94018	2.16e-05	9.04e-05	ADORA3	NC_030810.1	88777852	88797578	-	3825	protein_coding	adenosine A3 receptor%2C transcript variant X2	7tm_1
102173445	38.002	37.8892	50.5904	4.00848	0	0	42.1605	1.33616	4.92881	4.37e-09	3.16e-08	FAM221A	NC_030811.1	48151430	48175561	+	2066	protein_coding	family with sequence similarity 221 member A%2C transcript variant X1	-
102188043	757.191	690.322	625.221	22.0466	28.9962	18.2356	690.911	23.0928	4.89311	1.27e-101	9.81e-99	NR4A3	NC_030815.1	64525876	64567842	+	5364	protein_coding	nuclear receptor subfamily 4 group A member 3%2C transcript variant X2	Hormone_recep
102173932	17.1009	42.5098	32.4542	1.00212	1.99974	0	30.6883	1.00062	4.88764	6.39e-07	3.4e-06	LOC102173932	NC_030810.1	109179121	109220582	-	1934	protein_coding	interferon-activable protein 203%2C transcript variant X3	PAAD_DAPIN
102191465	50.3527	27.7238	41.9996	3.00636	0.999869	0	40.0254	1.33541	4.85402	1e-08	6.91e-08	RPP25	NC_030828.1	33204226	33205678	+	1453	protein_coding	ribonuclease P/MRP subunit p25	-
108634319	6.65036	3.6965	5.72721	0	0	0	5.35803	0	4.79981	0.003486	0.00945462	LOC108634319	NW_017189516.1	20967600	20980308	-	311	lncRNA	uncharacterized LOC108634319	-
novel.67	4.75026	5.54476	5.72721	0	0	0	5.34074	0	4.79593	0.00338824	0.00921484	-	NC_030810.1	44556175	44558285	+	278	-	-	-
102178438	1920.05	2229.92	2167.75	80.1695	48.9936	110.553	2105.91	79.9054	4.73018	2.46e-141	4.85e-138	CXCL8	NC_030813.1	89335401	89338881	+	1496	protein_coding	C-X-C motif chemokine ligand 8	-
108636845	19.001	15.7101	20.0452	1.00212	0.999869	0	18.2521	0.66733	4.72072	6.47e-05	0.000249275	LOC108636845	NC_030817.1	94700429	94707316	-	803	lncRNA	uncharacterized LOC108636845	-
102182148	4.75026	4.62063	5.72721	0	0	0	5.0327	0	4.70992	0.00457875	0.0120804	LOC102182148	NC_030820.1	69522168	69523904	+	670	pseudogene	-	-
102180901	6.65036	5.54476	2.86361	0	0	0	5.01957	0	4.70679	0.00502698	0.0131244	TCTE1	NC_030830.1	31061621	31068703	+	1991	protein_coding	t-complex-associated-testis-expressed 1	-
102172303	2.85015	6.46888	5.72721	0	0	0	5.01542	0	4.70579	0.00503933	0.0131548	LRP1B	NC_030809.1	79445373	81643780	-	15911	protein_coding	LDL receptor related protein 1B	Ldl_recept_a
102179488	3.8002	6.46888	4.77268	0	0	0	5.01392	0	4.70545	0.00479737	0.0125898	UCN	NC_030818.1	72057607	72058470	+	864	protein_coding	urocortin	-
102183153	3.8002	8.31713	2.86361	0	0	0	4.99365	0	4.70051	0.00551072	0.0142324	ENTPD2	NC_030818.1	106186318	106193269	+	3309	protein_coding	ectonucleoside triphosphate diphosphohydrolase 2	-
102184264	9.50051	12.9378	6.68175	1.00212	0	0	9.70667	0.33404	4.69693	0.00110271	0.00333709	MAL2	NC_030821.1	37054286	37083765	+	2632	protein_coding	mal%2C T-cell differentiation protein 2	-
102180307	4.75026	5.54476	18.1362	1.00212	0	0	9.47706	0.33404	4.66031	0.00172975	0.00501651	LOC102180307	NC_030830.1	18953188	18953896	+	709	protein_coding	histone H4	-
102173409	649.835	566.489	639.539	22.0466	28.9962	23.9342	618.621	24.9923	4.6273	1.47e-96	9.68e-94	NPHS1	NC_030825.1	47378041	47397617	-	4951	protein_coding	NPHS1%2C nephrin	fn3
novel.114	5.70031	1.84825	6.68175	0	0	0	4.74344	0	4.62331	0.00725782	0.0182221	-	NC_030812.1	18485784	18531999	+	342	-	-	-
102181392	289.766	239.349	252.952	12.0254	7.99896	12.537	260.689	10.8538	4.59378	1e-46	1.3e-44	NKX3-1	NC_030815.1	70600953	70606837	-	3320	protein_coding	NK3 homeobox 1	Homeobox
102172616	42.7523	27.7238	29.5906	3.00636	0.999869	0	33.3556	1.33541	4.5921	9.48e-08	5.71e-07	UNC13A	NC_030814.1	103257627	103324284	-	7598	protein_coding	unc-13 homolog A%2C transcript variant X3	C1_1
novel.220	10.4506	2.77238	13.3635	0	0.999869	0	8.86215	0.33329	4.56307	0.0023336	0.00657222	-	NC_030815.1	56713597	56749198	-	472	-	-	-
102182977	806.593	779.038	715.902	22.0466	39.9948	36.4711	767.178	32.8375	4.55074	1.62e-108	1.37e-105	TNFAIP3	NC_030816.1	62850934	62866745	+	4463	protein_coding	TNF alpha induced protein 3	OTU
102174950	16.1509	16.6343	16.2271	1.00212	0	1.13972	16.3374	0.713948	4.54871	0.000135606	0.000492743	CRISPLD1	NC_030821.1	43734955	43786397	-	3038	protein_coding	cysteine rich secretory protein LCCL domain containing 1%2C transcript variant X1	LCCL
102182087	4.75026	0.924126	7.63629	0	0	0	4.43689	0	4.52656	0.0116169	0.0276958	CDH20	NC_030831.1	60053425	60266824	+	3769	protein_coding	cadherin 20	Cadherin
novel.605	50.3527	55.4476	35.3178	3.00636	2.99961	0	47.0394	2.00199	4.50477	2.62e-10	2.26e-09	-	NC_030836.1	46681791	46688540	+	1132	-	-	-
100860884	9.50051	12.0136	3.81814	0	0	1.13972	8.4441	0.379908	4.49615	0.00251895	0.00705172	IL16	NC_030828.1	26623232	26737321	+	5039	protein_coding	interleukin 16%2C transcript variant X1	PDZ
102175852	6.65036	1.84825	16.2271	1.00212	0	0	8.24191	0.33404	4.4582	0.00403949	0.010787	LOC102175852	NC_030815.1	37993206	37994294	+	1089	misc_RNA	acyl-protein thioesterase 2 pseudogene	Abhydrolase_2
novel.68	3.8002	0.924126	7.63629	0	0	0	4.12021	0	4.41971	0.0156932	0.036137	-	NC_030810.1	48112338	48112820	+	314	-	-	-
102179441	6.65036	16.6343	20.9998	2.00424	0	0	14.7615	0.66808	4.41793	0.000434194	0.00143676	ZMYND12	NC_030810.1	17048117	17083139	-	1508	protein_coding	zinc finger MYND-type containing 12	zf-MYND
102187093	95.0051	98.8815	95.4536	7.01483	2.99961	3.41917	96.4467	4.47787	4.41735	7.46e-20	1.66e-18	CRNN	NC_030810.1	102263457	102269474	-	2077	protein_coding	cornulin	-
102187699	4.75026	1.84825	5.72721	0	0	0	4.10857	0	4.41612	0.0130575	0.0306941	PRRG4	NC_030822.1	19394945	19413738	-	5153	protein_coding	proline rich and Gla domain 4	-
102176733	18.051	17.5584	8.59082	0	1.99974	0	14.7334	0.66658	4.41551	0.000366626	0.00123225	AP3B2	NC_030828.1	22257456	22294299	-	3739	protein_coding	adaptor related protein complex 3 beta 2 subunit	-
novel.19	4.75026	2.77238	4.77268	0	0	0	4.09844	0	4.41311	0.0121573	0.0288263	-	NC_030808.1	15127129	15154598	-	240	-	-	-
102182179	6.65036	2.77238	2.86361	0	0	0	4.09545	0	4.41225	0.0130016	0.0305895	TMEM151B	NC_030830.1	31069279	31076409	-	4611	protein_coding	transmembrane protein 151B	-
100861386	0.950051	4.62063	6.68175	0	0	0	4.08414	0	4.40891	0.0156002	0.0359614	KIT	NC_030813.1	70711232	70793908	+	5106	protein_coding	KIT proto-oncogene receptor tyrosine kinase%2C transcript variant X1	Pkinase_Tyr
102183828	3.8002	5.54476	2.86361	0	0	0	4.06952	0	4.40462	0.0125941	0.0297507	TARSL2	NC_030828.1	28377839	28422641	+	3418	protein_coding	threonyl-tRNA synthetase like 2%2C transcript variant X1	tRNA-synt_2b
102169479	346.769	370.575	319.769	14.0297	16.9978	18.2356	345.704	16.421	4.40127	1.66e-60	4.04e-58	GCNT4	NC_030817.1	94707551	94736446	+	4385	protein_coding	glucosaminyl (N-acetyl) transferase 4%2C core 2	-
novel.279	15.2008	12.0136	16.2271	2.00424	0	0	14.4805	0.66808	4.38837	0.000348873	0.00117548	-	NC_030818.1	10413845	10414543	+	699	-	-	-
102185617	522.528	484.242	432.405	15.0318	31.9958	23.9342	479.725	23.6539	4.34233	1.25e-72	5.18e-70	LOC102185617	NC_030830.1	18137668	18140587	-	2920	protein_coding	histone H1t	-
102173049	11.4006	9.24126	1.90907	0	0	1.13972	7.51698	0.379908	4.32794	0.00517439	0.0134657	LOC102173049	NC_030829.1	52331644	52335758	+	1196	protein_coding	15 kDa protein B-like	-
102187558	104.506	96.1091	69.6811	5.0106	5.99922	2.27945	90.0986	4.42975	4.32267	5.17e-18	9.83e-17	ADRB1	NC_030833.1	17469055	17470723	-	1669	protein_coding	adrenoceptor beta 1	7tm_1
102180943	4.75026	2.77238	3.81814	0	0	0	3.78026	0	4.2967	0.0168632	0.0385622	GPR137C	NC_030817.1	89658741	89714098	+	2549	protein_coding	G protein-coupled receptor 137C	-
102185049	675.486	797.521	774.128	70.1483	16.9978	27.3534	749.045	38.1665	4.29275	3.99e-14	5.25e-13	LOC102185049	NC_030830.1	18154981	18167170	+	1241	protein_coding	histone H2A type 1-C%2C transcript variant X2	Histone
102187232	6.65036	3.6965	0.954536	0	0	0	3.76713	0	4.29252	0.0211817	0.0470844	SRD5A2	NC_030818.1	14166235	14215772	-	2122	protein_coding	steroid 5 alpha-reductase 2%2C transcript variant X4	-
102172613	8.55046	14.786	17.1816	0	1.99974	0	13.506	0.66658	4.29002	0.000605776	0.00194258	LOC102172613	NC_030813.1	96670672	97339872	-	3347	protein_coding	ras-GEF domain-containing family member 1B%2C transcript variant X1	-
102174946	3.8002	5.54476	1.90907	0	0	0	3.75134	0	4.28747	0.0184781	0.0417546	TCF15	NC_030820.1	59766065	59772269	+	1269	protein_coding	transcription factor 15 (basic helix-loop-helix)	HLH
102182388	3731.8	3819.41	3888.78	184.39	211.972	198.312	3813.33	198.225	4.26582	1.61e-294	2.85e-290	MAFF	NC_030812.1	108888618	108897915	+	2207	protein_coding	MAF bZIP transcription factor F	bZIP_Maf
novel.202	1704.39	1678.21	1353.53	60.1272	79.9896	108.274	1578.71	82.7968	4.26142	3.32e-125	3.47e-122	-	NC_030815.1	39482202	39488396	+	5203	-	PF00078:Reverse transcriptase (RNA-dependent DNA polymerase)	RVT_1
102188317	2111.01	1919.41	2099.02	117.248	98.9871	113.972	2043.15	110.069	4.21548	7.07e-207	4.18e-203	GADD45G	NC_030815.1	88267896	88269528	-	1153	protein_coding	growth arrest and DNA damage inducible gamma	-
102188921	198.561	156.177	175.635	9.01907	10.9986	9.11779	176.791	9.71181	4.18292	2.12e-33	1.28e-31	SLC16A9	NC_030835.1	30120136	30200296	+	3624	protein_coding	solute carrier family 16 member 9	MFS_1
102174905	462.675	514.738	456.268	29.0615	27.9963	21.6547	477.894	26.2375	4.17937	7.16e-78	3.26e-75	EGR2	NC_030835.1	26653568	26660235	+	2845	protein_coding	early growth response 2	zf-C2H2
102173518	387.621	362.257	419.996	26.0551	18.9975	19.3753	389.958	21.476	4.17809	1.25e-65	3.75e-63	LOC102173518	NC_030810.1	99376384	99384696	-	866	protein_coding	histone H2B type 2-F%2C transcript variant X1	Histone
novel.622	1.9001	8.31713	9.54536	0	0.999869	0	6.58753	0.33329	4.13718	0.00870238	0.0214334	-	NW_017189516.1	57392004	57392332	+	207	-	-	-
novel.21	8.55046	8.31713	2.86361	0	0	1.13972	6.57707	0.379908	4.13533	0.0077431	0.0193066	-	NC_030808.1	42505805	42506241	-	312	-	-	-
102189639	3.8002	10.1654	5.72721	0	0.999869	0	6.56427	0.33329	4.13303	0.0076235	0.0190459	MPZ	NC_030810.1	111905321	111910332	-	1950	protein_coding	myelin protein zero	V-set
novel.633	4.75026	14.786	17.1816	1.00212	0	1.13972	12.2393	0.713948	4.12988	0.00122983	0.00368037	-	NW_017189517.1	20084853	20092375	+	613	-	-	-
102182395	293.566	316.051	283.497	16.0339	18.9975	15.9561	297.705	16.9959	4.12783	1.81e-53	3.05e-51	LOC102182395	NC_030813.1	89589540	89591573	+	1053	protein_coding	growth-regulated protein homolog gamma%2C transcript variant X2	-
102179222	24.7013	34.1927	31.4997	0	3.99948	1.13972	30.1312	1.71307	4.11955	3.45e-07	1.92e-06	KCNK2	NC_030823.1	66983330	67214891	-	4158	protein_coding	potassium two pore domain channel subfamily K member 2%2C transcript variant X2	Ion_trans_2
102181473	218.512	224.563	301.633	18.0381	17.9976	6.83834	248.236	14.2914	4.09608	1.06e-39	9.28e-38	RND1	NC_030812.1	30562429	30569388	+	1663	protein_coding	Rho family GTPase 1	Ras
102177247	8.55046	3.6965	6.68175	1.00212	0	0	6.30957	0.33404	4.07355	0.00873896	0.0215133	VWA3B	NC_030818.1	3313660	3501249	+	4849	protein_coding	von Willebrand factor A domain containing 3B	-
102188865	8.55046	5.54476	4.77268	0	0.999869	0	6.2893	0.33329	4.06975	0.00855339	0.0210987	IL18RAP	NC_030818.1	7085203	7107760	+	1646	protein_coding	interleukin 18 receptor accessory protein	TIR
104795783	7.60041	7.39301	3.81814	0	0	1.13972	6.27052	0.379908	4.06623	0.00872351	0.0214795	MIR2335	NC_030826.1	21871206	21871274	+	69	miRNA	microRNA 2335	-
102187151	12.3507	8.31713	14.318	0	0.999869	1.13972	11.6619	0.713198	4.06005	0.00122171	0.00365978	CNIH3	NC_030823.1	26233683	26368158	+	4592	protein_coding	cornichon family AMPA receptor auxiliary protein 3	-
102178301	1254.07	1296.55	1393.62	68.1441	86.9886	88.8984	1314.75	81.3437	4.01774	9.69e-151	2.87e-147	CXCL16	NC_030826.1	26422100	26426697	+	1164	protein_coding	C-X-C motif chemokine ligand 16	-
102168840	144.408	105.35	103.09	4.00848	7.99896	10.2575	117.616	7.42165	4.00357	3.55e-22	9.56e-21	RIMS2	NC_030821.1	21215837	21817751	+	6831	protein_coding	regulating synaptic membrane exocytosis 2	C2
102182852	31.3517	20.3308	30.5451	0	2.99961	2.27945	27.4092	1.75968	3.97422	1.17e-06	5.96e-06	OGDHL	NC_030835.1	1905437	1936136	+	4240	protein_coding	oxoglutarate dehydrogenase-like%2C transcript variant X3	-
102170917	54.1529	43.4339	48.6813	3.00636	0	6.83834	48.7561	3.28157	3.94522	1.98e-10	1.73e-09	RASGRF1	NC_030828.1	24820619	24923738	-	5476	protein_coding	Ras protein specific guanine nucleotide releasing factor 1	PH
novel.591	61.7533	73.0059	105.953	8.01695	0	7.97806	80.2376	5.33167	3.93361	2.07e-14	2.8e-13	-	NC_030834.1	31538549	31543950	-	1339	-	-	-
102169197	7.60041	1.84825	7.63629	1.00212	0	0	5.69498	0.33404	3.92504	0.0149589	0.0346631	GDAP1L1	NC_030820.1	72247184	72271786	+	2281	protein_coding	ganglioside induced differentiation associated protein 1 like 1	-
102187959	4.75026	4.62063	7.63629	0	0.999869	0	5.66906	0.33329	3.91953	0.0130077	0.0305952	LOC102187959	NC_030819.1	56782701	56875698	+	2569	protein_coding	WD repeat-containing protein 49-like	-
108634288	3.8002	5.54476	7.63629	0	0	1.13972	5.66042	0.379908	3.91774	0.0131289	0.0308414	LOC108634288	NW_017189516.1	14984071	15116853	+	4653	pseudogene	-	RVT_1
102179053	4.75026	5.54476	6.68175	1.00212	0	0	5.65892	0.33404	3.91743	0.0128009	0.0301709	HOXD10	NC_030809.1	115523674	115526817	+	1799	protein_coding	homeobox D10	Homeobox
102181629	26.6014	35.1168	31.4997	2.00424	2.99961	1.13972	31.0726	2.04786	3.90211	1.55e-07	9.03e-07	BTLA	NC_030808.1	56978311	57012772	-	2782	protein_coding	B and T lymphocyte associated%2C transcript variant X2	-
102176810	46.5525	63.7647	41.045	3.00636	5.99922	1.13972	50.4541	3.38177	3.86879	9.97e-11	9.02e-10	USH2A	NC_030823.1	17416174	18351835	-	16752	protein_coding	usherin	fn3
102178846	10.4506	9.24126	10.4999	0	1.99974	0	10.0639	0.66658	3.86714	0.00290668	0.00802073	LRRC43	NC_030824.1	18030284	18045738	+	2253	protein_coding	leucine rich repeat containing 43	-
102173987	1.9001	4.62063	9.54536	0	0	1.13972	5.35536	0.379908	3.8374	0.019028	0.0428227	LOC102173987	NC_030810.1	99349951	99357758	+	1379	protein_coding	high affinity immunoglobulin gamma Fc receptor I	-
106503470	2.85015	4.62063	8.59082	1.00212	0	0	5.35387	0.33404	3.83704	0.0175335	0.0399099	LOC106503470	NC_030830.1	33439375	33463167	+	478	lncRNA	uncharacterized LOC106503470	-
108633783	9.50051	14.786	4.77268	0	1.99974	0	9.6864	0.66658	3.81525	0.0043754	0.0115898	LOC108633783	NC_030831.1	61711810	61713403	+	1119	lncRNA	uncharacterized LOC108633783	-
106503934	19.001	17.5584	6.68175	3.00636	0	0	14.4137	1.00212	3.80337	0.000668179	0.00212426	ZNF296	NC_030825.1	53807048	53813073	-	3687	protein_coding	zinc finger protein 296	-
102173382	89.3048	98.8815	86.8627	4.00848	10.9986	4.55889	91.683	6.52198	3.79919	3.69e-18	7.12e-17	NLRP3	NC_030814.1	69849459	69897066	-	3708	protein_coding	NLR family pyrin domain containing 3	PAAD_DAPIN
102178303	10.4506	14.786	18.1362	1.00212	0.999869	1.13972	14.4576	1.04724	3.79139	0.000334831	0.00113164	LOC102178303	NC_030826.1	47845733	47851239	-	939	protein_coding	intercellular adhesion molecule 2	-
102182633	34.2018	28.6479	22.9089	2.00424	0.999869	3.41917	28.5862	2.14109	3.76787	6.32e-07	3.37e-06	ELOVL7	NC_030827.1	18466428	18547769	+	3642	protein_coding	ELOVL fatty acid elongase 7	ELO
102189448	2945.16	2897.13	2972.42	225.477	203.973	219.967	2938.24	216.472	3.76313	3.35e-235	2.97e-231	CIART	NC_030810.1	99809796	99813355	+	2024	protein_coding	circadian associated repressor of transcription%2C transcript variant X2	-
novel.252	47.5026	46.2063	62.0448	4.00848	0.999869	6.83834	51.9179	3.9489	3.75082	5.9e-11	5.49e-10	-	NC_030817.1	37717062	37723717	+	1191	-	PF12214:Cell cycle regulated microtubule associated protein	-
novel.167	292.616	283.707	292.088	22.0466	21.9971	20.515	289.47	21.5196	3.74757	3.17e-51	4.94e-49	-	NC_030814.1	33157531	33211692	+	5473	-	-	-
106502632	6.65036	4.62063	3.81814	1.00212	0	0	5.02971	0.33404	3.74741	0.0204639	0.0456547	KCNK3	NC_030818.1	72563681	72602749	-	3618	protein_coding	potassium two pore domain channel subfamily K member 3	Ion_trans_2
102183924	3.8002	5.54476	5.72721	1.00212	0	0	5.02406	0.33404	3.74609	0.0203126	0.0453627	PTH1R	NC_030829.1	52629890	52655274	-	3460	protein_coding	parathyroid hormone 1 receptor%2C transcript variant X4	7tm_2
102178449	31.3517	21.2549	44.8632	5.0106	0.999869	1.13972	32.4899	2.3834	3.7454	3.54e-07	1.97e-06	AK9	NC_030816.1	27860458	27981818	+	6339	protein_coding	adenylate kinase 9	ADK
novel.340	58.9032	66.5371	69.6811	5.0106	4.99935	4.55889	65.0404	4.85628	3.74054	6.09e-14	7.85e-13	-	NC_030821.1	24725704	24734036	+	1002	-	PF00078:Reverse transcriptase (RNA-dependent DNA polymerase)	RVT_1
novel.150	6.65036	16.6343	18.1362	2.00424	0.999869	0	13.8069	1.00137	3.7404	0.000674175	0.00214026	-	NC_030813.1	94905032	94937640	+	701	-	-	-
108633927	3.8002	8.31713	2.86361	0	0.999869	0	4.99365	0.33329	3.73892	0.0226212	0.0498655	LOC108633927	NC_030832.1	33286955	33295942	-	632	lncRNA	uncharacterized LOC108633927	-
novel.363	20.9011	15.7101	33.4087	1.00212	0.999869	3.41917	23.34	1.80705	3.73205	1.04e-05	4.58e-05	-	NC_030822.1	15037802	15088896	-	908	-	-	-
novel.118	15.2008	17.5584	8.59082	0	1.99974	1.13972	13.7833	1.04649	3.72349	0.000586789	0.00188578	-	NC_030812.1	23128199	23129171	+	973	-	-	-
102188618	188.11	217.17	247.225	25.053	14.998	9.11779	217.501	16.3896	3.71235	1.76e-34	1.14e-32	LOC102188618	NC_030825.1	25393218	25395225	-	587	protein_coding	metallothionein-1A	-
novel.523	9.50051	2.77238	14.318	1.00212	0.999869	0	8.86364	0.66733	3.68453	0.00684261	0.0173119	-	NC_030830.1	21174541	21187636	+	716	-	-	-
102182683	59.8532	41.5857	83.0446	2.00424	5.99922	6.83834	61.4945	4.94727	3.6513	9.69e-12	9.78e-11	LOC102182683	NC_030813.1	89601748	89604000	+	1226	protein_coding	growth-regulated alpha protein-like	-
novel.131	34.2018	17.5584	12.409	0	2.99961	2.27945	21.3897	1.75968	3.61567	4.44e-05	0.000175535	-	NC_030812.1	118299546	118306952	+	1611	-	-	-
102168272	26.6014	16.6343	20.0452	4.00848	0	1.13972	21.0936	1.71607	3.60495	3.18e-05	0.00012893	TTC16	NC_030818.1	97943416	97957482	+	2950	protein_coding	tetratricopeptide repeat domain 16	-
102185323	700.188	755.011	868.627	72.1526	50.9933	70.6628	774.609	64.6029	3.58692	2.96e-88	1.64e-85	LOC102185323	NC_030830.1	18141710	18154737	-	1257	protein_coding	histone H2B type 1	Histone
106503773	547.229	540.614	441.95	60.1272	26.9965	41.03	509.931	42.7179	3.57642	5.8e-57	1.17e-54	IRF7	NC_030836.1	45828394	45831518	+	1890	protein_coding	interferon regulatory factor 7	IRF
102174730	19.9511	15.7101	14.318	2.00424	0	2.27945	16.6598	1.4279	3.57289	0.000160681	0.00057642	BIK	NC_030812.1	112857123	112876056	+	1057	protein_coding	BCL2 interacting killer	-
102173270	30.4016	26.7997	41.9996	4.00848	0.999869	3.41917	33.067	2.80917	3.56699	1.63e-07	9.45e-07	LOC102173270	NC_030812.1	98516825	98534257	+	737	protein_coding	C-type lectin domain family 2 member D	Lectin_C
102169300	20.9011	17.5584	35.3178	4.00848	0.999869	1.13972	24.5924	2.04936	3.56502	8.46e-06	3.78e-05	REL	NC_030818.1	43228119	43265438	+	2297	protein_coding	REL proto-oncogene%2C NF-kB subunit	RHD
102181686	10.4506	15.7101	10.4999	1.00212	0.999869	1.13972	12.2202	1.04724	3.54959	0.00106463	0.00323509	LOC102181686	NC_030816.1	61425972	61427500	+	1529	pseudogene	-	-
102171295	316.367	339.154	246.27	18.0381	26.9965	33.052	300.597	26.0289	3.53999	5.16e-43	5.45e-41	PRKAA2	NC_030810.1	31225506	31309357	+	9260	protein_coding	protein kinase AMP-activated catalytic subunit alpha 2	Pkinase
102177448	127.307	128.454	105.953	9.01907	12.9983	9.11779	120.571	10.3784	3.53289	9.63e-23	2.69e-21	EPSTI1	NC_030819.1	73426197	73529290	+	1694	protein_coding	epithelial stromal interaction 1 (breast)%2C transcript variant X2	-
102188309	17791.6	16578.8	13388.3	1318.79	1449.81	1390.46	15919.6	1386.35	3.52145	4.82e-186	2.14e-182	EGR1	NC_030814.1	60658577	60662413	-	3147	protein_coding	early growth response 1	-
102187769	8.55046	9.24126	6.68175	0	0	2.27945	8.15782	0.759816	3.51962	0.00876129	0.0215607	FABP7	NC_030816.1	15691317	15695383	-	1081	protein_coding	fatty acid binding protein 7	-
102173849	237.513	276.314	208.089	19.0403	13.9982	30.7725	240.638	21.2703	3.51774	3.86e-36	2.73e-34	ARFGEF3	NC_030816.1	63071899	63250347	+	14071	protein_coding	ARFGEF family member 3%2C transcript variant X1	-
102176760	35.1519	29.572	29.5906	3.00636	1.99974	3.41917	31.4382	2.80842	3.49482	2.06e-07	1.18e-06	PAX2	NC_030833.1	29995533	30085588	-	3868	protein_coding	paired box 2%2C transcript variant X4	PAX
102187000	23.7513	16.6343	18.1362	3.00636	0.999869	1.13972	19.5072	1.71532	3.49222	4.67e-05	0.000183912	HCN1	NC_030827.1	29119289	29570150	+	5407	protein_coding	hyperpolarization activated cyclic nucleotide gated potassium channel 1	Ion_trans
novel.418	48.4526	60.0682	53.454	4.00848	3.99948	6.83834	53.9916	4.94876	3.4653	2.04e-11	2e-10	-	NC_030825.1	48391426	48394185	+	2760	-	-	-
108635335	7.60041	2.77238	12.409	2.00424	0	0	7.59392	0.66808	3.46319	0.0146448	0.0340152	LOC108635335	NW_017213807.1	6878	11536	-	1162	lncRNA	uncharacterized LOC108635335%2C transcript variant X1	-
102171147	2412.18	2356.52	1973.98	237.502	178.977	194.893	2247.56	203.791	3.46244	6.29e-132	8.59e-129	RELB	NC_030825.1	53752929	53781477	+	2618	protein_coding	RELB proto-oncogene%2C NF-kB subunit%2C transcript variant X1	RHD
102176273	120.657	131.226	124.09	11.0233	13.9982	9.11779	125.324	11.3798	3.45236	1.23e-23	3.66e-22	CPEB1	NC_030828.1	22137133	22247025	-	3936	protein_coding	cytoplasmic polyadenylation element binding protein 1%2C transcript variant X2	-
102181093	17.1009	19.4066	20.0452	2.00424	1.99974	1.13972	18.8509	1.71457	3.4433	5.48e-05	0.000213459	HEPACAM2	NC_030811.1	110030402	110086443	+	2424	protein_coding	HEPACAM family member 2%2C transcript variant X1	-
102170644	11.4006	15.7101	7.63629	0	0	3.41917	11.5823	1.13972	3.43602	0.00257334	0.00718356	CCL20	NC_030809.1	19751808	19755322	-	826	protein_coding	C-C motif chemokine ligand 20%2C transcript variant X2	-
102170523	14.2508	12.9378	6.68175	2.00424	0	1.13972	11.2901	1.04799	3.43461	0.00225595	0.00637784	DISP2	NC_030817.1	67081084	67095726	-	8065	protein_coding	dispatched RND transporter family member 2	-
108637653	90.2549	88.7161	91.6354	10.0212	5.99922	9.11779	90.2021	8.3794	3.43234	9.16e-18	1.7e-16	LOC108637653	NC_030809.1	28653620	28662042	+	584	lncRNA	uncharacterized LOC108637653	-
novel.151	25.6514	28.6479	58.2267	5.0106	1.99974	3.41917	37.5087	3.4765	3.43049	1.38e-07	8.08e-07	-	NC_030813.1	102871461	102889241	+	949	-	-	-
102179325	35.1519	33.2685	32.4542	6.01272	0.999869	2.27945	33.6249	3.09734	3.42931	1.69e-07	9.77e-07	LOC102179325	NC_030808.1	109654627	109656668	+	787	pseudogene	-	-
102189710	95.9552	90.5643	81.1355	8.01695	7.99896	9.11779	89.2183	8.3779	3.41671	1.44e-17	2.63e-16	CLDN1	NC_030808.1	76761492	76779219	+	3130	protein_coding	claudin 1	-
102179049	82.6545	70.2336	90.6809	8.01695	3.99948	11.3972	81.1896	7.80456	3.39878	2.2e-15	3.3e-14	IGSF5	NC_030808.1	139440801	139496962	+	3482	protein_coding	immunoglobulin superfamily member 5%2C transcript variant X1	I-set
102181397	37.052	29.572	20.0452	2.00424	2.99961	3.41917	28.8898	2.80767	3.37285	1.33e-06	6.72e-06	SYT16	NC_030817.1	28944986	29070804	-	6753	protein_coding	synaptotagmin 16	C2
102183991	1186.61	1138.52	1134.94	112.237	105.986	116.252	1153.36	111.492	3.37221	2.38e-129	3.02e-126	ATF3	NC_030823.1	69577756	69590608	-	2247	protein_coding	activating transcription factor 3%2C transcript variant X1	bZIP_1
102187843	29.4516	37.8892	17.1816	1.00212	6.99909	0	28.1741	2.66707	3.36182	1.09e-05	4.76e-05	CHRM1	NC_030836.1	41543577	41555192	-	3193	protein_coding	cholinergic receptor muscarinic 1	7tm_1
102172189	849.346	821.548	759.81	92.195	78.9897	67.2437	810.235	79.4761	3.34483	2.41e-93	1.47e-90	ZFP3	NC_030826.1	26150057	26157602	-	1958	protein_coding	ZFP3 zinc finger protein	zf-C2H2
102173395	184.31	222.714	187.089	16.0339	19.9974	23.9342	198.038	19.9885	3.31681	9.33e-33	5.41e-31	DUSP2	NC_030818.1	2219091	2222727	-	2405	protein_coding	dual specificity phosphatase 2	DSPc
100861275	5.70031	6.46888	8.59082	1.00212	0	1.13972	6.92	0.713948	3.30455	0.0156566	0.036065	MAP34-B	NC_030829.1	51633886	51636448	-	1207	protein_coding	MAP34-B protein	-
102168485	16.1509	8.31713	16.2271	4.00848	0	0	13.565	1.33616	3.30278	0.00153011	0.00449259	LOC102168485	NC_030826.1	58713163	58714771	+	489	lncRNA	uncharacterized LOC102168485	-
108637678	7.60041	7.39301	5.72721	1.00212	0	1.13972	6.90688	0.713948	3.30241	0.0156047	0.035967	LOC108637678	NC_030822.1	43859587	43863202	+	3616	pseudogene	-	-
102181377	24.7013	24.0273	41.9996	6.01272	1.99974	1.13972	30.2427	3.05073	3.28318	1.96e-06	9.65e-06	NMU	NC_030813.1	71601714	71632045	-	837	protein_coding	neuromedin U	-
102174643	19.9511	21.2549	20.9998	1.00212	0	5.69862	20.7353	2.23358	3.28225	7.17e-05	0.000273938	RHOH	NC_030813.1	59796793	59838899	+	1802	protein_coding	ras homolog family member H	Ras
102168556	8.55046	10.1654	12.409	0	0	3.41917	10.3749	1.13972	3.27479	0.00458142	0.0120821	LOC102168556	NC_030821.1	52636894	52641251	-	778	lncRNA	uncharacterized LOC102168556	-
106503509	2.85015	9.24126	7.63629	1.00212	0.999869	0	6.5759	0.66733	3.25816	0.0210435	0.0468337	LOC106503509	NC_030830.1	9945221	9970950	+	1007	lncRNA	uncharacterized LOC106503509	-
102184410	2993.61	2841.69	2546.7	263.557	286.963	328.24	2794	292.92	3.25583	6.25e-147	1.59e-143	BHLHE41	NC_030812.1	82410144	82414938	+	3541	protein_coding	basic helix-loop-helix family member e41	HLH
102178488	510.177	581.275	495.404	48.1017	58.9923	62.6848	528.952	56.5929	3.22828	1.11e-67	3.73e-65	VEPH1	NC_030808.1	109624582	109891384	+	4168	protein_coding	ventricular zone expressed PH domain containing 1	PH
102181909	655.535	693.094	776.992	83.1759	80.9894	64.9642	708.541	76.3765	3.20886	1.88e-80	9e-78	NFKBIE	NC_030830.1	31080921	31088539	+	2396	protein_coding	NFKB inhibitor epsilon%2C transcript variant X2	-
novel.225	26.6014	17.5584	20.9998	2.00424	3.99948	1.13972	21.7199	2.38115	3.16605	3.46e-05	0.000139655	-	NC_030815.1	87572530	87576543	-	644	-	-	-
102191374	109.256	109.971	122.181	15.0318	11.9984	11.3972	113.802	12.8092	3.14663	1.75e-20	4.11e-19	CDC20B	NC_030827.1	23983261	24052642	+	1804	protein_coding	cell division cycle 20B%2C transcript variant X1	-
102168239	285.015	275.39	272.997	29.0615	30.996	35.3314	277.801	31.7963	3.13148	1.82e-43	1.96e-41	BTBD11	NC_030812.1	69267173	69589324	+	5805	protein_coding	BTB domain containing 11%2C transcript variant X2	Ank
102182785	45.6025	21.2549	34.3633	2.00424	3.99948	5.69862	33.7402	3.90078	3.13058	7.9e-07	4.14e-06	TMC1	NC_030815.1	48656137	48790796	+	2628	protein_coding	transmembrane channel like 1	-
novel.610	7.60041	6.46888	13.3635	2.00424	0	1.13972	9.14426	1.04799	3.1288	0.00757391	0.0189487	-	NC_030836.1	21702597	21720761	-	643	-	-	-
102177258	9.50051	12.0136	14.318	2.00424	1.99974	0	11.9441	1.33466	3.11893	0.00212051	0.00603726	LOC102177258	NC_030822.1	59725915	59738014	+	1475	protein_coding	placenta-expressed transcript 1 protein	-
102171549	3936.06	4071.7	3758.01	394.835	507.934	460.448	3921.92	454.406	3.10967	2.91e-152	1.03e-148	ARHGEF28	NC_030827.1	7708446	8053019	-	7475	protein_coding	Rho guanine nucleotide exchange factor 28%2C transcript variant X3	C1_1
novel.501	41.8023	33.2685	50.5904	6.01272	4.99935	3.41917	41.8871	4.81041	3.10954	1.54e-08	1.03e-07	-	NC_030828.1	61205042	61215247	-	2279	-	-	-
novel.534	19.001	18.4825	18.1362	0	0	6.83834	18.5399	2.27945	3.10271	0.000466641	0.00153582	-	NC_030830.1	24203032	24204930	-	532	-	-	-
102168830	49.4027	79.4748	38.1814	6.01272	8.99882	4.55889	55.6863	6.52348	3.08282	1.08e-09	8.52e-09	DRD1	NC_030817.1	95514212	95518301	-	3395	protein_coding	dopamine receptor D1%2C transcript variant X2	7tm_1
102187159	6.65036	14.786	13.3635	2.00424	1.99974	0	11.6	1.33466	3.07856	0.00298513	0.00821421	DNAAF3	NC_030825.1	64018850	64025952	+	2882	protein_coding	dynein axonemal assembly factor 3%2C transcript variant X5	-
102176826	12061.8	10365.9	10062.7	1127.38	1341.82	1415.54	10830.2	1294.92	3.06456	6.78e-144	1.5e-140	NR1D1	NC_030826.1	40037655	40045436	-	2788	protein_coding	nuclear receptor subfamily 1 group D member 1	Hormone_recep
102188927	17.1009	12.0136	14.318	1.00212	2.99961	1.13972	14.4775	1.71382	3.06323	0.000740321	0.00232899	ACRBP	NC_030812.1	102704148	102712232	+	2085	protein_coding	acrosin binding protein	-
novel.544	128.257	118.288	118.362	11.0233	18.9975	13.6767	121.636	14.5658	3.05918	8.35e-21	2.01e-19	-	NC_030831.1	61770915	61771980	-	1066	-	-	-
102171762	7.60041	12.9378	14.318	1.00212	0.999869	2.27945	11.6187	1.42715	3.05142	0.00255003	0.00712409	HOXA13	NC_030811.1	51366007	51369167	-	2442	protein_coding	homeobox A13	Homeobox
108636422	71.2538	84.0955	76.3629	17.036	5.99922	4.55889	77.2374	9.19805	3.05136	1.1e-12	1.25e-11	MX2	NC_030808.1	141193475	141232778	+	2918	protein_coding	MX dynamin like GTPase 2%2C transcript variant X1	-
novel.614	24.7013	18.4825	49.6359	4.00848	6.99909	0	30.9399	3.66919	3.0391	1.46e-05	6.25e-05	-	NC_030836.1	47672709	47681092	-	951	-	-	-
102177631	208.061	232.88	190.907	17.036	29.9961	30.7725	210.616	25.9349	3.02858	2.52e-30	1.29e-28	ADGRG6	NC_030816.1	66811623	66964471	+	6950	protein_coding	adhesion G protein-coupled receptor G6%2C transcript variant X1	7tm_2
102184318	9.50051	6.46888	9.54536	1.00212	0.999869	1.13972	8.50492	1.04724	3.02485	0.0089684	0.0220274	SVIP	NC_030836.1	21404619	21413414	+	2747	protein_coding	small VCP interacting protein	-
102174175	12.3507	19.4066	9.54536	0	4.99935	0	13.7676	1.66645	3.00871	0.00264788	0.00737077	ILDR2	NC_030810.1	118119144	118192507	-	5702	protein_coding	immunoglobulin like domain containing receptor 2	-
102174073	6.65036	6.46888	11.4544	1.00212	1.99974	0	8.19122	1.00062	2.99034	0.0124577	0.0294677	ITGA9	NC_030829.1	10780757	11147531	+	3812	protein_coding	integrin subunit alpha 9	FG-GAP
102182133	5.70031	9.24126	9.54536	1.00212	1.99974	0	8.16231	1.00062	2.98611	0.0123768	0.0292957	MYZAP	NC_030817.1	50466963	50582030	+	4960	protein_coding	myocardial zonula adherens protein%2C transcript variant X1	-
100860839	112.106	116.44	121.226	19.0403	8.99882	17.0959	116.591	15.045	2.95967	4.77e-19	9.82e-18	FOSB	NC_030825.1	54127703	54134640	+	3776	protein_coding	FosB proto-oncogene%2C AP-1 transcription factor subunit%2C transcript variant X2	bZIP_1
novel.66	139.658	143.24	124.09	15.0318	13.9982	23.9342	135.662	17.6547	2.95599	1.06e-21	2.76e-20	-	NC_030810.1	44273028	44368625	+	1803	-	-	-
100861254	180.51	198.687	168.953	22.0466	29.9961	18.2356	182.717	23.4261	2.95514	1.26e-27	5.29e-26	BCL2	NC_030831.1	61577610	61770906	-	2347	protein_coding	BCL2%2C apoptosis regulator%2C transcript variant X1	-
102188479	23.7513	10.1654	23.8634	1.00212	0.999869	5.69862	19.26	2.56687	2.9544	0.000336315	0.00113619	KCNJ8	NC_030812.1	86999916	87007617	+	1869	protein_coding	potassium voltage-gated channel subfamily J member 8	-
102172245	11.4006	8.31713	4.77268	0	0.999869	2.27945	8.16348	1.09311	2.94637	0.0140209	0.0326988	LOC102172245	NC_030812.1	106076668	106093818	-	2911	protein_coding	sodium- and chloride-dependent betaine transporter	SNF
102188583	614.683	541.538	631.903	90.1907	74.9902	66.104	596.041	77.095	2.94629	1.55e-64	4.44e-62	IRF1	NC_030814.1	88630486	88637730	-	2258	protein_coding	interferon regulatory factor 1	IRF
102182115	24.7013	21.2549	18.1362	0	5.99922	2.27945	21.3641	2.75955	2.94513	0.000127047	0.000463921	LOC102182115	NC_030813.1	89467768	89469881	+	1167	protein_coding	growth-regulated alpha protein	-
102170698	13.3007	22.179	12.409	2.00424	2.99961	1.13972	15.9629	2.04786	2.94507	0.000555942	0.00179608	LOC102170698	NC_030816.1	20368801	20392148	-	2576	protein_coding	nephrocan	-
novel.390	31.3517	24.9514	53.454	6.01272	6.99909	1.13972	36.5857	4.71717	2.92632	1.4e-06	7.04e-06	-	NC_030823.1	42756104	42762479	-	1783	-	PF08333:Protein of unknown function (DUF1725)	-
102172499	3.8002	15.7101	13.3635	0	0	4.55889	10.9579	1.51963	2.925	0.00992787	0.0240873	KLHDC7A	NC_030809.1	1865389	1876572	+	8540	protein_coding	kelch domain containing 7A%2C transcript variant X2	Kelch_1
102184017	5.70031	12.0136	20.9998	5.0106	0	0	12.9046	1.6702	2.91526	0.00566636	0.0145813	LOC102184017	NC_030830.1	18279129	18279902	+	774	protein_coding	histone H2B type 1	Histone
106503503	13.3007	30.4962	35.3178	6.01272	0	4.55889	26.3716	3.52387	2.9151	6.5e-05	0.000250593	LOC106503503	NC_030830.1	18208666	18209477	-	812	protein_coding	histone H4	-
102190664	34.2018	24.0273	36.2724	5.0106	2.99961	4.55889	31.5005	4.1897	2.9136	1.5e-06	7.53e-06	LOC102190664	NC_030812.1	33259356	33330112	+	3259	lncRNA	uncharacterized LOC102190664	-
108633460	12.3507	3.6965	15.2726	3.00636	0	1.13972	10.4399	1.38203	2.90963	0.00834839	0.0206504	LOC108633460	NC_030830.1	21431910	21436484	+	2342	protein_coding	BOLA class I histocompatibility antigen%2C alpha chain BL3-7-like	MHC_I
102178027	11.4006	23.1031	26.727	8.01695	0	0	20.4103	2.67232	2.90141	0.000923609	0.00285598	LOC102178027	NC_030830.1	18612284	18612747	+	464	protein_coding	histone H2A type 1-H	Histone
102179495	69.3537	76.7025	95.4536	12.0254	7.99896	12.537	80.5033	10.8538	2.89694	9.71e-14	1.22e-12	KCNB2	NC_030821.1	45768357	46228322	-	5608	protein_coding	potassium voltage-gated channel subfamily B member 2	K_tetra
novel.537	29.4516	21.2549	19.0907	2.00424	3.99948	3.41917	23.2657	3.14096	2.89223	3.43e-05	0.000138596	-	NC_030831.1	35994517	36008933	+	1349	-	-	-
102182235	9.50051	7.39301	6.68175	0	0.999869	2.27945	7.85842	1.09311	2.8915	0.0153921	0.0355416	IL36B	NC_030818.1	46359268	46368303	+	1569	protein_coding	interleukin 36%2C beta	-
102189426	352.469	370.575	334.087	55.1166	36.9952	51.2876	352.377	47.7998	2.88475	6.44e-45	7.56e-43	ZNF461	NC_030825.1	47769733	47792254	+	2836	protein_coding	zinc finger protein 461%2C transcript variant X2	zf-C2H2
106502582	183.36	201.459	186.134	32.0678	16.9978	28.4931	190.318	25.8529	2.88405	2.86e-27	1.16e-25	NEURL3	NC_030818.1	2441878	2449834	-	2555	protein_coding	neuralized E3 ubiquitin protein ligase 3	-
novel.160	9.50051	5.54476	15.2726	3.00636	0.999869	0	10.1059	1.33541	2.87982	0.00810929	0.0201263	-	NC_030813.1	46184264	46190016	-	629	-	-	-
102182054	19.001	28.6479	28.6361	5.0106	2.99961	2.27945	25.4283	3.42988	2.87698	1.72e-05	7.3e-05	IL7	NC_030821.1	40046301	40107834	+	1748	protein_coding	interleukin 7	-
novel.191	624.184	582.199	601.357	89.1886	75.9901	82.0601	602.58	82.4129	2.87007	4.43e-70	1.64e-67	-	NC_030814.1	50712801	50722880	-	3825	-	-	-
102170458	36.1019	42.5098	42.9541	5.0106	6.99909	4.55889	40.5219	5.52286	2.86797	4.77e-08	3e-07	DRC3	NC_030826.1	34198124	34214173	-	1608	protein_coding	dynein regulatory complex subunit 3	-
102178082	13.3007	6.46888	18.1362	3.00636	0.999869	1.13972	12.6353	1.71532	2.8665	0.00286896	0.00792528	FAM179A	NC_030818.1	70526176	70571482	-	3271	protein_coding	family with sequence similarity 179 member A%2C transcript variant X3	-
106503502	256.514	263.376	308.315	49.1038	39.9948	23.9342	276.068	37.6776	2.86156	7.76e-33	4.55e-31	LOC106503502	NC_030830.1	18078566	18080068	-	1503	protein_coding	histone H4	-
108633843	22.8012	35.1168	18.1362	2.00424	3.99948	4.55889	25.3514	3.52087	2.86077	2.51e-05	0.00010387	LOC108633843	NC_030832.1	2552050	2554530	-	2393	misc_RNA	zinc finger protein 200 pseudogene	zf-C2H2
novel.560	8.55046	13.8619	15.2726	3.00636	0.999869	1.13972	12.5616	1.71532	2.85927	0.00241486	0.00678492	-	NC_030832.1	24122700	24127383	-	707	-	-	-
102186348	1341.47	1224.47	1153.08	170.36	193.975	152.723	1239.67	172.353	2.84392	9.51e-92	5.62e-89	CSRNP1	NC_030829.1	12327297	12340853	-	3306	protein_coding	cysteine and serine rich nuclear protein 1%2C transcript variant X2	-
106502358	27.5515	15.7101	17.1816	2.00424	1.99974	4.55889	20.1478	2.85429	2.84331	0.00015392	0.000554292	LOC106502358	NC_030814.1	56821661	56862628	-	3046	lncRNA	uncharacterized LOC106502358	-
102173685	4205.88	3772.28	3179.56	544.151	562.926	451.33	3719.24	519.469	2.83871	2.81e-98	1.99e-95	PER1	NC_030826.1	27513654	27529113	-	7968	protein_coding	period circadian clock 1%2C transcript variant X2	-
102182259	6.65036	12.0136	19.0907	1.00212	0.999869	3.41917	12.5849	1.80705	2.83548	0.00321932	0.00880945	LOC102182259	NC_030827.1	8004017	8006839	+	2823	pseudogene	-	-
106503264	179.56	162.646	140.317	22.0466	26.9965	18.2356	160.841	22.4262	2.83544	8.1e-24	2.46e-22	FAM83G	NC_030826.1	33895436	33924274	+	3122	protein_coding	family with sequence similarity 83 member G	-
102175286	7.60041	7.39301	14.318	1.00212	2.99961	0	9.77048	1.33391	2.83197	0.00901143	0.0221178	LOC102175286	NW_017190151.1	96125	109087	-	1318	protein_coding	long-wave-sensitive opsin 1	7tm_1
102168301	9.50051	8.31713	11.4544	2.00424	1.99974	0	9.75736	1.33466	2.82877	0.00752938	0.0188559	TPRG1	NC_030808.1	77725191	77887578	-	1456	protein_coding	tumor protein p63 regulated 1%2C transcript variant X1	-
102182740	8.55046	13.8619	14.318	2.00424	1.99974	1.13972	12.2435	1.71457	2.82248	0.00261575	0.00729165	SPATS1	NC_030830.1	30990936	31012898	-	1462	protein_coding	spermatogenesis associated serine rich 1%2C transcript variant X1	-
102188595	139.658	153.405	136.499	23.0487	17.9976	20.515	143.187	20.5205	2.80302	1.66e-22	4.59e-21	TRIM36	NC_030817.1	97209190	97251816	+	4300	protein_coding	tripartite motif containing 36%2C transcript variant X3	zf-B_box
102175570	19.9511	10.1654	6.68175	2.00424	0	3.41917	12.2661	1.8078	2.79695	0.0047021	0.0123599	TEX28	NW_017190151.1	88657	96098	+	1474	protein_coding	testis expressed 28	-
102168354	95.0051	73.9301	62.9994	10.0212	9.99869	13.6767	77.3115	11.2322	2.79137	1.15e-12	1.3e-11	LOC102168354	NC_030817.1	23940700	23942629	+	1833	lncRNA	uncharacterized LOC102168354	-
102180544	751.49	694.019	811.355	125.265	93.9877	107.134	752.288	108.796	2.78922	1.24e-68	4.25e-66	IRAK2	NC_030829.1	16479062	16533738	-	3593	protein_coding	interleukin 1 receptor associated kinase 2%2C transcript variant X1	Pkinase
102191831	29.4516	33.2685	23.8634	4.00848	0.999869	7.97806	28.8612	4.3288	2.77048	1.36e-05	5.85e-05	HOXB9	NC_030826.1	37500993	37516020	+	2627	protein_coding	homeobox B9%2C transcript variant X2	Homeobox
102173084	78.8542	68.3853	78.2719	15.0318	12.9983	4.55889	75.1705	10.863	2.769	5.03e-12	5.29e-11	RENBP	NW_017190133.1	118182	125304	-	1602	protein_coding	renin binding protein	GlcNAc_2-epim
102173952	4849.06	4823.01	4001.41	558.18	744.903	704.349	4557.83	669.144	2.76835	1.3e-96	8.86e-94	BIRC3	NC_030822.1	76056091	76074265	+	4988	protein_coding	baculoviral IAP repeat containing 3%2C transcript variant X1	CARD
102178584	7.60041	24.0273	32.4542	6.01272	0	3.41917	21.3606	3.14396	2.76781	0.000713887	0.00225342	LOC102178584	NC_030830.1	18601770	18602219	-	450	protein_coding	histone H2B type 1-J	Histone
108636047	14.2508	16.6343	13.3635	0	0	6.83834	14.7495	2.27945	2.76618	0.0034505	0.00937265	LOC108636047	NC_030812.1	93739870	93740273	+	404	protein_coding	histone H4	-
102185619	16.1509	15.7101	11.4544	1.00212	0	5.69862	14.4385	2.23358	2.75257	0.00240141	0.00675141	CHST9	NC_030831.1	30016402	30297257	+	2331	protein_coding	carbohydrate sulfotransferase 9	-
102175557	5372.54	5395.05	6349.57	978.068	773.899	795.527	5705.72	849.165	2.74787	5.32e-108	4.29e-105	DDIT3	NC_030812.1	55282316	55286252	+	907	protein_coding	DNA damage inducible transcript 3%2C transcript variant X1	-
102184429	25.6514	40.6615	31.4997	7.01483	2.99961	4.55889	32.6042	4.85778	2.74519	2.61e-06	1.26e-05	PCSK1	NC_030814.1	14805715	14858039	+	5033	protein_coding	proprotein convertase subtilisin/kexin type 1	Peptidase_S8
102181601	1291.12	1428.7	1888.07	326.691	178.977	185.775	1535.96	230.481	2.73471	9.51e-41	8.83e-39	LOC102181601	NC_030816.1	51037457	51039335	+	698	lncRNA	uncharacterized LOC102181601	-
102181640	14.2508	15.7101	25.7725	2.00424	2.99961	3.41917	18.5778	2.80767	2.73418	0.000326789	0.0011078	LOC102181640	NC_030830.1	18218089	18218599	-	511	protein_coding	histone H2A type 1	Histone
102181582	3059.16	3218.73	3410.56	440.932	487.936	528.832	3229.48	485.9	2.73373	1.86e-127	2.07e-124	LOC102181582	NC_030813.1	89412737	89414915	+	1561	protein_coding	C-X-C motif chemokine 6	-
108637155	24.7013	31.4203	25.7725	10.0212	0.999869	1.13972	27.298	4.0536	2.72763	7.61e-05	0.000288924	LOC108637155	NC_030818.1	72382234	72403147	+	1243	lncRNA	uncharacterized LOC108637155	-
novel.75	30.4016	20.3308	18.1362	4.00848	1.99974	4.55889	22.9562	3.52237	2.71597	7.52e-05	0.000285868	-	NC_030810.1	97946807	97964603	+	912	-	-	-
102174150	6.65036	11.0895	9.54536	3.00636	0	1.13972	9.09508	1.38203	2.71268	0.0128497	0.0302619	SYNE4	NC_030825.1	47517781	47523101	-	1631	protein_coding	spectrin repeat containing nuclear envelope family member 4	-
102180598	19.9511	7.39301	14.318	2.00424	0	4.55889	13.8874	2.18771	2.70618	0.00336067	0.00914965	DPF3	NC_030817.1	18705514	18994058	+	11936	protein_coding	double PHD fingers 3	PHD
102179372	12.3507	4.62063	10.4999	2.00424	0	2.27945	9.15706	1.4279	2.70358	0.0136051	0.0318549	HSH2D	NC_030814.1	101895625	101904206	+	1467	protein_coding	hematopoietic SH2 domain containing%2C transcript variant X1	SH2
novel.432	120.657	101.654	91.6354	5.0106	19.9974	23.9342	104.649	16.3141	2.69572	7.47e-13	8.61e-12	-	NC_030825.1	48399441	48403928	-	4488	-	PF00077:Retroviral aspartyl protease|PF00078:Reverse transcriptase (RNA-dependent DNA polymerase)|PF14787:GAG-polyprotein viral zinc-finger|PF06817:Reverse transcriptase thumb domain|PF00692:dUTPase|PF13804:Retro-transcribing viruses envelope glycoprotein	RVT_1
102183249	97.8553	119.212	105.953	17.036	17.9976	14.8164	107.674	16.6167	2.69206	5.92e-17	1.02e-15	CD40	NC_030820.1	74353519	74364699	+	1381	protein_coding	CD40 molecule%2C transcript variant X1	-
108633413	13.3007	24.0273	35.3178	10.0212	0	1.13972	24.2153	3.72031	2.68221	0.000732341	0.00230675	LOC108633413	NC_030830.1	18949584	18950091	-	508	protein_coding	histone H2A type 1-H	Histone
102185462	152.958	160.798	168.953	21.0445	25.9966	28.4931	160.903	25.1781	2.68078	1.25e-23	3.69e-22	HBEGF	NC_030814.1	58936015	58967277	+	3435	protein_coding	heparin binding EGF like growth factor%2C transcript variant X1	-
102173000	340.118	320.672	343.633	66.1399	29.9961	61.5451	334.808	52.5603	2.67594	3.93e-31	2.1e-29	ZNF169	NC_030815.1	85242681	85269602	+	2913	protein_coding	zinc finger protein 169%2C transcript variant X1	zf-C2H2
106503534	38.002	51.7511	50.5904	4.00848	8.99882	9.11779	46.7812	7.37503	2.67429	3.56e-08	2.27e-07	GATA6	NC_030831.1	34498574	34532808	-	5956	protein_coding	GATA binding protein 6%2C transcript variant X2	GATA-N
102181135	3.8002	16.6343	5.72721	2.00424	1.99974	0	8.72056	1.33466	2.6736	0.0200839	0.0449029	CPB2	NC_030819.1	70354730	70425337	+	1745	protein_coding	carboxypeptidase B2	-
102178175	352.469	342.851	385.632	69.1462	44.9941	55.8464	360.317	56.6623	2.66837	1.93e-40	1.77e-38	GCNT3	NC_030817.1	52492165	52496240	+	2097	protein_coding	glucosaminyl (N-acetyl) transferase 3%2C mucin type	-
102178870	18.051	12.9378	21.9543	4.00848	1.99974	2.27945	17.6477	2.76255	2.66788	0.000508982	0.00165856	LOC102178870	NC_030830.1	18602494	18602956	+	463	protein_coding	histone H2A type 1	Histone
102169784	735.34	717.122	720.674	110.233	114.985	117.392	724.379	114.203	2.66594	1.56e-74	6.57e-72	SLC19A2	NC_030823.1	35626966	35661761	-	3559	protein_coding	solute carrier family 19 member 2	-
102171613	390.471	429.719	431.45	74.1568	61.9919	61.5451	417.213	65.8979	2.66045	2.16e-48	3.01e-46	ARG2	NC_030817.1	23621870	23661807	-	1421	protein_coding	arginase 2	-
102178095	507.327	487.014	478.222	86.1823	74.9902	71.8026	490.855	77.6583	2.65773	2.4e-55	4.48e-53	SLC25A33	NC_030823.1	42409266	42441068	-	1512	protein_coding	solute carrier family 25 member 33	Mito_carr
102185772	32.3017	27.7238	24.8179	3.00636	7.99896	2.27945	28.2811	4.42825	2.65616	1.83e-05	7.72e-05	MPO	NC_030826.1	8874795	8885273	-	2411	protein_coding	myeloperoxidase%2C transcript variant X1	An_peroxidase
102179811	325.868	264.3	300.679	47.0996	65.9914	27.3534	296.949	46.8148	2.65402	1.95e-27	7.97e-26	SLC16A6	NC_030826.1	61072738	61091408	+	2233	protein_coding	solute carrier family 16 member 6%2C transcript variant X2	MFS_1
102168945	1156.21	1193.97	1380.26	212.449	176.977	206.29	1243.48	198.572	2.64743	4.94e-81	2.43e-78	TMEM251	NC_030828.1	57278454	57281103	+	2223	protein_coding	transmembrane protein 251	-
102186020	9.50051	9.24126	7.63629	2.00424	0	2.27945	8.79269	1.4279	2.64707	0.0141911	0.0330611	LOC102186020	NC_030817.1	79295245	79296323	-	1079	pseudogene	-	-
102169150	17.1009	13.8619	15.2726	2.00424	0.999869	4.55889	15.4118	2.521	2.64426	0.00121476	0.00364264	BCL2L15	NC_030810.1	91090626	91097324	-	2649	protein_coding	BCL2 like 15	-
106503844	17.1009	16.6343	11.4544	2.00424	3.99948	1.13972	15.0632	2.38115	2.6409	0.00139673	0.0041345	ARX	NW_017189516.1	45116682	45128724	+	2865	protein_coding	aristaless related homeobox	OAR
102184089	10.4506	14.786	6.68175	4.00848	0.999869	0	10.6394	1.66945	2.63667	0.00981943	0.0238699	LOC102184089	NC_030826.1	31916467	31959437	+	4369	protein_coding	heparan sulfate glucosamine 3-O-sulfotransferase 3B1	Sulfotransfer_1
102188864	23.7513	33.2685	20.0452	1.00212	8.99882	2.27945	25.6884	4.09346	2.63432	0.000120878	0.000444044	PELI2	NC_030817.1	34496764	34686931	-	5833	protein_coding	pellino E3 ubiquitin protein ligase family member 2%2C transcript variant X2	-
102172749	192.86	221.79	206.18	26.0551	36.9952	37.6109	206.943	33.5537	2.62896	2.27e-27	9.25e-26	LOC102172749	NC_030825.1	48406755	48425571	-	3453	protein_coding	zinc finger protein 420	KRAB
102174409	45.6025	73.0059	49.6359	6.01272	9.99869	11.3972	56.0814	9.13621	2.62755	5.24e-09	3.75e-08	DGAT2	NC_030822.1	27720879	27753736	-	2349	protein_coding	diacylglycerol O-acyltransferase 2	-
102189961	173.859	168.191	126.953	14.0297	22.997	39.8903	156.335	25.639	2.62465	4.73e-17	8.24e-16	UNC13C	NC_030817.1	46857881	47536542	+	8735	protein_coding	unc-13 homolog C	C2
102183947	54.1529	58.2199	41.9996	5.0106	9.99869	10.2575	51.4575	8.42227	2.61956	1.13e-08	7.73e-08	GABRA2	NC_030813.1	65342451	65518411	-	8068	protein_coding	gamma-aminobutyric acid type A receptor alpha2 subunit	Neur_chan_memb
novel.473	58.9032	75.7783	83.0446	10.0212	12.9983	12.537	72.5754	11.8522	2.61647	1.37e-11	1.36e-10	-	NC_030826.1	26057926	26062697	-	638	-	-	-
108634602	9.50051	8.31713	7.63629	2.00424	0.999869	1.13972	8.48464	1.38128	2.61199	0.0145841	0.0338965	LOC108634602	NW_017189663.1	31346	48927	-	354	lncRNA	uncharacterized LOC108634602	-
102178318	27.5515	48.0545	63.9539	15.0318	1.99974	5.69862	46.52	7.57671	2.61116	3.21e-06	1.53e-05	LOC102178318	NC_030830.1	18611512	18612021	-	510	protein_coding	histone H2B type 1-K	Histone
102175591	60.8033	68.3853	66.8175	6.01272	18.9975	6.83834	65.3354	10.6162	2.60904	1.38e-09	1.07e-08	FAM107B	NC_030820.1	28538964	28751338	-	3714	protein_coding	family with sequence similarity 107 member B%2C transcript variant X1	-
102170498	306.867	353.94	334.087	37.0784	65.9914	60.4053	331.631	54.4917	2.60859	5.99e-34	3.84e-32	C6H4orf32	NC_030813.1	13672177	13715799	-	2728	protein_coding	chromosome 6 C4orf32 homolog	-
108637420	10.4506	12.9378	14.318	5.0106	0	1.13972	12.5688	2.05011	2.60054	0.00549859	0.0142094	LOC108637420	NC_030820.1	64454815	64455925	+	389	lncRNA	uncharacterized LOC108637420	-
102176845	10.4506	13.8619	6.68175	4.00848	0	1.13972	10.3314	1.71607	2.57919	0.0118228	0.0281357	C3H1orf141	NC_030810.1	42689958	42739898	-	2965	protein_coding	chromosome 3 C1orf141 homolog%2C transcript variant X2	-
108638267	17.1009	6.46888	7.63629	3.00636	0	2.27945	10.402	1.76193	2.57224	0.0119909	0.0284813	LOC108638267	NC_030826.1	18051948	18061362	-	2182	lncRNA	uncharacterized LOC108638267	-
102172074	12.3507	16.6343	14.318	3.00636	1.99974	2.27945	14.4343	2.42851	2.56949	0.00169722	0.00493346	LOC102172074	NC_030819.1	75609252	75613899	-	4002	protein_coding	protocadherin-8	Cadherin
novel.547	94.0551	103.502	107.863	18.0381	25.9966	6.83834	101.807	16.9577	2.56647	5.26e-13	6.16e-12	-	NC_030832.1	13164214	13166634	+	1672	-	-	-
novel.456	24.7013	32.3444	23.8634	5.0106	1.99974	6.83834	26.9697	4.61623	2.56583	3.37e-05	0.000136352	-	NC_030826.1	30627709	30685877	+	1644	-	-	-
102178073	123.507	133.074	104.999	22.0466	25.9966	12.537	120.527	20.1934	2.56457	2.69e-16	4.35e-15	LOC102178073	NC_030815.1	70432052	70484297	-	2947	lncRNA	uncharacterized LOC102178073%2C transcript variant X1	-
106501778	12.3507	34.1927	43.9086	13.0276	1.99974	0	30.1507	5.0091	2.56457	0.000689816	0.00218444	LOC106501778	NC_030830.1	18278319	18278795	-	477	protein_coding	histone H2A type 1	Histone
102187886	807.544	729.135	681.538	112.237	142.981	120.811	739.406	125.343	2.55953	1.59e-60	3.93e-58	NOCT	NC_030824.1	52416021	52435573	+	2842	protein_coding	nocturnin%2C transcript variant X1	Exo_endo_phos
102183793	70.3038	73.0059	50.5904	9.01907	19.9974	3.41917	64.6334	10.8119	2.55842	1.9e-08	1.26e-07	WASF1	NC_030816.1	27342427	27411380	+	2993	protein_coding	WAS protein family member 1%2C transcript variant X1	-
102187059	10.4506	7.39301	12.409	1.00212	3.99948	0	10.0842	1.6672	2.55828	0.0123965	0.0293312	TUBAL3	NC_030820.1	42551586	42561247	+	1864	protein_coding	tubulin alpha like 3	Tubulin
106503836	33.2518	27.7238	42.9541	5.0106	6.99909	5.69862	34.6432	5.90277	2.55103	2.49e-06	1.21e-05	LOC106503836	NW_017189516.1	21601362	21619942	-	672	lncRNA	uncharacterized LOC106503836	-
102177474	1915.3	1929.57	1828.89	362.767	295.961	311.144	1891.26	323.291	2.54784	1.47e-98	1.09e-95	HES1	NC_030808.1	73098235	73100751	-	1480	protein_coding	hes family bHLH transcription factor 1	Hairy_orange
102184535	30.4016	36.965	34.3633	9.01907	7.99896	0	33.91	5.67268	2.54592	1.55e-05	6.63e-05	SLCO4A1	NC_030820.1	53991086	54015112	-	3395	protein_coding	solute carrier organic anion transporter family member 4A1	-
108638455	68.4037	101.654	78.2719	15.0318	16.9978	10.2575	82.7765	14.0957	2.54481	4.69e-12	4.95e-11	LOC108638455	NC_030828.1	22816979	22829042	-	1303	protein_coding	uncharacterized LOC108638455	-
102168307	14.2508	25.8755	20.0452	0	7.99896	2.27945	20.0572	3.42613	2.53822	0.00108896	0.00329943	LOC102168307	NC_030809.1	121713539	121733037	+	557	lncRNA	uncharacterized LOC102168307	-
novel.431	210.911	245.818	191.862	37.0784	40.9946	34.1917	216.197	37.4216	2.52781	9.06e-27	3.53e-25	-	NC_030825.1	47949116	47950569	-	1454	-	-	-
102177107	7.60041	9.24126	13.3635	1.00212	1.99974	2.27945	10.0684	1.76043	2.5269	0.00974198	0.0237043	SCN11A	NC_030829.1	12094738	12172766	-	5800	protein_coding	sodium voltage-gated channel alpha subunit 11	Ion_trans
102184471	685.937	718.046	848.582	145.307	137.982	107.134	750.855	130.141	2.52445	3.38e-54	6.05e-52	LOC102184471	NC_030826.1	54414541	54419037	-	929	lncRNA	uncharacterized LOC102184471	-
102186901	9.50051	15.7101	10.4999	5.0106	0	1.13972	11.9035	2.05011	2.5233	0.00837166	0.0206993	LOC102186901	NC_030826.1	9254873	9255657	+	785	misc_RNA	DET1- and DDB1-associated protein 1 pseudogene	-
102175474	3404.03	3230.74	3628.19	636.346	593.922	565.303	3420.99	598.524	2.51424	2.4e-119	2.37e-116	IER2	NC_030814.1	97807740	97810816	-	3077	protein_coding	immediate early response 2	-
102184209	17.1009	19.4066	10.4999	6.01272	0.999869	1.13972	15.6692	2.71744	2.5081	0.00246267	0.00690287	IFNLR1	NC_030809.1	7196849	7220689	-	4326	protein_coding	interferon lambda receptor 1	-
102182261	183.36	134.922	136.499	11.0233	32.9957	36.4711	151.594	26.8301	2.50754	1.12e-14	1.57e-13	MECOM	NC_030808.1	97221943	97849739	+	7000	protein_coding	MDS1 and EVI1 complex locus%2C transcript variant X1	zf-C2H2
102186180	7078.83	7198.94	6869.79	1287.72	1142.85	1295.87	7049.19	1242.15	2.50495	1.04e-140	1.84e-137	IFRD1	NC_030811.1	64313124	64340543	+	4536	protein_coding	interferon related developmental regulator 1	-
102178019	15.2008	24.0273	19.0907	3.00636	5.99922	1.13972	19.4396	3.38177	2.49898	0.000565974	0.00182484	LCA5L	NC_030808.1	139093005	139131180	-	2362	protein_coding	LCA5L%2C lebercilin like	-
102171676	27.5515	73.0059	77.3174	17.036	0.999869	13.6767	59.2916	10.5709	2.49516	7.59e-06	3.41e-05	LOC102171676	NC_030810.1	99443239	99443755	+	517	protein_coding	histone H2A type 2-C	Histone
novel.388	18.051	5.54476	6.68175	1.00212	0	4.55889	10.0925	1.85367	2.49483	0.0193358	0.0434163	-	NC_030823.1	39039939	39041689	-	569	-	-	-
102171252	863.597	904.719	882.946	192.407	167.978	112.833	883.754	157.739	2.48101	1.6e-49	2.34e-47	SLC25A25	NC_030818.1	98258449	98291994	+	5235	protein_coding	solute carrier family 25 member 25%2C transcript variant X1	Mito_carr
102172327	836.045	873.299	803.719	171.362	136.982	143.605	837.688	150.65	2.47419	5.88e-66	1.83e-63	DUSP6	NC_030812.1	18983256	18987813	-	2927	protein_coding	dual specificity phosphatase 6	DSPc
106502060	20.9011	31.4203	28.6361	3.00636	6.99909	4.55889	26.9858	4.85478	2.47257	4.55e-05	0.0001795	LOC106502060	NC_030811.1	25358531	25452073	+	2291	lncRNA	uncharacterized LOC106502060	-
108638029	264.114	396.45	303.542	39.0827	54.9928	80.9204	321.369	58.3319	2.47068	9.55e-24	2.87e-22	LOC108638029	NC_030825.1	61510487	61513938	-	3452	pseudogene	-	zf-C2H2
novel.3	20.9011	3.6965	10.4999	1.00212	1.99974	3.41917	11.6992	2.14034	2.46968	0.0111878	0.0267996	-	NC_030808.1	15791630	15793376	+	262	-	-	-
102173190	59.8532	68.3853	43.9086	7.01483	16.9978	6.83834	57.3824	10.2837	2.46922	3.36e-08	2.16e-07	BACH2	NC_030816.1	47246646	47636126	+	8655	protein_coding	BTB domain and CNC homolog 2%2C transcript variant X2	bZIP_Maf
100860905	33.2518	46.2063	41.9996	4.00848	8.99882	9.11779	40.4859	7.37503	2.46555	8.5e-07	4.44e-06	PTGS2	NC_030823.1	66345155	66353195	-	3884	protein_coding	prostaglandin-endoperoxide synthase 2	An_peroxidase
102178257	7.60041	19.4066	6.68175	3.00636	2.99961	0	11.2296	2.00199	2.45499	0.0121524	0.0288185	LOC102178257	NC_030814.1	106230108	106231097	-	990	protein_coding	histone H3.1	Histone
102190062	726.789	759.632	719.72	132.28	129.983	141.326	735.38	134.529	2.452	2.16e-66	6.84e-64	ZNF382	NC_030825.1	47796911	47824425	-	3544	protein_coding	zinc finger protein 382%2C transcript variant X5	KRAB
102171183	306.867	342.851	257.725	45.0954	64.9915	56.9862	302.481	55.691	2.44216	4.98e-30	2.49e-28	LOC102171183	NC_030825.1	47997833	48007106	-	1980	protein_coding	zinc finger protein 14 homolog	KRAB
102174804	22.8012	24.9514	20.0452	7.01483	1.99974	3.41917	22.5993	4.14458	2.44118	0.000212967	0.000747809	GBX2	NC_030810.1	5114854	5117654	+	1772	protein_coding	gastrulation brain homeobox 2	Homeobox
102169659	1071.66	1218.92	1256.17	239.507	230.97	182.356	1182.25	217.611	2.43879	6.56e-66	2.01e-63	RAB9A	NW_017189516.1	56570421	56626562	-	1431	protein_coding	RAB9A%2C member RAS oncogene family%2C transcript variant X2	Ras
102181147	1085.91	911.188	863.855	165.35	174.977	191.474	953.65	177.267	2.42915	3.95e-61	1.03e-58	OSGIN1	NC_030825.1	11677730	11688697	+	2222	protein_coding	oxidative stress induced growth inhibitor 1%2C transcript variant X1	Pyr_redox_2
102187387	36.1019	48.0545	43.9086	12.0254	5.99922	5.69862	42.6884	7.90775	2.42294	6.11e-07	3.26e-06	ASB9	NW_017189516.1	54999933	55027770	+	1672	protein_coding	ankyrin repeat and SOCS box containing 9%2C transcript variant X1	SOCS_box
102181641	38.002	36.965	35.3178	16.0339	0.999869	3.41917	36.7616	6.81765	2.41707	6.7e-05	0.000257568	LOC102181641	NC_030830.1	18089906	18090915	-	1010	protein_coding	histone H3.1-like	Histone
106503501	13.3007	15.7101	15.2726	6.01272	0	2.27945	14.7611	2.76405	2.4116	0.00414189	0.0110262	LOC106503501	NC_030830.1	18091686	18092171	-	486	protein_coding	histone H2A type 1	Histone
106503110	899.698	807.686	859.082	147.312	169.978	166.4	855.489	161.23	2.40831	1.37e-66	4.43e-64	ZNF567	NC_030825.1	47743923	47769668	-	4411	protein_coding	zinc finger protein 567%2C transcript variant X1	KRAB
102191526	334.418	267.997	231.952	53.1123	52.9931	52.4273	278.122	52.8442	2.39566	1.03e-27	4.36e-26	EPM2A	NC_030816.1	69975816	70097860	-	3472	protein_coding	epilepsy%2C progressive myoclonus type 2A%2C Lafora disease (laforin)	DSPc
102187998	22.8012	41.5857	27.6815	4.00848	10.9986	2.27945	30.6895	5.76216	2.3936	7.1e-05	0.000271563	LOC102187998	NC_030830.1	41430435	41436936	+	1575	protein_coding	HLA class II histocompatibility antigen%2C DM beta chain	C1-set
102188245	9.50051	12.0136	5.72721	2.00424	1.99974	1.13972	9.08045	1.71457	2.39325	0.0173863	0.0396257	HORMAD2	NC_030824.1	2063776	2131698	-	1192	protein_coding	HORMA domain containing 2	HORMA
102184572	406.622	458.366	524.04	115.244	78.9897	69.5231	463.009	87.9188	2.39218	2.24e-33	1.35e-31	LOC102184572	NC_030830.1	18187692	18194933	+	821	protein_coding	histone H2B type 1-M%2C transcript variant X1	Histone
novel.65	210.911	217.17	214.771	30.0636	43.9943	49.0081	214.284	41.022	2.39124	1.05e-24	3.4e-23	-	NC_030810.1	33615126	33640397	+	6327	-	PF00078:Reverse transcriptase (RNA-dependent DNA polymerase)	RVT_1
102172064	31.3517	26.7997	43.9086	11.0233	5.99922	2.27945	34.02	6.43399	2.38047	2.26e-05	9.4e-05	LOC102172064	NC_030815.1	49101722	49108594	-	262	lncRNA	uncharacterized LOC102172064	-
102183952	251.764	310.506	200.452	38.0805	43.9943	66.104	254.241	49.3929	2.37258	1.91e-21	4.85e-20	LOC102183952	NC_030814.1	98256127	98274037	-	2119	protein_coding	zinc finger protein 791%2C transcript variant X2	zf-C2H2
102177549	2169.92	2282.59	1717.21	350.742	463.939	377.248	2056.57	397.31	2.37143	1.3e-58	2.87e-56	YOD1	NC_030823.1	4223503	4232637	-	7937	protein_coding	YOD1 deubiquitinase	OTU
106503990	44.6524	46.2063	64.9084	7.01483	11.9984	11.3972	51.9224	10.1368	2.36062	7.71e-08	4.7e-07	LOC106503990	NW_017190161.1	96517	103156	+	1027	lncRNA	uncharacterized LOC106503990	-
102183826	12.3507	19.4066	27.6815	2.00424	2.99961	6.83834	19.8129	3.9474	2.35304	0.000992875	0.00304364	LOC102183826	NC_030808.1	97880066	97902250	-	664	lncRNA	uncharacterized LOC102183826	-
106502096	43.7024	36.0409	42.9541	9.01907	4.99935	10.2575	40.8991	8.09198	2.34714	1.12e-06	5.74e-06	LOC106502096	NC_030812.1	30249514	30302122	-	1254	lncRNA	uncharacterized LOC106502096	-
102182458	26.6014	30.4962	48.6813	10.0212	4.99935	5.69862	35.2596	6.90639	2.34571	1.34e-05	5.79e-05	LOC102182458	NC_030830.1	18225756	18226296	+	541	protein_coding	histone H2A type 1	Histone
102185737	35.1519	31.4203	49.6359	7.01483	8.99882	6.83834	38.736	7.61733	2.34192	2.65e-06	1.28e-05	C7H5orf63	NC_030814.1	83738765	83762165	-	1447	protein_coding	chromosome 7 C5orf63 homolog	-
106503498	47.5026	35.1168	43.9086	16.0339	0.999869	7.97806	42.176	8.33728	2.33766	2.09e-05	8.75e-05	LOC106503498	NC_030830.1	18236095	18254764	+	1214	protein_coding	uncharacterized LOC106503498	Histone
108634198	152.008	135.847	104.999	24.0509	34.9954	18.2356	130.951	25.7606	2.33693	1.1e-14	1.54e-13	LOC108634198	NC_030836.1	45785543	45788070	-	1446	lncRNA	uncharacterized LOC108634198	-
108638473	42.7523	36.965	34.3633	6.01272	13.9982	2.27945	38.0269	7.43011	2.33267	1.29e-05	5.6e-05	LOC108638473	NC_030828.1	24612806	24626537	+	1727	protein_coding	tumor necrosis factor receptor superfamily member 10B-like	-
102170351	718.239	759.632	601.357	142.301	131.983	139.046	693.076	137.777	2.33106	7.96e-51	1.23e-48	ZNF829	NC_030825.1	48064220	48077110	+	3027	protein_coding	zinc finger protein 829%2C transcript variant X1	KRAB
102189956	29.4516	33.2685	25.7725	9.01907	3.99948	4.55889	29.4975	5.85915	2.32445	3.92e-05	0.000156625	LOC102189956	NC_030816.1	16087325	16088142	-	818	misc_RNA	transcription initiation factor TFIID subunit 13 pseudogene	-
102182393	210.911	217.17	177.544	38.0805	42.9944	41.03	201.875	40.7017	2.31074	2.09e-23	6.07e-22	EPHA5	NC_030813.1	81441793	81853316	-	8939	protein_coding	EPH receptor A5%2C transcript variant X5	fn3
102191539	7.60041	11.0895	12.409	4.00848	0	2.27945	10.3663	2.09597	2.31001	0.0165999	0.0380384	CALB1	NC_030821.1	8553204	8575056	-	2582	protein_coding	calbindin 1	-
novel.467	8.55046	12.9378	9.54536	4.00848	0	2.27945	10.3445	2.09597	2.30758	0.0165534	0.0379417	-	NC_030826.1	60458125	60461646	+	544	-	-	-
novel.201	15.2008	14.786	16.2271	2.00424	4.99935	2.27945	15.4046	3.09434	2.30539	0.0025324	0.00708044	-	NC_030814.1	107365736	107367213	-	621	-	-	-
108636955	31.3517	39.7374	27.6815	6.01272	2.99961	11.3972	32.9235	6.80319	2.29894	3.04e-05	0.00012386	LOC108636955	NC_030817.1	24606880	24609030	+	2059	protein_coding	uncharacterized LOC108636955	-
102178118	174.809	184.825	157.498	30.0636	39.9948	35.3314	172.378	35.1299	2.29511	1.4e-20	3.32e-19	BSN	NC_030829.1	50601578	50679505	-	15885	protein_coding	bassoon presynaptic cytomatrix protein	-
102182584	4989.67	5251.81	4636.18	773.636	1134.85	1129.47	4959.22	1012.65	2.29248	2.28e-58	4.87e-56	FNIP1	NC_030814.1	87745848	87868406	-	6239	protein_coding	folliculin interacting protein 1%2C transcript variant X1	-
novel.581	35.1519	21.2549	15.2726	3.00636	5.99922	5.69862	23.8931	4.9014	2.29065	0.000374349	0.00125535	-	NC_030833.1	21818322	21819858	-	1537	-	-	-
102191363	2862.5	2815.81	2730.93	521.102	556.927	647.363	2803.08	575.131	2.28647	1.59e-88	9.13e-86	LOC102191363	NC_030825.1	47894186	47980263	+	10442	protein_coding	zinc finger protein 14 homolog%2C transcript variant X1	KRAB
102173662	5.70031	9.24126	15.2726	4.00848	0	2.27945	10.0714	2.09597	2.26769	0.0225379	0.0497005	RPGRIP1	NC_030817.1	77065101	77110109	+	4150	protein_coding	retinitis pigmentosa GTPase regulator interacting protein 1	-
102168382	14.2508	19.4066	21.9543	3.00636	2.99961	5.69862	18.5372	3.90153	2.26535	0.00113283	0.00342125	LOC102168382	NC_030825.1	46171949	46174300	-	2352	misc_RNA	cullin-2 pseudogene	Cullin
102171268	389.521	405.691	434.314	99.2098	80.9894	75.2217	409.842	85.1403	2.26394	2.07e-37	1.58e-35	ZNF565	NC_030825.1	47670585	47698535	-	2418	protein_coding	zinc finger protein 565%2C transcript variant X5	zf-C2H2
102178567	30.4016	17.5584	17.1816	4.00848	4.99935	4.55889	21.7139	4.52224	2.26331	0.00050869	0.00165792	LOC102178567	NC_030826.1	47812895	47834070	-	1519	protein_coding	intercellular adhesion molecule 2%2C transcript variant X3	-
novel.216	12.3507	18.4825	42.9541	7.01483	6.99909	1.13972	24.5958	5.05121	2.26043	0.00119386	0.00358542	-	NC_030815.1	28193706	28218150	-	1397	-	-	-
novel.113	23.7513	18.4825	17.1816	7.01483	2.99961	2.27945	19.8051	4.09796	2.25728	0.000944754	0.00291223	-	NC_030812.1	12970846	13076365	+	681	-	-	-
102189883	23.7513	24.9514	20.9998	6.01272	3.99948	4.55889	23.2342	4.85703	2.25622	0.000235392	0.000820703	ARC	NC_030821.1	80101121	80104483	+	2916	protein_coding	activity regulated cytoskeleton associated protein%2C transcript variant X1	-
102180670	4884.21	5010.61	4464.36	784.659	1060.86	1172.78	4786.4	1006.1	2.25093	1.48e-58	3.24e-56	JAK2	NC_030815.1	39245187	39360411	-	4776	protein_coding	Janus kinase 2	Pkinase_Tyr
102190463	23.7513	48.0545	41.9996	8.01695	8.99882	6.83834	37.9351	7.95137	2.25009	1.03e-05	4.53e-05	SLC35G2	NC_030808.1	131889930	131928699	-	2000	protein_coding	solute carrier family 35 member G2%2C transcript variant X1	DUF6
108636864	229.912	221.79	167.044	43.0911	41.9945	45.5889	206.249	43.5582	2.24499	2.17e-21	5.49e-20	LOC108636864	NC_030808.1	24561194	24564078	+	2885	pseudogene	-	-
102181421	706.838	621.013	691.084	170.36	116.985	139.046	672.978	142.13	2.24286	1.73e-43	1.89e-41	NFKBIB	NC_030825.1	49503947	49514858	+	1657	protein_coding	NFKB inhibitor beta%2C transcript variant X1	-
102185350	4.75026	18.4825	16.2271	4.00848	0.999869	3.41917	13.1533	2.80917	2.23559	0.0106611	0.025701	LOC102185350	NW_017189606.1	6594	8020	-	1427	misc_RNA	palmitoyltransferase ZDHHC3 pseudogene	-
108636281	18.051	30.4962	15.2726	5.0106	3.99948	4.55889	21.2732	4.52299	2.23533	0.000685335	0.00217219	LOC108636281	NC_030813.1	89374512	89396309	-	366	lncRNA	uncharacterized LOC108636281%2C transcript variant X1	-
102170555	110.206	52.6752	99.2717	24.0509	7.99896	23.9342	87.3843	18.6613	2.23396	3.47e-08	2.22e-07	SLCO2A1	NC_030808.1	134894846	134988952	+	3791	protein_coding	solute carrier organic anion transporter family member 2A1	-
102184297	179.56	204.232	243.407	94.1992	10.9986	28.4931	209.066	44.5636	2.22898	0.00686275	0.017353	LOC102184297	NC_030830.1	18185989	18186761	+	773	protein_coding	histone H1.4	-
102185658	476.926	445.429	470.586	102.216	100.987	94.597	464.313	99.2667	2.2243	3.68e-43	3.91e-41	ZBTB25	NC_030817.1	26467957	26514294	+	3078	protein_coding	zinc finger and BTB domain containing 25%2C transcript variant X3	BTB
102177006	4593.5	4585.51	4328.82	838.774	1002.87	1057.66	4502.61	966.435	2.22068	3.08e-85	1.66e-82	CCNL1	NC_030808.1	110007825	110021805	+	4453	protein_coding	cyclin L1%2C transcript variant X2	-
104795775	22.8012	16.6343	13.3635	8.01695	1.99974	1.13972	17.5997	3.71881	2.22034	0.00326623	0.00892296	MIR222	NW_017189516.1	26447922	26448033	+	112	miRNA	microRNA 222	-
102188312	17.1009	9.24126	21.9543	7.01483	0.999869	2.27945	16.0988	3.43138	2.21851	0.00522314	0.0135727	LOC102188312	NC_030815.1	114701	115777	-	1077	misc_RNA	aminoacyl tRNA synthase complex-interacting multifunctional protein 1 pseudogene	-
106503198	17.1009	12.0136	9.54536	0	5.99922	2.27945	12.8866	2.75955	2.21699	0.0121612	0.0288318	LOC106503198	NC_030808.1	46281011	46384605	+	363	lncRNA	uncharacterized LOC106503198	-
102178682	172.909	151.557	147.953	33.0699	34.9954	34.1917	157.473	34.0857	2.20789	1.01e-18	2.03e-17	FAM46C	NC_030810.1	94944000	94968255	+	5605	protein_coding	family with sequence similarity 46 member C	-
106503543	134.907	120.136	121.226	16.0339	36.9952	28.4931	125.423	27.1741	2.20769	1.71e-13	2.11e-12	LOC106503543	NC_030831.1	43443525	43446752	+	3228	pseudogene	-	-
106501755	51.3028	60.9923	82.0901	30.0636	5.99922	5.69862	64.795	13.9205	2.20551	7.95e-06	3.56e-05	LOC106501755	NC_030830.1	18979800	18980735	-	936	protein_coding	histone H1.5	-
102172657	38.9521	48.0545	42.9541	5.0106	12.9983	10.2575	43.3203	9.42214	2.204	2.26e-06	1.1e-05	SCIMP	NC_030826.1	26087736	26108683	+	3820	protein_coding	SLP adaptor and CSK interacting membrane protein%2C transcript variant X1	-
102184656	19.9511	20.3308	17.1816	7.01483	1.99974	3.41917	19.1545	4.14458	2.20277	0.00130537	0.00388481	LOC102184656	NC_030826.1	49536271	49538931	+	2661	pseudogene	-	-
100861288	812.294	740.225	746.447	149.316	171.978	181.216	766.322	167.503	2.19557	1.73e-53	2.96e-51	PPARGC1A	NC_030813.1	43798769	43919972	-	6302	protein_coding	PPARG coactivator 1 alpha%2C transcript variant X1	RRM_1
102190172	1719.59	1753.99	1463.3	282.598	365.952	430.815	1645.63	359.788	2.19548	3.55e-47	4.7e-45	CREBRF	NC_030827.1	4835893	4894343	+	8511	protein_coding	CREB3 regulatory factor%2C transcript variant X1	-
102191255	62.7034	44.358	61.0903	11.0233	9.99869	15.9561	56.0506	12.326	2.19456	8.87e-08	5.36e-07	C14H8orf88	NC_030821.1	8732937	8764096	-	1255	protein_coding	chromosome 14 C8orf88 homolog	-
102190699	620.383	670.915	676.766	171.362	125.984	132.208	656.022	143.185	2.19426	2.67e-44	3.02e-42	ISCA2	NC_030817.1	17335141	17337600	-	1376	protein_coding	iron-sulfur cluster assembly 2%2C transcript variant X2	-
102185394	37.052	39.7374	42.9541	12.0254	3.99948	10.2575	39.9145	8.76081	2.19386	6.33e-06	2.88e-05	RND2	NC_030826.1	42725515	42729050	+	1370	protein_coding	Rho family GTPase 2%2C transcript variant X3	Ras
108637296	70.3038	53.5993	75.4083	10.0212	22.997	10.2575	66.4371	14.4252	2.19373	4.33e-08	2.74e-07	LOC108637296	NC_030819.1	50392004	50394221	-	1616	lncRNA	uncharacterized LOC108637296	-
102186561	25.6514	24.9514	25.7725	5.0106	5.99922	5.69862	25.4584	5.56948	2.19326	0.000144985	0.000523603	IGSF22	NC_030836.1	25426214	25446305	+	4509	protein_coding	immunoglobulin superfamily member 22	I-set
102179809	181.46	233.804	265.361	60.1272	40.9946	47.8684	226.875	49.6634	2.19077	3.86e-20	8.76e-19	ITGAE	NC_030826.1	24198191	24258647	-	3925	protein_coding	integrin subunit alpha E%2C transcript variant X2	FG-GAP
102180394	55.103	71.1577	44.8632	14.0297	10.9986	12.537	57.0413	12.5217	2.18841	8e-08	4.86e-07	INSL6	NC_030815.1	39210866	39227365	+	3328	protein_coding	insulin like 6	-
102186221	12.3507	11.0895	19.0907	3.00636	3.99948	2.27945	14.177	3.09509	2.18507	0.00521312	0.0135526	SLAIN1	NC_030819.1	33165618	33217921	-	3230	protein_coding	SLAIN motif family member 1%2C transcript variant X1	-
novel.115	24.7013	32.3444	65.863	11.0233	7.99896	7.97806	40.9696	9.00011	2.18258	2.73e-05	0.000112283	-	NC_030812.1	18988999	19013790	+	539	-	-	-
102183379	19987.2	20730	19461.1	4409.32	4359.43	4492.79	20059.4	4420.51	2.18204	1.77e-137	2.85e-134	TXNIP	NC_030810.1	99143350	99147526	-	2886	protein_coding	thioredoxin interacting protein	-
102169752	538.679	581.275	657.675	117.248	127.983	149.304	592.543	131.512	2.17475	2.2e-41	2.12e-39	SRFBP1	NC_030814.1	78794241	78856196	+	2024	protein_coding	serum response factor binding protein 1	-
108633849	338.218	324.368	293.042	75.1589	64.9915	71.8026	318.543	70.651	2.17329	6.71e-31	3.53e-29	GPR146	NC_030832.1	42548267	42560803	-	4013	protein_coding	G protein-coupled receptor 146	-
102190378	319.217	326.216	255.816	63.1335	70.9907	66.104	300.416	66.7427	2.17019	1.32e-27	5.51e-26	CREB5	NC_030811.1	52482298	52922180	+	8144	protein_coding	cAMP responsive element binding protein 5%2C transcript variant X1	bZIP_1
102168745	15.2008	14.786	8.59082	0	1.99974	6.83834	12.8592	2.94603	2.16896	0.014655	0.0340301	SLC12A5	NC_030820.1	74268180	74304797	+	6409	protein_coding	solute carrier family 12 member 5%2C transcript variant X3	AA_permease
102169716	7390.45	7115.77	9051.86	2089.42	1588.79	1570.54	7852.69	1749.58	2.16589	1.22e-55	2.37e-53	IER3	NC_030830.1	21705526	21706813	-	1190	protein_coding	immediate early response 3	-
102180455	19.9511	16.6343	19.0907	7.01483	2.99961	2.27945	18.5587	4.09796	2.1635	0.00170952	0.00496594	LOC102180455	NC_030811.1	55536553	55861564	-	13280	protein_coding	calcium/calmodulin-dependent 3'%2C5'-cyclic nucleotide phosphodiesterase 1C%2C transcript variant X4	-
102169088	21.8512	16.6343	7.63629	5.0106	3.99948	1.13972	15.3739	3.38327	2.16267	0.0062043	0.0158324	HS3ST1	NC_030813.1	106800454	106836124	-	1630	protein_coding	heparan sulfate-glucosamine 3-sulfotransferase 1	Sulfotransfer_1
102169236	38.9521	53.5993	51.5449	12.0254	11.9984	7.97806	48.0321	10.6673	2.16236	6.34e-07	3.38e-06	ZBED9	NC_030830.1	19699597	19719372	-	4172	protein_coding	zinc finger BED-type containing 9	SCAN
102188316	25.6514	28.6479	34.3633	5.0106	7.99896	6.83834	29.5542	6.61596	2.16023	6.63e-05	0.000255469	LOC102188316	NC_030815.1	81829717	81830741	+	1025	pseudogene	-	-
novel.87	20.9011	4.62063	16.2271	4.00848	2.99961	2.27945	13.9163	3.09584	2.15823	0.010217	0.0247213	-	NC_030810.1	71635469	71638763	-	896	-	-	-
102178647	3526.59	3721.46	4876.72	1183.5	741.903	796.667	4041.59	907.358	2.15476	4.38e-36	3.07e-34	LOC102178647	NC_030823.1	53756033	53759876	-	945	lncRNA	uncharacterized LOC102178647	-
102185207	28.5015	18.4825	21.9543	3.00636	9.99869	2.27945	22.9795	5.09483	2.15446	0.000939532	0.00290016	TBX3	NC_030824.1	11055331	11071045	-	6603	protein_coding	T-box 3%2C transcript variant X1	T-box
102188018	424.673	400.147	464.859	92.195	93.9877	105.994	429.893	97.3923	2.14433	7.79e-37	5.68e-35	SMAGP	NC_030812.1	28201041	28223309	+	1633	protein_coding	small cell adhesion glycoprotein	-
102175572	64.6035	62.8406	98.3172	16.0339	17.9976	17.0959	75.2537	17.0425	2.14218	3.44e-09	2.53e-08	LOC102175572	NC_030814.1	50953520	50967830	-	604	protein_coding	serine protease inhibitor Kazal-type 6%2C transcript variant X2	-
102172474	181.46	212.549	214.771	50.106	37.995	50.1478	202.926	46.0829	2.14149	6.71e-21	1.63e-19	LOC102172474	NC_030825.1	48432042	48451757	-	3010	protein_coding	zinc finger protein 345	-
106503333	12.3507	16.6343	12.409	3.00636	2.99961	3.41917	13.798	3.14171	2.13875	0.00573648	0.0147425	LOC106503333	NC_030827.1	68607014	68619964	+	1829	lncRNA	uncharacterized LOC106503333	-
102184247	53.2029	41.5857	66.8175	9.01907	11.9984	15.9561	53.8687	12.3245	2.1369	3.86e-07	2.13e-06	LOC102184247	NC_030814.1	14992815	15023413	-	431	lncRNA	uncharacterized LOC102184247	-
102188477	595.682	562.793	545.04	106.225	144.981	136.767	567.838	129.324	2.13577	2.51e-40	2.28e-38	CRY1	NC_030812.1	68963253	69053571	-	3507	protein_coding	cryptochrome circadian clock 1%2C transcript variant X3	-
102176701	40.8522	36.965	31.4997	10.0212	8.99882	5.69862	36.439	8.23954	2.13418	1.3e-05	5.62e-05	LOC102176701	NC_030818.1	68281107	68284579	+	2990	pseudogene	-	-
102170691	62.7034	36.0409	46.7722	12.0254	13.9982	6.83834	48.5055	10.954	2.13397	2.01e-06	9.88e-06	LOC102170691	NC_030812.1	72951082	72962273	+	3409	protein_coding	apolipoprotein L3-like%2C transcript variant X1	-
102187838	263.164	279.086	250.088	65.1378	61.9919	53.567	264.113	60.2322	2.12935	1.75e-26	6.59e-25	TMEM86A	NC_030836.1	25447507	25451938	-	1956	protein_coding	transmembrane protein 86A	YhhN
102186898	2255.42	1947.13	2379.66	563.191	481.937	459.309	2194.07	501.479	2.12842	3.26e-62	8.77e-60	PPP1R15A	NC_030825.1	56489418	56492971	+	2461	protein_coding	protein phosphatase 1 regulatory subunit 15A	-
102185928	28.5015	31.4203	30.5451	5.0106	10.9986	4.55889	30.1557	6.85602	2.12532	9.22e-05	0.000345657	GRHL1	NC_030818.1	87187116	87251983	-	3592	protein_coding	grainyhead like transcription factor 1%2C transcript variant X3	CP2
102180034	12.3507	15.7101	20.9998	10.0212	0	1.13972	16.3535	3.72031	2.11764	0.0128248	0.0302111	LOC102180034	NC_030830.1	18968887	18969368	-	482	protein_coding	histone H2A type 1-D	Histone
102173308	793.293	873.299	882.946	207.439	189.975	192.613	849.846	196.676	2.11097	2.06e-55	3.89e-53	ALKBH1	NC_030817.1	14245329	14268407	+	1972	protein_coding	alkB homolog 1%2C histone H2A dioxygenase%2C transcript variant X2	-
novel.185	43.7024	48.0545	38.1814	12.0254	9.99869	7.97806	43.3128	10.0007	2.10805	2.34e-06	1.14e-05	-	NC_030814.1	14934209	14951060	-	1638	-	-	-
108636048	130.157	131.226	123.135	21.0445	42.9944	25.0739	128.173	29.7043	2.10467	4.83e-13	5.67e-12	GUCY2C	NC_030812.1	93767009	93839422	+	4086	protein_coding	guanylate cyclase 2C	ANF_receptor
102178319	11.4006	12.9378	33.4087	9.01907	1.99974	2.27945	19.249	4.43275	2.10396	0.00535427	0.0138809	LOC102178319	NC_030830.1	18946831	18947667	+	837	protein_coding	histone H3.1	Histone
novel.510	24.7013	39.7374	34.3633	7.01483	6.99909	9.11779	32.934	7.71057	2.10154	4.5e-05	0.000177853	-	NC_030829.1	330331	388223	-	563	-	-	-
102175315	36.1019	54.5234	32.4542	11.0233	14.998	2.27945	41.0265	9.4336	2.0996	5.04e-05	0.000197545	LOC102175315	NC_030821.1	4802131	4841275	+	2855	protein_coding	carbonic anhydrase 13%2C transcript variant X2	-
102183727	57.0031	84.0955	81.1355	20.0424	18.9975	12.537	74.078	17.1923	2.09896	6.29e-09	4.45e-08	EAF2	NC_030808.1	65965278	66016227	+	1362	protein_coding	ELL associated factor 2	-
novel.419	23.7513	24.0273	18.1362	12.0254	1.99974	1.13972	21.9716	5.05496	2.09825	0.0028774	0.00794612	-	NC_030825.1	53150306	53152610	+	1263	-	-	-
102191730	10.4506	18.4825	19.0907	4.00848	6.99909	0	16.0079	3.66919	2.09433	0.00770913	0.0192273	LOC102191730	NC_030825.1	45991666	45993794	+	414	protein_coding	androgen-binding protein homolog	-
108638007	25.6514	32.3444	30.5451	6.01272	9.99869	4.55889	29.5136	6.85677	2.09428	0.000111143	0.000410492	LOC108638007	NC_030825.1	57225386	57226161	+	573	lncRNA	uncharacterized LOC108638007	-
novel.156	5.70031	15.7101	14.318	3.00636	1.99974	3.41917	11.9095	2.80842	2.09267	0.0146355	0.0339981	-	NC_030813.1	6167438	6170361	-	698	-	-	-
novel.364	470.275	534.145	461.041	117.248	115.985	111.693	488.487	114.975	2.08644	7.46e-39	6.19e-37	-	NC_030822.1	24565975	24568358	-	2384	-	-	-
102169397	1109.66	1202.29	1064.31	260.551	250.967	288.35	1125.42	266.623	2.07919	1.75e-59	4.15e-57	RIPK2	NC_030821.1	8294425	8327837	+	2069	protein_coding	receptor interacting serine/threonine kinase 2	Pkinase_Tyr
102187179	98.8053	121.985	93.5445	21.0445	21.9971	31.9123	104.778	24.9846	2.07738	9.57e-12	9.67e-11	RNF125	NC_030831.1	25449242	25496163	-	5380	protein_coding	ring finger protein 125	-
102187490	215.662	182.977	173.725	24.0509	56.9926	55.8464	190.788	45.63	2.06889	3.66e-14	4.82e-13	RRAGD	NC_030816.1	48056603	48094585	+	4310	protein_coding	Ras related GTP binding D	-
novel.654	25.6514	24.0273	20.0452	6.01272	5.99922	4.55889	23.2413	5.52361	2.06696	0.000503141	0.00164247	-	NW_017189827.1	23740	25910	-	529	-	PF00020:TNFR/NGFR cysteine-rich region	-
102176307	48.4526	43.4339	50.5904	15.0318	11.9984	6.83834	47.4923	11.2895	2.05934	1.81e-06	8.97e-06	KLRG1	NC_030812.1	100296984	100332817	+	2192	protein_coding	killer cell lectin like receptor G1%2C transcript variant X2	Lectin_C
102183662	703.038	797.521	846.673	211.447	202.973	148.164	782.411	187.528	2.05723	2.8e-38	2.25e-36	TTI2	NC_030834.1	16415853	16427780	+	4267	protein_coding	TELO2 interacting protein 2%2C transcript variant X1	-
102178490	24.7013	26.7997	32.4542	6.01272	1.99974	12.537	27.9851	6.8498	2.0567	0.000471904	0.0015517	LOC102178490	NC_030828.1	27357308	27391150	+	3611	lncRNA	uncharacterized LOC102178490%2C transcript variant X3	-
102180782	605.183	603.454	632.857	161.341	142.981	137.907	613.831	147.41	2.05643	6.06e-45	7.16e-43	BDNF	NC_030822.1	24503955	24565888	+	2628	protein_coding	brain derived neurotrophic factor%2C transcript variant X1	-
102181811	74.104	98.8815	99.2717	17.036	20.9973	28.4931	90.7524	22.1755	2.04199	3.69e-10	3.12e-09	LOC102181811	NC_030808.1	21413974	21514132	-	5172	protein_coding	multidrug resistance-associated protein 1%2C transcript variant X2	ABC_membrane
102174536	37.052	56.3717	52.4995	15.0318	8.99882	11.3972	48.641	11.8093	2.04163	2.12e-06	1.04e-05	HHEX	NC_030833.1	37298714	37304537	-	1764	protein_coding	hematopoietically expressed homeobox	Homeobox
102184911	11.4006	13.8619	8.59082	2.00424	4.99935	1.13972	11.2844	2.71444	2.03626	0.0186943	0.0421786	DUOXA2	NC_030817.1	37872962	37876902	+	1503	protein_coding	dual oxidase maturation factor 2%2C transcript variant X1	-
novel.341	50.3527	56.3717	81.1355	19.0403	10.9986	15.9561	62.62	15.3317	2.03116	2.21e-07	1.26e-06	-	NC_030821.1	38618192	38622454	+	2298	-	PF00078:Reverse transcriptase (RNA-dependent DNA polymerase)	RVT_1
102181538	31.3517	30.4962	32.4542	8.01695	4.99935	10.2575	31.434	7.75794	2.0298	8.09e-05	0.000306149	ACTRT3	NC_030808.1	97126904	97135588	+	1617	protein_coding	actin related protein T3	Actin
102178979	209.011	188.522	189.953	57.1208	39.9948	46.7287	195.829	47.9481	2.02931	4.21e-19	8.73e-18	SOCS2	NC_030812.1	23129217	23135562	+	3264	protein_coding	suppressor of cytokine signaling 2%2C transcript variant X3	SOCS_box
102171272	19.001	15.7101	16.2271	4.00848	2.99961	5.69862	16.9794	4.23557	2.0153	0.00338356	0.00920351	CCL5	NC_030826.1	14157361	14164201	+	840	protein_coding	C-C motif chemokine ligand 5	-
102191152	303.066	280.01	220.498	38.0805	80.9894	80.9204	267.858	66.6634	2.01059	1.25e-15	1.92e-14	LOC102191152	NC_030821.1	52641383	52816767	+	7227	protein_coding	25-hydroxycholesterol 7-alpha-hydroxylase	p450
102179852	33.2518	55.4476	35.3178	8.01695	18.9975	3.41917	41.3391	10.1445	2.0094	0.000114016	0.000420142	NR2E1	NC_030816.1	29238805	29254804	-	1878	protein_coding	nuclear receptor subfamily 2 group E member 1	zf-C4
102186181	241.313	294.796	225.27	76.1611	68.991	44.4492	253.793	63.2004	1.9989	9.89e-19	1.99e-17	DUSP5	NC_030833.1	20923766	20936380	-	2447	protein_coding	dual specificity phosphatase 5	DSPc
108636079	1429.83	1371.4	1170.26	358.759	303.96	331.659	1323.83	331.459	1.99789	1.46e-51	2.34e-49	PIM3	NC_030812.1	118307122	118310256	+	2156	protein_coding	Pim-3 proto-oncogene%2C serine/threonine kinase	Pkinase
102183696	276.465	267.997	297.815	66.1399	68.991	76.3615	280.759	70.4974	1.99597	1.26e-25	4.41e-24	MITD1	NC_030818.1	4238542	4255983	-	1239	protein_coding	microtubule interacting and trafficking domain containing 1%2C transcript variant X1	-
novel.299	49.4027	29.572	41.045	9.01907	12.9983	7.97806	40.0066	9.99848	1.99309	2.22e-05	9.27e-05	-	NC_030818.1	86550010	86573040	-	2510	-	-	-
102191653	49.4027	34.1927	41.045	7.01483	11.9984	12.537	41.5468	10.5167	1.98779	1.31e-05	5.66e-05	NPAS3	NC_030828.1	42741285	43701181	+	4128	protein_coding	neuronal PAS domain protein 3%2C transcript variant X1	PAS
novel.276	209.961	207.004	221.452	74.1568	40.9946	45.5889	212.806	53.5801	1.98606	5.69e-17	9.84e-16	-	NC_030818.1	538893	554747	+	3197	-	-	-
102187592	394.271	382.588	399.95	101.214	93.9877	102.575	392.27	99.259	1.98346	5.18e-33	3.05e-31	CEP57L1	NC_030816.1	28278175	28361375	-	1956	protein_coding	centrosomal protein 57 like 1%2C transcript variant X4	-
102178566	16.1509	8.31713	16.2271	5.0106	3.99948	1.13972	13.565	3.38327	1.98053	0.0126668	0.0298944	LOC102178566	NC_030826.1	26436182	26437163	+	982	misc_RNA	cytochrome c oxidase subunit 7C%2C mitochondrial pseudogene	-
102182629	1540.03	1649.56	1411.76	352.746	426.944	390.925	1533.79	390.205	1.97487	1.39e-55	2.68e-53	MFSD11	NC_030826.1	54226043	54255927	-	4253	protein_coding	major facilitator superfamily domain containing 11%2C transcript variant X1	-
102171160	372.42	424.174	737.856	185.392	93.9877	111.693	511.483	130.358	1.97164	3.68e-06	1.73e-05	LOC102171160	NC_030818.1	776161	781605	+	686	lncRNA	uncharacterized LOC102171160	-
102169298	1084.01	1118.19	942.127	283.6	282.963	235.923	1048.11	267.495	1.96835	6.57e-47	8.64e-45	LOC102169298	NW_017190156.1	96073	111041	-	3793	protein_coding	zinc finger CCCH domain-containing protein 6	-
novel.70	41.8023	36.965	39.136	9.01907	11.9984	9.11779	39.3011	10.0451	1.96464	1.45e-05	6.22e-05	-	NC_030810.1	71551748	71556481	+	873	-	-	-
102175480	15.2008	11.0895	22.9089	2.00424	4.99935	5.69862	16.3997	4.23407	1.96372	0.00647175	0.0164487	LOC102175480	NC_030814.1	14875629	14894182	-	1420	pseudogene	-	CDP-OH_P_transf
102178519	4.75026	17.5584	22.9089	5.0106	0.999869	5.69862	15.0725	3.90303	1.9629	0.0168859	0.0386091	PIH1D3	NW_017189517.1	36166814	36213870	-	839	protein_coding	PIH1 domain containing 3	-
novel.387	25.6514	12.0136	11.4544	5.0106	1.99974	5.69862	16.3731	4.23632	1.96117	0.00762471	0.0190462	-	NC_030823.1	36099111	36103741	-	1014	-	-	-
102170148	14.2508	17.5584	16.2271	9.01907	1.99974	1.13972	16.0121	4.05285	1.96082	0.00985636	0.0239465	PLN	NC_030816.1	19628785	19641427	-	4296	protein_coding	phospholamban%2C transcript variant X2	-
102188779	364.82	409.388	339.815	99.2098	97.9872	90.0381	371.341	95.7451	1.95415	5.8e-29	2.68e-27	SPRY2	NC_030819.1	30726116	30727907	+	1792	protein_coding	sprouty RTK signaling antagonist 2	-
102172251	15231.2	15295.2	15976.1	4578.68	3625.53	3811.23	15500.8	4005.15	1.95233	2.88e-70	1.11e-67	SQSTM1	NC_030814.1	107369552	107380589	+	2178	protein_coding	sequestosome 1	ZZ
102184850	66.5036	56.3717	57.2721	9.01907	11.9984	26.2136	60.0491	15.7437	1.95059	1.65e-06	8.23e-06	SRGAP3	NC_030829.1	17156766	17404110	+	8666	protein_coding	SLIT-ROBO Rho GTPase activating protein 3%2C transcript variant X1	RhoGAP
102180894	209.011	226.411	232.907	64.1356	50.9933	58.1259	222.776	57.7516	1.94793	1.37e-20	3.25e-19	LOC102180894	NC_030828.1	44682772	44711528	-	1836	protein_coding	uncharacterized LOC102180894%2C transcript variant X1	-
102187217	2119.56	2348.2	2425.48	644.363	534.93	609.752	2297.75	596.348	1.94625	5.2e-61	1.3e-58	RIOK2	NC_030814.1	13976865	13997633	+	2278	protein_coding	RIO kinase 2	-
102185446	148.208	174.66	153.68	40.0848	30.996	53.567	158.849	41.5492	1.9432	2.11e-14	2.85e-13	ETNPPL	NC_030813.1	16875538	16894799	+	2102	protein_coding	ethanolamine-phosphate phospho-lyase	Aminotran_3
102177750	658.385	642.268	651.948	171.362	182.976	152.723	650.867	169.02	1.94292	1.56e-42	1.62e-40	PLCXD2	NC_030808.1	56201248	56259353	+	7690	protein_coding	phosphatidylinositol specific phospholipase C X domain containing 2	-
102183444	36.1019	30.4962	52.4995	12.0254	12.9983	5.69862	39.6992	10.2408	1.94042	5.21e-05	0.000203939	BATF3	NC_030823.1	69498880	69512095	+	945	protein_coding	basic leucine zipper ATF-like transcription factor 3	bZIP_1
102176747	19.9511	23.1031	28.6361	4.00848	8.99882	5.69862	23.8968	6.23531	1.93499	0.000978099	0.00300198	THEMIS2	NC_030809.1	10484808	10499861	+	3754	protein_coding	thymocyte selection associated family member 2	-
102188447	105.456	81.3231	83.9991	17.036	30.996	22.7945	90.2593	23.6088	1.93336	2.32e-09	1.75e-08	DLX2	NC_030809.1	111837335	111840745	-	2403	protein_coding	distal-less homeobox 2	Homeobox
102172128	293.566	255.983	243.407	69.1462	72.9905	66.104	264.318	69.4136	1.9276	1.2e-22	3.33e-21	CDC42EP2	NC_030836.1	43942206	43948240	+	1663	protein_coding	CDC42 effector protein 2	PBD
102172448	750.54	746.694	684.402	184.39	166.978	225.665	727.212	192.344	1.92204	4.12e-38	3.28e-36	ZBTB2	NC_030816.1	75714797	75741943	-	3188	protein_coding	zinc finger and BTB domain containing 2%2C transcript variant X1	-
102182634	10119.9	9618.3	9087.18	2250.76	2689.65	2687.47	9608.48	2542.63	1.91816	6.91e-71	2.73e-68	ARRDC4	NC_030828.1	7990076	8004933	-	4123	protein_coding	arrestin domain containing 4	-
102177281	1831.7	1790.96	1822.21	419.888	506.934	515.155	1814.95	480.659	1.91772	6.09e-59	1.42e-56	ZNF131	NC_030827.1	31530537	31558353	-	3767	protein_coding	zinc finger protein 131%2C transcript variant X1	BTB
108637978	40.8522	48.0545	37.2269	9.01907	12.9983	11.3972	42.0445	11.1382	1.91754	1.28e-05	5.53e-05	LOC108637978	NC_030825.1	36998111	37003861	+	2504	lncRNA	uncharacterized LOC108637978	-
102180549	1131.51	1187.5	1261.9	325.689	299.961	327.101	1193.64	317.583	1.91067	1.47e-55	2.8e-53	LOC102180549	NC_030830.1	18245978	18249589	-	3612	protein_coding	histone H1.3	-
102191733	30.4016	55.4476	30.5451	12.0254	12.9983	5.69862	38.7981	10.2408	1.90968	0.000108244	0.000400703	SHBG	NC_030826.1	27084203	27089008	+	1850	protein_coding	sex hormone binding globulin%2C transcript variant X5	-
102175912	1371.87	1439.79	1379.3	389.824	330.957	397.763	1396.99	372.848	1.90672	1.19e-55	2.35e-53	EDN1	NC_030830.1	6181001	6188267	+	2352	protein_coding	endothelin 1%2C transcript variant X1	-
108637773	27.5515	29.572	35.3178	8.01695	12.9983	3.41917	30.8138	8.14481	1.90126	0.000361721	0.00121622	LOC108637773	NC_030823.1	41640728	41644684	+	1142	lncRNA	uncharacterized LOC108637773	-
102174511	894.948	929.671	1080.53	273.579	237.969	266.695	968.384	259.414	1.90075	9.03e-44	9.95e-42	IFT57	NC_030808.1	52766412	52836657	-	2093	protein_coding	intraflagellar transport 57	-
102189578	158.659	199.611	151.771	39.0827	37.995	60.4053	170.014	45.8277	1.90005	7.18e-14	9.18e-13	LOC102189578	NC_030825.1	61472019	61485218	-	4857	protein_coding	zinc finger protein 665	KRAB
102169925	1817.45	1804.82	2315.7	559.183	514.933	517.434	1979.32	530.517	1.89924	1.01e-47	1.39e-45	LOC102169925	NC_030831.1	12553127	12573274	-	1706	protein_coding	serpin B8%2C transcript variant X1	Serpin
102179013	1211.32	1366.78	1552.08	417.884	332.957	356.733	1376.72	369.191	1.8984	5.26e-42	5.3e-40	DUSP11	NC_030818.1	10710939	10725841	+	1436	protein_coding	dual specificity phosphatase 11%2C transcript variant X1	DSPc
102182820	158.659	154.329	136.499	39.0827	46.9939	34.1917	149.829	40.0894	1.89768	1.94e-14	2.63e-13	NETO2	NC_030825.1	21734558	21802531	+	5754	protein_coding	neuropilin and tolloid like 2%2C transcript variant X1	Ldl_recept_a
102181578	1195.16	1192.12	1290.53	330.699	333.956	322.542	1225.94	329.066	1.89704	4.23e-58	8.89e-56	RCHY1	NC_030813.1	90858378	90876201	-	1721	protein_coding	ring finger and CHY zinc finger domain containing 1	zf-CHY
102183623	73.1539	90.5643	109.772	23.0487	19.9974	30.7725	91.1633	24.6062	1.89675	3.67e-09	2.69e-08	LOC102183623	NC_030823.1	57372942	57374102	+	1161	protein_coding	transcription initiation factor TFIID subunit 9-like	-
novel.77	19.9511	13.8619	20.0452	7.01483	4.99935	2.27945	17.9527	4.76454	1.89604	0.00480346	0.0126002	-	NC_030810.1	99837386	99840585	+	1164	-	-	-
102171908	1886.8	1936.04	1745.85	425.901	488.936	585.818	1856.23	500.218	1.89346	1.36e-46	1.74e-44	LOC102171908	NC_030825.1	48481837	48504043	-	4578	protein_coding	zinc finger protein 30 homolog%2C transcript variant X2	zf-C2H2
102168488	84.5546	125.681	104.044	18.0381	33.9956	33.052	104.76	28.3619	1.88984	1.9e-09	1.45e-08	LIFR	NC_030827.1	35849694	35928343	+	9995	protein_coding	leukemia inhibitory factor receptor alpha	fn3
102189526	1346.22	1455.5	1412.71	376.797	375.951	386.366	1404.81	379.705	1.88776	8.45e-62	2.24e-59	ORC4	NC_030809.1	88039741	88135239	-	6058	protein_coding	origin recognition complex subunit 4%2C transcript variant X3	-
102189429	80.7544	105.35	85.9082	18.0381	21.9971	34.1917	90.671	24.7423	1.88516	5.66e-09	4.02e-08	PPM1E	NC_030826.1	9347943	9577625	+	6459	protein_coding	protein phosphatase%2C Mg2+/Mn2+ dependent 1E	PP2C
102187102	44.6524	34.1927	41.045	10.0212	7.99896	14.8164	39.9634	10.9455	1.87953	3.37e-05	0.000136333	AP3M2	NC_030834.1	8571034	8590180	-	3365	protein_coding	adaptor related protein complex 3 mu 2 subunit	Adap_comp_sub
102175063	119.706	133.074	147.953	34.0721	31.9958	43.3095	133.578	36.4591	1.87892	6.5e-13	7.54e-12	PMAIP1	NC_030831.1	58947515	58950762	+	901	protein_coding	phorbol-12-myristate-13-acetate-induced protein 1	-
102185228	207.111	234.728	218.589	70.1483	47.9937	61.5451	220.143	59.8957	1.8789	2.44e-18	4.76e-17	LOC102185228	NC_030809.1	47494302	47569814	+	2739	protein_coding	formiminotransferase N-terminal subdomain-containing protein%2C transcript variant X2	-
102187660	863.597	883.464	852.4	165.35	269.965	272.394	866.487	235.903	1.87887	3.66e-28	1.6e-26	SGMS2	NC_030813.1	17613593	17710656	-	6520	protein_coding	sphingomyelin synthase 2%2C transcript variant X2	-
102177585	1266.42	1354.77	1163.58	260.551	366.952	403.462	1261.59	343.655	1.87804	1.62e-33	9.89e-32	IPMK	NC_030833.1	50971027	51025641	-	6124	protein_coding	inositol polyphosphate multikinase%2C transcript variant X2	-
102169982	672.636	715.273	766.492	258.547	158.979	169.819	718.134	195.782	1.87323	2.48e-26	9.13e-25	ISG15	NC_030823.1	49962961	49964077	-	671	protein_coding	ISG15 ubiquitin-like modifier	ubiquitin
novel.95	21.8512	22.179	28.6361	6.01272	6.99909	6.83834	24.2221	6.61671	1.87288	0.000903284	0.00279898	-	NC_030811.1	25486300	25487444	+	942	-	-	-
102187360	19.001	32.3444	27.6815	11.0233	7.99896	2.27945	26.3423	7.10057	1.87175	0.00137685	0.00408357	SLAMF9	NC_030810.1	110191267	110194604	-	1278	protein_coding	SLAM family member 9	-
108637087	11.4006	25.8755	15.2726	5.0106	7.99896	1.13972	17.5162	4.71643	1.87156	0.00947621	0.0231115	LOC108637087	NC_030818.1	56268481	56274714	+	5175	protein_coding	uncharacterized LOC108637087	Gag_p30
102175354	3506.64	3798.16	3806.69	1001.12	941.877	1095.27	3703.83	1012.76	1.87137	5.73e-70	2.07e-67	DNAJB4	NC_030810.1	54522669	54533277	+	3006	protein_coding	DnaJ heat shock protein family (Hsp40) member B4	DnaJ_C
102190888	43.7024	41.5857	44.8632	9.01907	11.9984	14.8164	43.3837	11.9446	1.86858	1.27e-05	5.49e-05	MACROD2	NC_030820.1	7351845	9686763	+	5295	protein_coding	MACRO domain containing 2	A1pp
102175267	1125.81	1123.74	1095.81	257.545	316.959	344.196	1115.12	306.233	1.86636	5.02e-44	5.6e-42	ETV1	NC_030811.1	98341652	98439074	+	5016	protein_coding	ETS variant 1%2C transcript variant X1	Ets
102183684	2895.76	2704.92	3338.97	1048.22	677.911	727.143	2979.88	817.757	1.865	1.45e-32	8.38e-31	GADD45B	NC_030814.1	89446315	89448453	+	1363	protein_coding	growth arrest and DNA damage inducible beta	-
102178862	2771.3	2886.97	2642.15	635.344	783.898	861.631	2766.81	760.291	1.86458	1.65e-49	2.4e-47	MORC3	NC_030808.1	148486813	148531477	+	5889	protein_coding	MORC family CW-type zinc finger 3	zf-CW
102168493	2363.73	2270.58	2179.21	563.191	672.912	637.105	2271.17	624.403	1.86309	4.74e-61	1.2e-58	SSFA2	NC_030809.1	121652830	121692646	+	5318	protein_coding	sperm specific antigen 2%2C transcript variant X1	-
102185468	746.74	652.433	744.538	204.432	171.978	216.547	714.57	197.652	1.85584	8.97e-37	6.5e-35	RAB32	NC_030816.1	70916474	70942569	+	1322	protein_coding	RAB32%2C member RAS oncogene family	Ras
106502490	47.5026	52.6752	61.0903	19.0403	14.998	10.2575	53.756	14.7653	1.85456	2.65e-06	1.28e-05	LOC106502490	NC_030816.1	86076516	86089958	-	1778	lncRNA	uncharacterized LOC106502490	-
102180807	1595.14	1681.91	1600.76	468.992	442.942	438.793	1625.93	450.242	1.85215	2.9e-63	7.92e-61	GNL3	NC_030829.1	48078626	48085312	-	1895	protein_coding	G protein nucleolar 3	-
102179758	881.647	956.47	1067.17	294.623	234.969	275.813	968.43	268.468	1.85132	1.56e-39	1.35e-37	LOC102179758	NC_030830.1	18969557	18975995	+	3611	protein_coding	histone H2B type 1-N	Histone
106503120	11.4006	15.7101	18.1362	5.0106	2.99961	4.55889	15.0823	4.1897	1.85108	0.00947069	0.0231037	LOC106503120	NC_030825.1	45985591	45987153	-	451	protein_coding	major allergen I polypeptide chain 1	-
102178666	338.218	393.678	359.86	100.212	94.9876	109.413	363.919	101.538	1.84376	1.08e-26	4.14e-25	FBXO4	NC_030827.1	32583482	32597952	-	2210	protein_coding	F-box protein 4%2C transcript variant X1	F-box
102184316	21.8512	21.2549	26.727	9.01907	8.99882	1.13972	23.2777	6.38587	1.84122	0.00282874	0.0078239	ZNF641	NC_030812.1	31536935	31546322	+	2554	protein_coding	zinc finger protein 641	KRAB
102189699	3746.05	3678.02	3562.33	966.043	1008.87	1110.09	3662.13	1028.33	1.83302	2.26e-71	9.12e-69	RSRC2	NC_030824.1	18283288	18299475	-	2371	protein_coding	arginine and serine rich coiled-coil 2%2C transcript variant X4	-
102185237	29.4516	35.1168	20.0452	10.0212	7.99896	5.69862	28.2045	7.90625	1.82689	0.000679184	0.00215461	LOC102185237	NC_030810.1	63853888	63884689	+	3563	protein_coding	epithelial chloride channel protein-like	VWA
102173099	106.406	123.833	126.953	30.0636	28.9962	42.1698	119.064	33.7432	1.82655	2.72e-11	2.63e-10	PROSER2	NC_030820.1	15874845	15919140	+	2442	protein_coding	proline and serine rich 2	-
102173287	1005.15	1006.37	1149.26	332.704	245.968	314.564	1053.6	297.745	1.82393	3.52e-37	2.64e-35	ISOC1	NC_030814.1	85603464	85624411	+	2027	protein_coding	isochorismatase domain containing 1	Isochorismatase
102190040	185.26	231.956	233.861	69.1462	62.9918	51.2876	217.026	61.1419	1.82355	6.54e-17	1.12e-15	FHL5	NC_030816.1	40419607	40478829	-	1099	protein_coding	four and a half LIM domains 5	LIM
102171395	2358.03	2123.64	2133.39	579.225	620.919	670.157	2205.02	623.434	1.82327	6.98e-59	1.61e-56	LOC102171395	NC_030810.1	99440690	99443026	-	2337	protein_coding	histone H2B type 2-E	Histone
102183661	546.279	483.318	562.222	146.309	169.978	134.487	530.606	150.258	1.81778	8.62e-31	4.53e-29	ING3	NC_030811.1	34687926	34714510	-	2172	protein_coding	inhibitor of growth family member 3	-
102177192	21.8512	12.9378	8.59082	6.01272	4.99935	1.13972	14.4599	4.0506	1.81423	0.0187951	0.0423953	LOC102177192	NC_030808.1	44280842	44307131	+	1669	protein_coding	cell cycle control protein 50C	-
102181449	18.051	17.5584	23.8634	7.01483	0.999869	9.11779	19.8243	5.71083	1.81326	0.00649497	0.016503	PSMB9	NC_030830.1	41490123	41496734	-	826	protein_coding	proteasome subunit beta 9	Proteasome
102173020	26.6014	23.1031	15.2726	3.00636	12.9983	2.27945	21.6591	6.0947	1.81208	0.00670263	0.0169892	LOC102173020	NC_030821.1	66456833	66457648	-	816	pseudogene	-	-
102180620	204.261	213.473	165.135	57.1208	49.9935	59.2656	194.29	55.46	1.81088	5.87e-16	9.24e-15	LOC102180620	NC_030825.1	66485698	66499847	+	3407	protein_coding	zinc finger protein 211	zf-C2H2
102185288	1522.93	1657.88	1413.67	367.778	466.939	476.404	1531.49	437.04	1.81014	7.98e-42	8e-40	ESF1	NC_030820.1	7108140	7170861	-	4787	protein_coding	ESF1 nucleolar pre-rRNA processing protein homolog%2C transcript variant X3	-
102174824	365.77	358.561	388.496	96.2035	111.985	109.413	370.942	105.867	1.80968	4.93e-27	1.96e-25	LOC102174824	NC_030825.1	62125542	62143703	-	2870	protein_coding	zinc finger protein 331-like	KRAB
102190006	114.006	128.454	130.771	33.0699	36.9952	36.4711	124.41	35.5121	1.80959	3.3e-12	3.54e-11	TTC39C	NC_030831.1	32884418	32985428	-	2278	protein_coding	tetratricopeptide repeat domain 39C	-
102180351	127.307	97.9573	104.999	29.0615	28.9962	36.4711	110.088	31.5096	1.80924	1.39e-10	1.24e-09	TMPRSS2	NC_030808.1	141279260	141329174	-	4102	protein_coding	transmembrane protease%2C serine 2%2C transcript variant X2	Trypsin
102191642	311.617	351.168	291.133	80.1695	98.9871	93.4573	317.973	90.8713	1.80791	1.09e-22	3.01e-21	ZNF283	NC_030825.1	53109596	53124205	+	3062	protein_coding	zinc finger protein 283	KRAB
102181794	38.002	30.4962	29.5906	11.0233	9.99869	6.83834	32.6963	9.28678	1.80715	0.000211069	0.000742023	SPATA25	NC_030820.1	74153087	74154926	-	1840	protein_coding	spermatogenesis associated 25	-
102179341	69.3537	50.8269	51.5449	13.0276	18.9975	17.0959	57.2419	16.3736	1.80671	2.03e-06	9.98e-06	PRSS8	NC_030832.1	27100008	27104568	-	2153	protein_coding	protease%2C serine 8%2C transcript variant X2	Trypsin
102184282	36.1019	25.8755	23.8634	9.01907	11.9984	3.41917	28.6136	8.14556	1.79491	0.00101123	0.00309136	LOC102184282	NC_030808.1	66024696	66077088	+	3462	protein_coding	solute carrier family 15 member 2%2C transcript variant X3	-
102182170	3487.64	3467.32	3217.74	905.916	1043.86	982.442	3390.9	977.407	1.79468	4.27e-65	1.26e-62	TIPARP	NC_030808.1	110482876	110512320	-	3867	protein_coding	TCDD inducible poly(ADP-ribose) polymerase	-
102189666	147.258	172.812	122.181	39.0827	54.9928	33.052	147.417	42.3758	1.7933	1.73e-11	1.7e-10	N4BP3	NC_030814.1	71398257	71410893	-	5981	protein_coding	NEDD4 binding protein 3%2C transcript variant X2	Fez1
novel.148	110.206	92.4126	82.0901	20.0424	23.9969	38.7506	94.9029	27.5966	1.79308	1.63e-08	1.09e-07	-	NC_030813.1	84853368	84855337	+	1970	-	-	-
102179425	20.9011	23.1031	17.1816	10.0212	1.99974	5.69862	20.3953	5.90652	1.78756	0.00528192	0.0137114	CTLA4	NC_030809.1	43834650	43898636	-	2054	protein_coding	cytotoxic T-lymphocyte associated protein 4	V-set
106503257	24.7013	30.4962	35.3178	7.01483	7.99896	11.3972	30.1718	8.80367	1.78651	0.000433641	0.0014352	LOC106503257	NC_030826.1	42722773	42725609	+	1059	protein_coding	uncharacterized LOC106503257	-
novel.215	55.103	60.0682	49.6359	16.0339	18.9975	12.537	54.9357	15.8561	1.7863	2.56e-06	1.24e-05	-	NC_030815.1	22046884	22072014	-	1333	-	-	-
102185117	19.9511	42.5098	21.9543	10.0212	10.9986	3.41917	28.1384	8.14631	1.77342	0.00197927	0.0056688	KCNIP1	NC_030827.1	2468938	2740274	+	1989	protein_coding	potassium voltage-gated channel interacting protein 1	-
102189483	329.668	331.761	459.132	124.263	70.9907	133.348	373.52	109.534	1.773	3.63e-15	5.37e-14	NDUFAF4	NC_030816.1	40120297	40130729	+	2281	protein_coding	NADH:ubiquinone oxidoreductase complex assembly factor 4	-
102169129	8.55046	15.7101	15.2726	3.00636	2.99961	5.69862	13.1777	3.90153	1.77156	0.0200798	0.0448993	SAT2	NC_030826.1	27082720	27084322	-	952	protein_coding	spermidine/spermine N1-acetyltransferase family member 2	Acetyltransf_1
102175222	44.6524	52.6752	34.3633	9.01907	15.9979	13.6767	43.897	12.8979	1.76933	4.45e-05	0.000176079	HNF4G	NC_030821.1	43256972	43393984	-	4219	protein_coding	hepatocyte nuclear factor 4 gamma%2C transcript variant X2	zf-C4
102168327	211.861	218.094	245.316	87.1844	57.9924	52.4273	225.09	65.868	1.76804	2.96e-15	4.4e-14	LOC102168327	NC_030835.1	38154359	38164172	-	1058	protein_coding	cytochrome c oxidase assembly factor 6 homolog%2C transcript variant X1	-
106502190	8.55046	19.4066	18.1362	3.00636	5.99922	4.55889	15.3644	4.52149	1.76546	0.0141394	0.0329492	LOC106502190	NC_030813.1	45346547	45347973	-	771	lncRNA	uncharacterized LOC106502190%2C transcript variant X1	-
102179686	363.87	368.726	426.677	111.235	114.985	115.112	386.424	113.777	1.76413	5.21e-26	1.86e-24	ELP4	NC_030822.1	20362675	20596237	-	2137	protein_coding	elongator acetyltransferase complex subunit 4%2C transcript variant X2	-
102168552	1925.75	1910.17	1998.8	695.471	502.934	520.854	1944.91	573.086	1.76213	6.58e-39	5.51e-37	LOC102168552	NC_030818.1	103546840	103550676	-	1092	lncRNA	uncharacterized LOC102168552	-
100862660	353.419	373.347	525.949	164.348	111.985	92.3176	417.572	122.884	1.76115	1.36e-15	2.08e-14	NGF	NC_030810.1	92537846	92593976	-	1081	protein_coding	nerve growth factor%2C transcript variant X1	-
102170175	23.7513	16.6343	16.2271	7.01483	3.99948	5.69862	18.8709	5.57098	1.76078	0.00540504	0.0139963	DNAH2	NC_030826.1	27155534	27258276	+	13502	protein_coding	dynein axonemal heavy chain 2	Dynein_heavy
102189476	57.9531	78.5507	85.9082	25.053	31.9958	7.97806	74.1373	21.6756	1.75947	7.41e-06	3.34e-05	LOC102189476	NC_030812.1	72921359	72938639	+	1918	protein_coding	apolipoprotein L3-like	-
102169990	604.233	575.73	548.858	156.331	162.979	192.613	576.274	170.641	1.75852	3.38e-32	1.93e-30	ZNF181	NC_030825.1	46315079	46351891	+	5155	protein_coding	zinc finger protein 181%2C transcript variant X1	zf-C2H2
102185094	12.3507	16.6343	13.3635	3.00636	4.99935	4.55889	14.1161	4.1882	1.75636	0.0147471	0.034217	CRB2	NC_030818.1	94006350	94030821	+	6967	protein_coding	crumbs 2%2C cell polarity complex component	Laminin_G_2
102175767	7590.91	7721.07	6687.48	1685.56	2330.7	2502.83	7333.15	2173.03	1.75505	1.11e-35	7.58e-34	UBE2J1	NC_030816.1	48106053	48137099	+	4504	protein_coding	ubiquitin conjugating enzyme E2 J1%2C transcript variant X1	UQ_con
100860821	18.051	8.31713	12.409	3.00636	3.99948	4.55889	12.9257	3.85491	1.75029	0.0223978	0.0494407	ALB	NC_030813.1	89001769	89019686	+	2080	protein_coding	albumin	-
102169096	2363.73	2175.39	2273.7	708.498	635.917	682.694	2270.94	675.703	1.74892	4.1e-60	9.83e-58	YTHDF1	NC_030820.1	53654684	53667433	+	3171	protein_coding	YTH N6-methyladenosine RNA binding protein 1%2C transcript variant X2	YTH
102173534	1045.06	1031.32	881.991	245.519	311.959	323.681	986.124	293.72	1.74877	8.87e-34	5.56e-32	DDIAS	NC_030836.1	12181205	12198897	-	4129	protein_coding	DNA damage induced apoptosis suppressor%2C transcript variant X3	-
102186263	417.072	421.401	358.905	104.22	117.985	135.627	399.126	119.277	1.74572	3.08e-24	9.68e-23	SYDE2	NC_030810.1	62275565	62318236	-	8316	protein_coding	synapse defective Rho GTPase homolog 2	RhoGAP
102177756	364.82	343.775	347.451	113.239	93.9877	108.274	352.015	105.167	1.7437	1.34e-24	4.32e-23	LOC102177756	NC_030808.1	139040264	139053357	-	1721	protein_coding	histone-lysine N-methyltransferase SETMAR-like%2C transcript variant X1	Transposase_1
102174252	3318.53	3641.06	3403.87	955.02	961.874	1187.59	3454.49	1034.83	1.74002	7.31e-50	1.11e-47	NOP58	NC_030809.1	45107319	45130755	-	2408	protein_coding	NOP58 ribonucleoprotein%2C transcript variant X1	-
102184972	467.425	598.834	606.13	192.407	127.983	181.216	557.463	167.202	1.73868	5.47e-22	1.46e-20	LOC102184972	NC_030811.1	25518197	25548048	+	7659	lncRNA	uncharacterized LOC102184972%2C transcript variant X4	-
102182835	326.818	349.32	294.952	107.227	85.9888	98.0162	323.696	97.0772	1.7379	7.25e-22	1.91e-20	MARS2	NC_030809.1	49762492	49765473	-	2982	protein_coding	methionyl-tRNA synthetase 2%2C mitochondrial	-
102182973	203.311	202.384	212.861	79.1674	47.9937	58.1259	206.185	61.7623	1.73772	7.69e-15	1.1e-13	RFESD	NC_030814.1	15559116	15595714	-	1357	protein_coding	Rieske Fe-S domain containing%2C transcript variant X2	-
102176240	19.9511	18.4825	17.1816	5.0106	5.99922	5.69862	18.5384	5.56948	1.73566	0.00537427	0.0139226	GABRR2	NC_030816.1	48142690	48184446	+	3724	protein_coding	gamma-aminobutyric acid type A receptor rho2 subunit	Neur_chan_memb
102178392	2511.94	2345.43	2145.8	732.549	749.902	620.01	2334.39	700.82	1.73494	1.94e-47	2.59e-45	USP36	NC_030826.1	52731265	52763791	+	5832	protein_coding	ubiquitin specific peptidase 36%2C transcript variant X2	UCH
102179412	223.262	246.742	286.361	85.1801	67.9911	74.082	252.121	75.7511	1.73419	1.08e-17	1.99e-16	TEFM	NC_030826.1	17712166	17716915	+	1568	protein_coding	transcription elongation factor%2C mitochondrial	-
102172371	7824.62	7464.17	6696.07	1937.1	2305.7	2367.21	7328.28	2203.33	1.73402	4.17e-52	6.78e-50	KLF10	NC_030821.1	20403218	20409572	-	3203	protein_coding	Kruppel like factor 10	-
102183883	118.756	100.73	116.453	32.0678	33.9956	35.3314	111.98	33.7983	1.72929	1.4e-10	1.24e-09	FBXO48	NC_030818.1	66583199	66588195	-	2564	protein_coding	F-box protein 48%2C transcript variant X2	-
106503499	16.1509	15.7101	16.2271	4.00848	6.99909	3.41917	16.0294	4.80891	1.72721	0.0107022	0.0257895	LOC106503499	NC_030830.1	18226747	18227630	+	884	protein_coding	histone H3.1-like	Histone
102189932	62.7034	54.5234	30.5451	11.0233	19.9974	13.6767	49.2573	14.8991	1.72314	7.19e-05	0.000274523	LOC102189932	NC_030812.1	98618734	98637789	+	3772	protein_coding	C-type lectin domain family 2 member H	Lectin_C
102191773	1943.8	2091.3	1900.48	596.261	577.925	626.848	1978.53	600.344	1.72115	1.26e-56	2.51e-54	GTF2H1	NC_030836.1	25718940	25748742	-	2743	protein_coding	general transcription factor IIH subunit 1	-
102189513	156.758	153.405	169.907	38.0805	60.992	46.7287	160.024	48.6004	1.71798	1.28e-12	1.43e-11	RHPN2	NC_030825.1	44462092	44533381	-	3158	protein_coding	rhophilin Rho GTPase binding protein 2	-
102175604	641.285	726.363	756.947	192.407	213.972	241.621	708.198	216	1.71524	7.88e-32	4.42e-30	RRP15	NC_030823.1	20279461	20332664	+	2991	protein_coding	ribosomal RNA processing 15 homolog	-
102172763	932.95	998.98	888.673	295.625	270.965	292.909	940.201	286.5	1.71494	1.12e-41	1.1e-39	DTX3L	NC_030808.1	66646756	66655882	+	4343	protein_coding	deltex E3 ubiquitin ligase 3L	-
102191747	30.4016	25.8755	12.409	8.01695	3.99948	9.11779	22.8954	7.04474	1.7097	0.00494355	0.0129371	GUCA1B	NC_030830.1	32891979	32904511	+	3242	protein_coding	guanylate cyclase activator 1B	-
102189655	351.519	368.726	317.86	96.2035	110.986	110.553	346.035	105.914	1.70923	5.23e-23	1.47e-21	LOC102189655	NC_030812.1	98550052	98563763	+	2336	protein_coding	C-type lectin domain family 2 member D11	Lectin_C
106503197	63.6534	48.9787	43.9086	17.036	15.9979	14.8164	52.1802	15.9501	1.70766	1.07e-05	4.71e-05	LOC106503197	NC_030826.1	21919149	21927201	-	513	lncRNA	uncharacterized LOC106503197	-
novel.580	270.765	326.216	340.769	115.244	72.9905	99.1559	312.583	95.7967	1.70704	2.44e-17	4.37e-16	-	NC_030833.1	20737507	20742807	-	1416	-	-	-
102183639	56.053	47.1304	43.9086	14.0297	11.9984	19.3753	49.0307	15.1345	1.70454	1.93e-05	8.15e-05	AHRR	NC_030827.1	71598332	71681570	-	3626	protein_coding	aryl-hydrocarbon receptor repressor	PAS
102183011	131.107	151.557	151.771	44.0932	47.9937	41.03	144.812	44.3723	1.70433	1.55e-12	1.72e-11	KCNAB1	NC_030808.1	110657301	111104745	-	4172	protein_coding	potassium voltage-gated channel subfamily A member regulatory beta subunit 1%2C transcript variant X1	Aldo_ket_red
106502882	101.655	84.0955	74.4538	17.036	41.9945	20.515	86.7349	26.5152	1.70413	1.04e-06	5.36e-06	LOC106502882	NC_030809.1	99608443	99617246	+	3356	lncRNA	uncharacterized LOC106502882	-
novel.39	121.607	106.274	92.59	29.0615	31.9958	37.6109	106.824	32.8894	1.70375	1.33e-09	1.04e-08	-	NC_030809.1	7840770	7844853	+	2473	-	-	-
102170049	57.9531	59.1441	68.7266	27.0572	15.9979	13.6767	61.9413	18.9106	1.70364	3.81e-06	1.79e-05	POPDC3	NC_030816.1	32115206	32136090	+	1658	protein_coding	popeye domain containing 3%2C transcript variant X2	-
108637286	2004.61	1814.98	1342.08	430.911	610.92	543.648	1720.56	528.493	1.70311	7.57e-25	2.52e-23	IRS2	NC_030819.1	1636947	1667327	+	6441	protein_coding	insulin receptor substrate 2	-
106503184	16.1509	12.0136	21.9543	6.01272	7.99896	1.13972	16.7063	5.05046	1.70231	0.0158364	0.03643	LOC106503184	NC_030826.1	12524567	12526868	-	451	lncRNA	uncharacterized LOC106503184	-
100861041	1348.12	1313.18	1284.81	371.786	436.943	406.881	1315.37	405.203	1.69879	8.09e-47	1.06e-44	SMNDC1	NC_030833.1	21115500	21126950	+	2382	protein_coding	survival motor neuron domain containing 1%2C transcript variant X2	-
102178103	27.5515	29.572	36.2724	13.0276	11.9984	3.41917	31.132	9.48172	1.6965	0.00108475	0.00328834	DPF1	NC_030825.1	48927375	48948331	-	5560	protein_coding	double PHD fingers 1%2C transcript variant X7	PHD
102189611	462.675	461.139	531.676	172.365	107.986	169.819	485.163	150.056	1.69511	2.67e-20	6.16e-19	PDCD2L	NC_030825.1	45853899	45872237	+	1205	protein_coding	programmed cell death 2 like	-
102169560	1046.96	1013.77	1157.85	374.793	310.959	307.725	1072.86	331.159	1.69479	1.72e-37	1.32e-35	NABP2	NC_030812.1	56473404	56479393	-	2456	protein_coding	nucleic acid binding protein 2%2C transcript variant X1	tRNA_anti
102175743	673.586	702.336	877.218	252.534	215.972	227.945	751.047	232.15	1.69348	7.62e-29	3.49e-27	DGKI	NC_030811.1	18840121	19354605	+	11873	protein_coding	diacylglycerol kinase iota%2C transcript variant X1	C1_1
102168999	2490.08	2227.14	2378.7	695.471	713.907	786.409	2365.31	731.929	1.69295	6.06e-54	1.05e-51	CLK4	NC_030814.1	70875968	70897517	+	4791	protein_coding	CDC like kinase 4%2C transcript variant X1	Pkinase
102184420	133.957	117.364	115.499	32.0678	30.996	51.2876	122.273	38.1171	1.69088	6.76e-10	5.55e-09	LOC102184420	NC_030814.1	98304306	98327023	-	2386	protein_coding	zinc finger protein 709	KRAB
106503112	98.8053	106.274	102.135	25.053	34.9954	35.3314	102.405	31.7933	1.69083	1.99e-09	1.52e-08	LOC106503112	NC_030825.1	48065898	48068828	-	2931	pseudogene	-	-
102180001	688.787	724.515	873.4	269.57	232.97	207.43	762.234	236.656	1.68553	4.83e-28	2.1e-26	EEF1E1	NC_030830.1	2985144	3000608	-	1727	protein_coding	eukaryotic translation elongation factor 1 epsilon 1	GST_C
102172682	1205.61	1150.54	1077.67	303.642	388.949	376.109	1144.61	356.233	1.6847	7.58e-37	5.56e-35	LOC102172682	NC_030832.1	26666246	26672011	-	3655	protein_coding	zinc finger protein 689	zf-C2H2
102191581	2352.33	2059.88	2002.62	714.511	675.912	604.053	2138.27	664.825	1.68455	2.57e-45	3.09e-43	NFKB2	NC_030833.1	28653360	28661072	-	3262	protein_coding	nuclear factor kappa B subunit 2%2C transcript variant X2	RHD
102178778	1105.86	1125.59	1419.39	468.992	296.961	370.41	1216.95	378.788	1.6836	6.62e-24	2.04e-22	LOC102178778	NC_030809.1	11107729	11110933	-	1068	lncRNA	uncharacterized LOC102178778	-
102172040	930.1	840.955	809.446	269.57	265.965	267.835	860.167	267.79	1.6835	1.23e-38	1e-36	FOSL1	NC_030836.1	44415931	44422902	-	2119	protein_coding	FOS like 1%2C AP-1 transcription factor subunit	bZIP_1
102183888	1054.56	1141.3	1107.26	337.714	328.957	362.432	1101.04	343.034	1.68343	1.06e-44	1.23e-42	PLEKHF2	NC_030821.1	13012458	13034451	+	3065	protein_coding	pleckstrin homology and FYVE domain containing 2%2C transcript variant X3	FYVE
102186225	1804.15	1919.41	1967.3	632.337	520.932	621.149	1896.95	591.473	1.68185	4.4e-46	5.43e-44	LOC102186225	NC_030821.1	69395631	69620204	+	2131	lncRNA	uncharacterized LOC102186225%2C transcript variant X4	-
102191608	1349.07	1266.98	1364.03	377.799	432.943	430.815	1326.69	413.853	1.68117	1.2e-45	1.45e-43	SH3RF2	NC_030814.1	53163223	53312400	-	4452	protein_coding	SH3 domain containing ring finger 2%2C transcript variant X1	SH3_2
102180503	62.7034	66.5371	86.8627	27.0572	22.997	17.0959	72.0344	22.3834	1.67918	8.05e-07	4.22e-06	GPR21	NC_030818.1	93690990	93697311	+	5902	protein_coding	G protein-coupled receptor 21	7tm_1
102186140	724.889	764.252	777.947	215.456	246.968	246.18	755.696	236.201	1.67859	2.7e-36	1.93e-34	ABL2	NC_030823.1	59061238	59157603	-	7344	protein_coding	ABL proto-oncogene 2%2C non-receptor tyrosine kinase%2C transcript variant X2	SH3_1
102179365	114.956	103.502	95.4536	29.0615	35.9953	33.052	104.637	32.7029	1.67818	1.47e-09	1.14e-08	LOC102179365	NC_030813.1	25221854	25239909	+	10331	protein_coding	uncharacterized LOC102179365	-
novel.366	430.373	438.036	484.904	145.307	137.982	140.186	451.104	141.158	1.67592	2.21e-27	9.01e-26	-	NC_030822.1	59249740	59322228	-	6070	-	PF00078:Reverse transcriptase (RNA-dependent DNA polymerase)	RVT_1
novel.106	140.608	152.481	163.226	56.1187	40.9946	45.5889	152.105	47.5674	1.67591	2.56e-12	2.78e-11	-	NC_030811.1	25515765	25518167	-	2040	-	-	-
102173187	184.31	161.722	170.862	48.1017	43.9943	70.6628	172.298	54.2529	1.67476	1.74e-12	1.93e-11	LOC102173187	NC_030815.1	22077106	22143720	-	1518	lncRNA	uncharacterized LOC102173187	-
102186217	320.167	304.037	314.997	84.178	94.9876	116.252	313.067	98.4725	1.67295	4.03e-20	9.13e-19	THUMPD2	NC_030818.1	21903552	21942214	-	2243	protein_coding	THUMP domain containing 2%2C transcript variant X1	-
102172644	626.084	540.614	629.039	181.384	196.974	184.635	598.579	187.664	1.67288	1.18e-30	6.17e-29	TRIB1	NC_030821.1	67239855	67248231	+	3708	protein_coding	tribbles pseudokinase 1	Pkinase
102187134	532.029	617.316	570.812	169.358	187.975	182.356	573.386	179.896	1.67273	2.14e-30	1.1e-28	ZCCHC7	NC_030815.1	60894578	61142414	+	2130	protein_coding	zinc finger CCHC-type containing 7%2C transcript variant X2	-
102169916	44.6524	55.4476	44.8632	16.0339	5.99922	23.9342	48.321	15.3224	1.67226	0.000152701	0.000550239	CXCR4	NC_030809.1	74976699	74980389	-	1693	protein_coding	C-X-C motif chemokine receptor 4	7tm_1
102185529	161.509	139.543	132.68	41.0869	42.9944	52.4273	144.577	45.5028	1.67204	7.62e-12	7.79e-11	LSMEM1	NC_030811.1	64344000	64354661	+	1749	protein_coding	leucine rich single-pass membrane protein 1	-
102175660	1946.65	1902.78	1733.44	577.221	609.92	566.443	1860.96	584.528	1.67035	2.31e-51	3.62e-49	NFKB1	NC_030813.1	22479111	22604662	-	3784	protein_coding	nuclear factor kappa B subunit 1%2C transcript variant X2	RHD
102186427	101.655	80.399	67.772	25.053	22.997	30.7725	83.2755	26.2742	1.66913	1.76e-07	1.02e-06	NKPD1	NC_030825.1	53866942	53877641	-	3877	protein_coding	NTPase%2C KAP family P-loop domain containing 1%2C transcript variant X3	-
102189865	1879.2	1773.4	1866.12	565.195	552.928	618.87	1839.57	578.998	1.66856	1.18e-52	1.93e-50	NFX1	NC_030815.1	74850386	74915589	+	5250	protein_coding	nuclear transcription factor%2C X-box binding 1%2C transcript variant X5	R3H
102180949	348.669	391.829	473.45	127.269	125.984	128.789	404.649	127.347	1.66804	1.26e-21	3.24e-20	SDHAF4	NC_030821.1	91298215	91332037	+	734	protein_coding	succinate dehydrogenase complex assembly factor 4	-
102171875	4167.87	3971.89	3485.96	1162.46	1242.84	1254.84	3875.24	1220.04	1.66754	5.75e-53	9.62e-51	KLF4	NC_030815.1	96960670	96965429	-	3034	protein_coding	Kruppel like factor 4%2C transcript variant X3	-
102173174	243.213	233.804	228.134	59.125	86.9886	76.3615	235.05	74.1584	1.66495	3.73e-16	6e-15	LOC102173174	NC_030823.1	6167901	6211238	+	2104	protein_coding	ankyrin repeat domain-containing protein 26	-
102183106	10207.3	10384.4	10487.5	3105.57	3189.58	3509.21	10359.7	3268.12	1.66468	1.41e-69	5.02e-67	PLK2	NC_030827.1	20903246	20909367	+	2904	protein_coding	polo like kinase 2	Pkinase
108636579	21.8512	26.7997	33.4087	8.01695	11.9984	5.69862	27.3532	8.57133	1.66358	0.00171748	0.00498662	LOC108636579	NC_030815.1	91098474	91101488	-	756	lncRNA	uncharacterized LOC108636579	-
108636750	38.9521	37.8892	32.4542	11.0233	9.99869	13.6767	36.4318	11.5662	1.66132	0.000209052	0.000735516	LOC108636750	NC_030816.1	88021570	88052328	+	1265	protein_coding	NKG2D ligand 1-like	MHC_I
102168976	1455.48	1497.08	1455.67	440.932	462.94	493.5	1469.41	465.791	1.65836	1.13e-49	1.67e-47	ATF1	NC_030812.1	28761913	28824189	-	4499	protein_coding	activating transcription factor 1%2C transcript variant X6	pKID
102169058	25.6514	35.1168	20.9998	6.01272	12.9983	6.83834	27.256	8.61645	1.65598	0.00219563	0.00622318	LMAN1L	NC_030828.1	33306559	33318443	-	1805	protein_coding	lectin%2C mannose binding 1 like	-
102172087	344.869	276.314	309.27	106.225	89.9882	99.1559	310.151	98.4563	1.6554	1.66e-19	3.61e-18	ZNF140	NC_030824.1	27025630	27039501	-	2737	protein_coding	zinc finger protein 140%2C transcript variant X2	zf-C2H2
102168506	384.771	338.23	353.178	123.261	110.986	107.134	358.726	113.793	1.65496	9.09e-23	2.54e-21	NUDT17	NC_030810.1	99021106	99026901	+	2055	protein_coding	nudix hydrolase 17	NUDIX
102173217	379.07	377.043	360.814	107.227	122.984	125.37	372.309	118.527	1.65271	7.94e-24	2.42e-22	ZNF26	NC_030824.1	27126936	27147247	-	3234	protein_coding	zinc finger protein 26%2C transcript variant X2	KRAB
102174845	336.318	371.499	451.495	164.348	94.9876	110.553	386.437	123.296	1.64649	2.74e-15	4.07e-14	MRPL50	NC_030815.1	90911310	90918861	-	919	protein_coding	mitochondrial ribosomal protein L50	-
102179113	114.006	121.06	125.044	46.0975	23.9969	45.5889	120.037	38.5611	1.64307	4.9e-09	3.51e-08	LOC102179113	NC_030821.1	16287903	16288953	-	1051	protein_coding	thyroid transcription factor 1-associated protein 26	-
102168802	420.873	437.112	429.541	131.278	140.982	140.186	429.175	137.482	1.64283	1.08e-26	4.14e-25	RBM34	NC_030835.1	37439109	37459408	+	1629	protein_coding	RNA binding motif protein 34	RRM_1
102189037	1153.36	1177.34	1171.22	324.687	377.951	420.558	1167.3	374.398	1.64222	1.38e-37	1.07e-35	HSF2	NC_030816.1	15979012	16018650	-	2520	protein_coding	heat shock transcription factor 2%2C transcript variant X2	Vert_HS_TF
102180097	174.809	154.329	188.044	58.1229	53.9929	53.567	172.394	55.2276	1.64113	1.92e-13	2.36e-12	LOC102180097	NC_030832.1	2561805	2573200	-	3042	protein_coding	zinc finger protein 200	zf-C2H2
102185341	759.091	742.997	818.037	260.551	245.968	238.202	773.375	248.24	1.63859	6.22e-36	4.33e-34	YAF2	NC_030812.1	37955451	38031231	+	2506	protein_coding	YY1 associated factor 2%2C transcript variant X1	zf-RanBP
102181660	434.173	443.58	389.451	108.229	146.981	152.723	422.401	135.978	1.63776	2.43e-21	6.07e-20	BICD1	NC_030812.1	76054530	76298702	-	8945	protein_coding	BICD cargo adaptor 1%2C transcript variant X1	-
102177495	116.856	122.909	81.1355	19.0403	50.9933	33.052	106.967	34.3619	1.63763	8.2e-07	4.29e-06	IRF5	NC_030811.1	27225499	27238144	-	2980	protein_coding	interferon regulatory factor 5%2C transcript variant X3	IRF
102180986	3467.69	3651.22	3107.01	962.035	1121.85	1206.97	3408.64	1096.95	1.63629	1.61e-42	1.66e-40	ZZZ3	NC_030810.1	54099512	54217474	-	4594	protein_coding	zinc finger ZZ-type containing 3%2C transcript variant X1	Myb_DNA-binding
102176520	21.8512	24.9514	20.9998	8.01695	7.99896	5.69862	22.6008	7.23818	1.63618	0.00348783	0.00945813	GPRIN1	NC_030814.1	72523597	72535080	+	4388	protein_coding	G protein regulated inducer of neurite outgrowth 1	-
102170851	38.9521	31.4203	49.6359	13.0276	11.9984	13.6767	40.0027	12.9009	1.63375	0.000177572	0.000632283	HOXA1	NC_030811.1	51262987	51265727	-	2272	protein_coding	homeobox A1%2C transcript variant X1	Homeobox
102180305	142.508	116.44	133.635	40.0848	39.9948	46.7287	130.861	42.2694	1.63307	7.64e-11	7.02e-10	LOC102180305	NC_030814.1	89744985	89761402	+	2241	protein_coding	zinc finger protein 77	KRAB
102174861	1549.53	1673.59	1520.58	456.966	512.933	564.163	1581.23	511.354	1.62989	2.16e-41	2.1e-39	UVRAG	NC_030822.1	27379066	27699522	-	5186	protein_coding	UV radiation resistance associated%2C transcript variant X1	-
102188276	102.606	74.8542	104.999	26.0551	27.9963	37.6109	94.1529	30.5541	1.62943	7.42e-08	4.53e-07	TAF4B	NC_030831.1	30826901	30929737	-	4754	protein_coding	TATA-box binding protein associated factor 4b	-
102170529	339.168	323.444	328.36	86.1823	128.983	105.994	330.324	107.053	1.62523	1.13e-18	2.27e-17	FAM155A	NC_030819.1	2878500	3486890	+	3783	protein_coding	family with sequence similarity 155 member A%2C transcript variant X1	-
102171484	1959.96	1861.19	2100.93	757.602	611.92	550.486	1974.03	640.003	1.62388	2.46e-34	1.58e-32	BRI3	NC_030832.1	38607621	38614540	-	820	protein_coding	brain protein I3	-
102182882	2861.55	2886.05	3059.29	999.113	920.88	939.132	2935.63	953.042	1.62292	4.26e-58	8.89e-56	PLEK	NC_030818.1	66497897	66525467	+	3100	protein_coding	pleckstrin%2C transcript variant X2	PH
102191386	737.24	828.941	859.082	290.615	210.972	287.21	808.421	262.932	1.62175	1.44e-26	5.44e-25	MRPS18B	NC_030830.1	21617906	21624244	+	1131	protein_coding	mitochondrial ribosomal protein S18B	-
106502056	14.2508	22.179	28.6361	5.0106	4.99935	11.3972	21.6886	7.13573	1.62123	0.00755691	0.0189168	LOC106502056	NC_030811.1	27299515	27302358	-	1010	protein_coding	uncharacterized LOC106502056	-
102186050	160.559	174.66	196.634	58.1229	60.992	53.567	177.284	57.5607	1.62092	2.17e-13	2.64e-12	N6AMT1	NC_030808.1	5632197	5650193	-	1487	protein_coding	N-6 adenine-specific DNA methyltransferase 1 (putative)	-
102175548	410.422	381.664	381.814	117.248	133.983	132.208	391.3	127.813	1.61499	1.04e-23	3.11e-22	DBF4	NC_030811.1	88271502	88297095	+	2491	protein_coding	DBF4 zinc finger%2C transcript variant X2	-
102169815	247.013	205.156	282.543	75.1589	72.9905	92.3176	244.904	80.1557	1.61446	9.04e-15	1.29e-13	LOC102169815	NC_030830.1	19847302	19851541	+	1773	lncRNA	uncharacterized LOC102169815	-
102169047	566.231	537.841	526.904	176.373	203.973	151.583	543.659	177.31	1.61358	8.55e-26	3.04e-24	NEK8	NC_030826.1	19982697	19992300	+	4002	protein_coding	NIMA related kinase 8%2C transcript variant X1	Pkinase
102173724	909.199	904.719	1104.4	341.723	298.961	315.703	972.772	318.796	1.60925	5.39e-32	3.04e-30	CHIC2	NC_030813.1	70087982	70146066	-	2604	protein_coding	cysteine rich hydrophobic domain 2	-
102187149	476.926	560.02	610.903	207.439	150.98	182.356	549.283	180.258	1.60772	5.11e-22	1.36e-20	ALKBH3	NC_030822.1	8984805	9029446	-	3664	protein_coding	alkB homolog 3%2C alpha-ketoglutaratedependent dioxygenase%2C transcript variant X1	-
102185512	16333.3	17461.4	15287.8	5163.92	5288.31	5663.29	16360.8	5371.84	1.60686	4.45e-61	1.14e-58	RND3	NC_030809.1	90526562	90548148	-	2797	protein_coding	Rho family GTPase 3	Ras
102172804	579.531	625.633	776.038	243.515	216.972	189.194	660.401	216.56	1.60663	2.98e-23	8.5e-22	FAM50A	NW_017201244.1	23404	29196	-	1537	protein_coding	family with sequence similarity 50 member A%2C transcript variant X2	-
108637126	322.067	328.065	310.224	93.1971	123.984	98.0162	320.119	105.066	1.60575	3.07e-19	6.51e-18	ZC3H6	NC_030818.1	3336	66760	-	2624	protein_coding	zinc finger CCCH-type containing 6	zf-CCCH
102173558	125.407	143.24	144.135	63.1335	36.9952	35.3314	137.594	45.1534	1.60244	2.12e-09	1.61e-08	CYSTM1	NC_030814.1	59064021	59134162	-	1039	protein_coding	cysteine rich transmembrane module containing 1%2C transcript variant X2	-
102175144	179.56	194.066	157.498	51.1081	55.9927	68.3834	177.042	58.4947	1.60238	1.18e-12	1.33e-11	RASSF5	NC_030823.1	3646682	3721790	+	4068	protein_coding	Ras association domain family member 5%2C transcript variant X1	RA
102190635	75.054	73.9301	91.6354	24.0509	28.9962	26.2136	80.2065	26.4202	1.60151	2.37e-07	1.35e-06	XAF1	NC_030826.1	24955162	24968488	-	1477	protein_coding	XIAP associated factor 1%2C transcript variant X1	-
102175559	55.103	56.3717	59.1812	21.0445	17.9976	17.0959	56.8853	18.7127	1.60135	7.46e-06	3.36e-05	LOC102175559	NC_030812.1	95750250	95753299	+	2123	lncRNA	uncharacterized LOC102175559%2C transcript variant X2	-
novel.223	38.9521	53.5993	39.136	7.01483	11.9984	25.0739	43.8958	14.6957	1.59722	0.00050848	0.00165753	-	NC_030815.1	85278450	85281588	-	3078	-	-	-
106501825	126.357	121.985	113.59	36.0763	33.9956	50.1478	120.644	40.0732	1.59712	1.19e-09	9.38e-09	EGR3	NC_030815.1	69641343	69646812	-	4400	protein_coding	early growth response 3%2C transcript variant X2	-
102172445	796.143	776.266	775.083	252.534	230.97	294.049	782.497	259.184	1.59643	1.12e-31	6.25e-30	ZUFSP	NC_030816.1	21133916	21156210	+	2246	protein_coding	zinc finger with UFM1 specific peptidase domain%2C transcript variant X1	DUF1671
102180783	57.9531	59.1441	81.1355	18.0381	26.9965	20.515	66.0776	21.8499	1.59432	5.19e-06	2.4e-05	DEPDC7	NC_030822.1	19247309	19273002	-	1828	protein_coding	DEP domain containing 7%2C transcript variant X2	-
102174035	468.375	507.345	414.268	105.223	195.974	159.561	463.33	153.586	1.59358	1.48e-15	2.24e-14	FOXN2	NC_030818.1	30234554	30290611	+	3566	protein_coding	forkhead box N2	Fork_head
102188542	4686.6	4415.47	4425.23	1539.26	1484.81	1457.71	4509.1	1493.92	1.59357	2.4e-63	6.77e-61	BHLHE40	NC_030829.1	21232779	21238483	-	3005	protein_coding	basic helix-loop-helix family member e40	Hairy_orange
106502883	89.3048	98.8815	126.953	40.0848	40.9946	22.7945	105.047	34.6246	1.59242	1.06e-07	6.33e-07	LOC106502883	NC_030822.1	54457204	54460073	+	724	lncRNA	uncharacterized LOC106502883	-
108637396	16.1509	19.4066	11.4544	5.0106	5.99922	4.55889	15.6706	5.18957	1.59137	0.0177406	0.0403192	LOC108637396	NC_030809.1	13672284	13675741	+	1291	protein_coding	uncharacterized LOC108637396	-
100861309	346.769	290.176	365.587	102.216	111.985	119.671	334.177	111.291	1.58767	6.35e-19	1.29e-17	PPARG	NC_030829.1	56681415	56726563	-	1497	protein_coding	peroxisome proliferator activated receptor gamma	Hormone_recep
102188319	3237.77	3114.3	3003.92	986.085	1013.87	1119.21	3118.67	1039.72	1.58534	1.08e-52	1.78e-50	AKIRIN2	NC_030816.1	49535238	49559370	+	1920	protein_coding	akirin 2	-
102188412	377.17	365.03	419.996	139.295	140.982	105.994	387.399	128.757	1.58532	3.04e-20	6.96e-19	LOC102188412	NC_030818.1	68079774	68140305	-	4550	lncRNA	uncharacterized LOC102188412%2C transcript variant X7	-
novel.621	115.906	158.026	176.589	66.1399	43.9943	39.8903	150.174	50.0081	1.58205	3.69e-09	2.7e-08	-	NW_017189516.1	26338858	26441331	+	4405	-	-	-
102175528	656.485	749.466	691.084	242.513	229.97	227.945	699.012	233.476	1.58171	1.22e-31	6.78e-30	STOML1	NC_030828.1	34070359	34079518	+	2065	protein_coding	stomatin like 1%2C transcript variant X1	-
102187929	628.934	670.915	583.221	193.409	246.968	188.054	627.69	209.477	1.5816	3.67e-25	1.25e-23	JADE3	NW_017189516.1	19461510	19574871	+	4935	protein_coding	jade family PHD finger 3%2C transcript variant X1	-
102182870	12.3507	20.3308	20.0452	5.0106	7.99896	4.55889	17.5756	5.85615	1.57898	0.0138789	0.0324188	PDE6A	NC_030814.1	49146863	49224055	+	4001	protein_coding	phosphodiesterase 6A%2C transcript variant X1	GAF
102178366	1179.96	1366.78	1194.12	351.744	440.942	462.728	1246.96	418.471	1.57644	9.54e-31	4.99e-29	AFTPH	NC_030818.1	62654410	62724362	+	4151	protein_coding	aftiphilin%2C transcript variant X1	-
102187902	384.771	353.016	390.405	159.337	104.986	113.972	376.064	126.099	1.57455	1.03e-17	1.89e-16	PARP3	NC_030829.1	49073353	49080654	-	1680	protein_coding	poly(ADP-ribose) polymerase family member 3	WGR
100860804	2365.63	2436	2855.02	1046.21	727.905	796.667	2552.21	856.928	1.57414	7.77e-28	3.35e-26	SAT1	NW_017189516.1	46220673	46223754	-	1069	protein_coding	spermidine/spermine N1-acetyltransferase 1	Acetyltransf_1
102169137	880.697	809.534	900.127	336.712	254.967	278.092	863.453	289.924	1.5738	4.69e-29	2.18e-27	NFKBIA	NC_030828.1	45051338	45054839	-	1688	protein_coding	NFKB inhibitor alpha	Ank
102171171	1255.97	1305.79	1324.9	478.011	410.946	418.278	1295.55	435.745	1.57147	2.92e-40	2.63e-38	ATP6V1C1	NC_030821.1	20724353	20764340	+	2149	protein_coding	ATPase H+ transporting V1 subunit C1	-
102168744	1454.53	1559.92	1836.53	643.361	520.932	474.125	1616.99	546.139	1.56492	6.68e-28	2.88e-26	OSER1	NC_030820.1	72206419	72216374	-	3201	protein_coding	oxidative stress responsive serine rich 1%2C transcript variant X1	-
102174214	276.465	240.273	240.543	89.1886	75.9901	91.1779	252.427	85.4522	1.5643	3.17e-16	5.12e-15	PRKCH	NC_030817.1	29384010	29745599	-	5136	protein_coding	protein kinase C eta%2C transcript variant X2	Pkinase
102177905	552.93	608.075	626.175	173.367	200.974	231.364	595.727	201.901	1.56359	6.94e-25	2.32e-23	LACTB2	NC_030821.1	47769535	47803951	+	1564	protein_coding	lactamase beta 2	Lactamase_B
106501725	2026.46	2100.54	2555.29	759.606	692.91	811.483	2227.43	754.666	1.56198	5.19e-35	3.41e-33	TAF9	NC_030827.1	10385611	10389219	+	1461	protein_coding	TATA-box binding protein associated factor 9%2C transcript variant X1	-
108635434	31.3517	42.5098	36.2724	16.0339	11.9984	9.11779	36.7113	12.3834	1.56046	0.000506135	0.0016505	LOC108635434	NW_017215735.1	11716	18856	-	757	lncRNA	uncharacterized LOC108635434	-
102177941	189.06	199.611	166.089	35.0742	58.9923	95.7368	184.92	63.2677	1.55608	2.84e-08	1.84e-07	KBTBD8	NC_030829.1	34449316	34461617	-	4731	protein_coding	kelch repeat and BTB domain containing 8%2C transcript variant X1	BACK
108635065	30.4016	22.179	33.4087	11.0233	7.99896	10.2575	28.6631	9.75993	1.55513	0.00190924	0.0054824	LOC108635065	NW_017201866.1	14369	18078	+	1776	protein_coding	zinc finger protein 23-like	-
102174435	644.135	627.482	718.765	239.507	226.97	210.849	663.461	225.775	1.55379	6.33e-29	2.92e-27	LOC102174435	NC_030828.1	13420790	13435153	-	1098	lncRNA	uncharacterized LOC102174435%2C transcript variant X1	-
102179276	37.052	43.4339	53.454	9.01907	24.9967	11.3972	44.6466	15.1377	1.55365	0.000475413	0.00156179	LOC102179276	NC_030813.1	89640999	89766027	+	982	protein_coding	probable bifunctional methylenetetrahydrofolate dehydrogenase/cyclohydrolase 2	-
102176212	23.7513	12.9378	21.9543	5.0106	5.99922	9.11779	19.5478	6.7092	1.55255	0.0113272	0.0270861	XK	NW_017189516.1	31375414	31426800	+	4417	protein_coding	X-linked Kx blood group	-
novel.657	90.2549	104.426	83.0446	18.0381	33.9956	43.3095	92.5752	31.7811	1.55148	1.33e-06	6.73e-06	-	NW_017189929.1	68307	156354	-	2395	-	-	-
102191113	2668.69	2756.67	2438.84	712.507	976.872	994.978	2621.4	894.786	1.55134	5.04e-30	2.51e-28	CCSER2	NC_030835.1	6276191	6438713	-	7673	protein_coding	coiled-coil serine rich protein 2%2C transcript variant X4	-
102172456	1029.86	1021.16	1095.81	349.74	357.953	366.991	1048.94	358.228	1.55034	3.2e-39	2.73e-37	ZMYM5	NC_030819.1	50494768	50519960	-	3106	protein_coding	zinc finger MYM-type containing 5%2C transcript variant X1	-
102168437	647.935	724.515	884.855	278.589	254.967	237.062	752.435	256.873	1.54938	8.28e-24	2.51e-22	MRPL1	NC_030813.1	93054828	93125709	+	2258	protein_coding	mitochondrial ribosomal protein L1%2C transcript variant X1	-
102187162	650.785	618.24	692.993	267.566	195.974	206.29	654.006	223.277	1.54922	4.7e-24	1.46e-22	LOC102187162	NC_030826.1	32889529	32891676	-	817	lncRNA	uncharacterized LOC102187162	-
novel.486	126.357	114.592	139.362	43.0911	33.9956	53.567	126.77	43.5512	1.54729	2.78e-09	2.08e-08	-	NC_030828.1	22860899	22866278	+	1923	-	-	-
102177389	665.986	620.089	825.673	282.598	218.971	221.106	703.916	240.892	1.5458	1.56e-21	4e-20	NEU1	NC_030830.1	22477079	22481084	-	1917	protein_coding	neuraminidase 1	-
102179904	5561.6	5264.75	5985.89	2187.63	1742.77	1832.68	5604.08	1921.02	1.54443	1.16e-40	1.07e-38	GADD45A	NC_030810.1	43245995	43249271	+	1440	protein_coding	growth arrest and DNA damage inducible alpha	-
102188484	46.5525	52.6752	38.1814	20.0424	7.99896	19.3753	45.803	15.8055	1.5418	0.000283634	0.000973889	TEC	NC_030813.1	67372127	67527565	-	3018	protein_coding	tec protein tyrosine kinase%2C transcript variant X3	SH2
novel.146	34.2018	32.3444	33.4087	14.0297	9.99869	10.2575	33.3183	11.4286	1.54047	0.000767677	0.00240907	-	NC_030813.1	50390524	50391338	+	815	-	-	-
102187659	22.8012	24.0273	14.318	2.00424	8.99882	10.2575	20.3822	7.08686	1.5368	0.0149307	0.0346114	CHADL	NC_030812.1	111322802	111328581	-	2637	protein_coding	chondroadherin like	-
102179381	408.522	350.244	437.177	157.333	138.982	115.112	398.648	137.142	1.53614	1.9e-18	3.76e-17	ADRB2	NC_030814.1	50177839	50179902	-	2064	protein_coding	adrenoceptor beta 2	7tm_1
102186087	367.67	348.395	416.178	157.333	119.984	112.833	377.414	130.05	1.53438	8.56e-18	1.6e-16	BRF2	NC_030834.1	12563966	12568312	+	1940	protein_coding	BRF2%2C RNA polymerase III transcription initiation factor 50 kDa subunit	TFIIB_Zn_Ribbon
102168785	5871.32	5918.1	6169.16	2234.73	1990.74	1974	5986.19	2066.49	1.53426	1.17e-54	2.17e-52	TUFT1	NC_030810.1	100908596	100956249	+	2721	protein_coding	tuftelin 1%2C transcript variant X1	-
102183078	221.362	269.845	273.952	104.22	66.9913	93.4573	255.053	88.223	1.53297	2.11e-13	2.58e-12	HACD1	NC_030820.1	31410064	31430040	-	1011	protein_coding	3-hydroxyacyl-CoA dehydratase 1	-
102168824	439.874	496.256	488.722	159.337	143.981	190.334	474.951	164.551	1.53238	7.74e-22	2.03e-20	NUDT12	NC_030814.1	8051646	8066099	+	3782	protein_coding	nudix hydrolase 12%2C transcript variant X1	NUDIX
108633323	233.713	275.39	202.362	56.1187	94.9876	95.7368	237.155	82.281	1.53051	2.58e-11	2.51e-10	LOC108633323	NC_030825.1	61313216	61326871	-	5248	protein_coding	zinc finger protein 665-like	zf-C2H2
102180382	516.828	542.462	489.677	131.278	193.975	211.989	516.322	179.08	1.53048	3.32e-18	6.44e-17	STK26	NW_017189517.1	12919344	12991879	-	3300	protein_coding	serine/threonine protein kinase 26	Pkinase
102174761	663.136	664.447	618.539	188.398	228.97	257.577	648.707	224.982	1.5302	7.93e-25	2.63e-23	SNX16	NC_030821.1	1427745	1461758	-	2657	protein_coding	sorting nexin 16%2C transcript variant X2	PX
102177098	1172.36	1249.42	1261.9	417.884	434.943	422.837	1227.89	425.221	1.52982	5.46e-41	5.18e-39	BRIX1	NC_030827.1	39202071	39210840	-	1285	protein_coding	BRX1%2C biogenesis of ribosomes	-
102168283	1765.2	2043.24	1841.3	575.216	661.914	721.445	1883.25	652.858	1.52935	2.96e-35	1.97e-33	ZCCHC8	NC_030824.1	18255327	18277770	-	4177	protein_coding	zinc finger CCHC-type containing 8%2C transcript variant X2	-
102181326	997.554	1037.79	1047.13	340.721	344.955	384.087	1027.49	356.587	1.52804	1.14e-36	8.21e-35	DDX55	NC_030824.1	19137474	19154687	+	2395	protein_coding	DEAD-box helicase 55	DEAD
102190943	24.7013	37.8892	37.2269	11.0233	7.99896	15.9561	33.2725	11.6595	1.52391	0.00141868	0.00419386	CT55	NW_017189517.1	20056748	20069500	+	1124	protein_coding	cancer/testis antigen 55	-
100860837	166.259	130.302	152.726	35.0742	57.9924	63.8245	149.762	52.297	1.52259	3.53e-09	2.59e-08	FLT1	NC_030819.1	54897721	55105201	-	6861	protein_coding	fms related tyrosine kinase 1	I-set
108633374	68.4037	82.2472	83.9991	26.0551	37.995	17.0959	78.2167	27.0487	1.52246	4.96e-06	2.3e-05	TMEM40	NC_030829.1	56364139	56397477	+	1470	protein_coding	transmembrane protein 40%2C transcript variant X1	-
102172083	77.9042	113.667	119.317	42.089	31.9958	34.1917	103.63	36.0922	1.52056	1.77e-07	1.02e-06	SLC35F2	NC_030822.1	64910043	64976508	+	2096	protein_coding	solute carrier family 35 member F2	-
102173191	1063.11	1105.25	1101.53	372.788	349.954	418.278	1089.97	380.34	1.52042	1.79e-35	1.21e-33	ARMT1	NC_030816.1	75786352	75797615	+	2329	protein_coding	acidic residue methyltransferase 1	DUF89
102184270	1787.05	1884.29	1885.21	606.282	645.916	686.113	1852.18	646.104	1.5201	1.38e-44	1.57e-42	NVL	NC_030823.1	25907863	25991438	-	3100	protein_coding	nuclear VCP-like%2C transcript variant X1	AAA
102178299	616.583	485.166	545.994	197.417	200.974	175.517	549.248	191.303	1.51994	7.35e-23	2.07e-21	DBP	NC_030825.1	56300148	56306649	-	2368	protein_coding	D-box binding PAR bZIP transcription factor%2C transcript variant X1	bZIP_2
108633193	2193.67	2200.34	1870.89	592.252	716.906	877.587	2088.3	728.915	1.51972	9.53e-26	3.36e-24	LIN7C	NC_030822.1	24725359	24735680	+	3884	protein_coding	lin-7 homolog C%2C crumbs cell polarity complex component	PDZ
102175641	3790.7	3469.17	3022.06	939.988	1265.83	1387.04	3427.31	1197.62	1.51746	3.15e-25	1.08e-23	NEXN	NC_030810.1	54403965	54456044	+	2277	protein_coding	nexilin F-actin binding protein%2C transcript variant X4	I-set
102170440	39.9021	36.965	41.045	13.0276	6.99909	21.6547	39.3041	13.8938	1.51554	0.000817939	0.0025537	EEF1A2	NC_030820.1	53475687	53483660	+	1998	protein_coding	eukaryotic translation elongation factor 1 alpha 2	GTP_EFTU_D2
102175683	1080.21	974.953	1005.13	296.627	404.947	370.41	1020.1	357.328	1.51376	1.94e-27	7.95e-26	TEX10	NC_030815.1	64914424	64963457	-	3119	protein_coding	testis expressed 10%2C transcript variant X2	-
102179169	262.214	235.652	256.77	87.1844	91.988	85.4793	251.545	88.2172	1.51072	3.79e-16	6.08e-15	RAB3IL1	NC_030836.1	40768565	40790216	-	2541	protein_coding	RAB3A interacting protein like 1%2C transcript variant X1	-
102181576	266.964	278.162	252.952	83.1759	117.985	78.6409	266.026	93.2671	1.50877	3.72e-14	4.9e-13	CCDC149	NC_030813.1	44826303	44943213	-	5302	protein_coding	coiled-coil domain containing 149%2C transcript variant X4	-
102168724	1544.78	1577.48	1633.21	562.189	570.925	537.949	1585.16	557.021	1.50836	1.7e-44	1.93e-42	CBR4	NC_030815.1	965974	986804	-	4322	protein_coding	carbonyl reductase 4%2C transcript variant X1	adh_short
102189827	1404.18	1412.06	1159.76	384.814	511.933	504.897	1325.33	467.215	1.50497	9.4e-26	3.32e-24	CNOT4	NC_030811.1	21063727	21213011	+	12076	protein_coding	CCR4-NOT transcription complex subunit 4%2C transcript variant X1	-
102179040	623.234	684.777	655.766	254.538	224.971	211.989	654.592	230.499	1.50445	2.97e-27	1.2e-25	LOC102179040	NC_030825.1	66361432	66385832	+	4163	protein_coding	zinc finger protein 420	zf-C2H2
102175348	469.325	508.269	513.54	167.354	160.979	198.312	497.045	175.548	1.50416	3.75e-23	1.07e-21	LOC102175348	NC_030831.1	37794638	37813578	+	972	protein_coding	myosin regulatory light chain 12B	-
102182744	540.579	541.538	443.859	170.36	190.975	176.657	508.659	179.331	1.50391	2.81e-22	7.64e-21	MBOAT1	NC_030830.1	12524518	12639592	-	2911	protein_coding	membrane bound O-acyltransferase domain containing 1%2C transcript variant X2	MBOAT
novel.542	77.9042	70.2336	59.1812	19.0403	27.9963	26.2136	69.1063	24.4167	1.50306	6.13e-06	2.79e-05	-	NC_030831.1	21889735	21900535	-	3203	-	-	-
102190907	144.408	152.481	118.362	32.0678	57.9924	56.9862	138.417	49.0155	1.50159	1.85e-08	1.23e-07	SOX15	NC_030826.1	27058355	27060395	-	1382	protein_coding	SRY-box 15	HMG_box
102181129	400.922	375.195	408.541	105.223	148.981	165.26	394.886	139.821	1.50102	9.34e-17	1.57e-15	SNAPC1	NC_030817.1	29257147	29284400	-	2492	protein_coding	small nuclear RNA activating complex polypeptide 1%2C transcript variant X1	-
108636538	369.57	430.643	512.586	147.312	143.981	173.238	437.599	154.844	1.50082	8.2e-18	1.53e-16	LOC108636538	NC_030815.1	14314961	14316205	+	1245	misc_RNA	ribosome production factor 1 pseudogene	-
102184155	604.233	597.909	553.631	186.394	184.976	250.739	585.258	207.37	1.50037	6.99e-22	1.85e-20	CGRRF1	NC_030817.1	36154799	36183099	-	2266	protein_coding	cell growth regulator with ring finger domain 1	-
102188109	121.607	130.302	109.772	28.0593	47.9937	52.4273	120.56	42.8268	1.49878	4.88e-08	3.07e-07	AHR	NC_030811.1	94675280	94726287	-	5489	protein_coding	aryl hydrocarbon receptor	PAS
102190703	875.947	867.754	795.128	267.566	318.958	312.284	846.277	299.603	1.49878	6.71e-30	3.32e-28	RNF6	NC_030819.1	53540770	53550462	-	3740	protein_coding	ring finger protein 6%2C transcript variant X5	-
102177921	956.702	876.071	1021.35	369.782	322.958	317.983	951.375	336.908	1.49675	2.3e-30	1.18e-28	DUSP14	NC_030826.1	13410548	13436084	+	2625	protein_coding	dual specificity phosphatase 14%2C transcript variant X1	DSPc
102189895	457.925	490.711	508.768	159.337	169.978	188.054	485.801	172.456	1.49601	2.13e-23	6.16e-22	ZNF667	NC_030825.1	65152287	65175689	+	3622	protein_coding	zinc finger protein 667%2C transcript variant X2	zf-C2H2
102181027	256.514	269.845	241.498	95.2013	73.9903	103.715	255.952	90.9688	1.49588	1.19e-14	1.65e-13	LOC102181027	NC_030814.1	89708468	89719600	+	2570	protein_coding	zinc finger protein 555%2C transcript variant X2	KRAB
102170426	2765.6	2868.49	2387.29	804.702	916.88	1124.91	2673.79	948.83	1.49563	7.81e-28	3.35e-26	POLK	NC_030817.1	94240022	94323047	-	4298	protein_coding	DNA polymerase kappa%2C transcript variant X1	IMS
102180968	1210.37	1149.61	981.263	345.731	409.946	430.815	1113.75	395.498	1.49474	1.41e-27	5.85e-26	ZSWIM6	NC_030827.1	17831885	18041584	-	5518	protein_coding	zinc finger SWIM-type containing 6	-
102179260	797.093	810.458	776.038	245.519	277.964	323.681	794.53	282.388	1.49471	3.1e-27	1.25e-25	NOC3L	NC_030833.1	35718792	35745826	+	2891	protein_coding	NOC3 like DNA replication regulator	CBF
102171018	193.81	244.893	230.998	69.1462	77.9898	91.1779	223.234	79.438	1.49431	4.28e-13	5.05e-12	SATB2	NC_030809.1	47883914	48086899	+	6701	protein_coding	SATB homeobox 2%2C transcript variant X2	Homeobox
102171664	837.945	865.906	860.991	323.685	261.966	325.961	854.947	303.87	1.49355	3.94e-29	1.85e-27	COQ10B	NC_030809.1	49934957	49952057	-	1956	protein_coding	coenzyme Q10B	-
102176712	152.958	210.701	168.953	67.142	66.9913	54.7067	177.537	62.9467	1.49321	6.21e-11	5.76e-10	LRRC32	NC_030822.1	26874958	26888805	+	7528	protein_coding	leucine rich repeat containing 32%2C transcript variant X4	-
102177539	331.568	316.975	226.225	103.218	92.9879	115.112	291.589	103.773	1.49284	1.74e-13	2.14e-12	OTUD1	NC_030820.1	23757783	23760869	+	3087	protein_coding	OTU deubiquitinase 1	OTU
102174339	181.46	196.839	189.953	59.125	80.9894	61.5451	189.417	67.2198	1.4925	3.68e-12	3.92e-11	FGF10	NC_030827.1	30470693	30568567	+	4746	protein_coding	fibroblast growth factor 10	-
102187189	1192.31	1191.2	1156.9	406.86	445.942	405.742	1180.14	419.515	1.49167	3.14e-38	2.51e-36	CDKN2AIP	NC_030834.1	31278809	31282374	-	2701	protein_coding	CDKN2A interacting protein%2C transcript variant X2	-
102170993	119.706	164.494	204.271	58.1229	62.9918	52.4273	162.824	57.8473	1.49088	3.91e-09	2.85e-08	FDXACB1	NC_030822.1	60144705	60149556	+	2027	protein_coding	ferredoxin-fold anticodon binding domain containing 1	-
102180090	408.522	407.54	406.632	132.28	152.98	150.443	407.565	145.234	1.48943	1e-21	2.61e-20	GCLC	NC_030830.1	41632443	41677555	-	3765	protein_coding	glutamate-cysteine ligase catalytic subunit%2C transcript variant X2	GCS
102178710	880.697	928.747	780.81	313.663	287.962	322.542	863.418	308.056	1.48772	2.82e-29	1.34e-27	CSTF2	NW_017189528.1	34563	66073	+	4801	protein_coding	cleavage stimulation factor subunit 2%2C transcript variant X1	RRM_1
102169278	957.652	925.974	962.172	325.689	331.957	359.013	948.599	338.886	1.48596	1.02e-34	6.63e-33	MCOLN1	NC_030814.1	96258563	96267036	+	2075	protein_coding	mucolipin 1	-
102191301	2297.22	2470.19	2051.3	656.388	857.888	922.036	2272.9	812.104	1.4856	1.23e-26	4.7e-25	ITGB8	NC_030811.1	91410508	91505570	-	8605	protein_coding	integrin subunit beta 8%2C transcript variant X2	-
novel.401	361.019	406.615	414.268	140.297	153.98	128.789	393.968	141.022	1.48031	7.65e-20	1.7e-18	-	NC_030824.1	15847499	15859528	+	4005	-	PF00271:Helicase conserved C-terminal domain	Helicase_C
102183853	1181.86	1193.97	997.49	308.653	454.941	446.772	1124.44	403.455	1.4797	4.02e-21	9.9e-20	DENND5B	NC_030812.1	76917759	77136731	+	9045	protein_coding	DENN domain containing 5B%2C transcript variant X1	RUN
novel.498	352.469	388.133	356.996	98.2077	136.982	159.561	365.866	131.584	1.47923	2.22e-15	3.31e-14	-	NC_030828.1	34080810	34085537	-	4728	-	-	-
102183613	2659.19	2539.5	2536.2	894.893	917.88	966.485	2578.3	926.419	1.47707	6.93e-49	9.84e-47	EPC1	NC_030820.1	32467923	32564799	+	4573	protein_coding	enhancer of polycomb homolog 1%2C transcript variant X4	-
106503988	2555.64	2354.67	1908.12	914.935	814.894	720.305	2272.81	816.711	1.47593	1.06e-26	4.1e-25	MAFK	NW_017190161.1	68024	78577	+	4340	protein_coding	MAF bZIP transcription factor K%2C transcript variant X2	bZIP_Maf
102181838	677.386	734.68	658.63	208.441	257.966	279.232	690.232	248.546	1.47557	8.26e-24	2.51e-22	SLC25A16	NC_030835.1	20761225	20790145	+	2655	protein_coding	solute carrier family 25 member 16%2C transcript variant X1	Mito_carr
novel.29	70.3038	97.0332	93.5445	28.0593	31.9958	34.1917	86.9605	31.4156	1.47156	8.68e-07	4.52e-06	-	NC_030808.1	134566442	134571198	-	4757	-	PF00078:Reverse transcriptase (RNA-dependent DNA polymerase)	RVT_1
102176824	727.739	750.39	709.22	254.538	258.966	276.953	729.116	263.486	1.46944	4.11e-30	2.07e-28	DUSP3	NC_030826.1	43299369	43312707	-	4162	protein_coding	dual specificity phosphatase 3%2C transcript variant X3	DSPc
108638541	52.2528	54.5234	64.9084	17.036	17.9976	27.3534	57.2282	20.7957	1.46923	4.78e-05	0.000188025	LOC108638541	NC_030828.1	50711662	50716770	-	2260	lncRNA	uncharacterized LOC108638541	-
102186563	1033.66	1049.81	895.354	342.725	330.957	404.602	992.939	359.428	1.46774	1.02e-27	4.32e-26	CHKA	NC_030836.1	46624210	46681700	-	2581	protein_coding	choline kinase alpha%2C transcript variant X1	Choline_kinase
106503744	890.198	965.712	1079.58	444.941	268.965	347.616	978.496	353.84	1.46733	3.12e-18	6.06e-17	LOC106503744	NC_030836.1	41484960	41488279	-	1259	protein_coding	uncharacterized LOC106503744%2C transcript variant X3	-
102175074	609.933	545.234	661.493	252.534	175.977	229.084	605.553	219.198	1.46658	1.61e-19	3.49e-18	GPATCH4	NC_030810.1	105881203	105887744	-	1817	protein_coding	G-patch domain containing 4	G-patch
102180936	788.542	822.472	817.083	250.53	258.966	371.55	809.366	293.682	1.46569	1.29e-20	3.06e-19	GRPEL2	NC_030814.1	49665325	49675775	-	4296	protein_coding	GrpE like 2%2C mitochondrial	-
106501723	640.334	634.875	742.629	290.615	202.973	237.062	672.613	243.55	1.46514	1.64e-20	3.86e-19	UBOX5	NC_030820.1	51388134	51432358	+	2372	protein_coding	U-box domain containing 5%2C transcript variant X2	U-box
102171640	125.407	144.164	130.771	57.1208	50.9933	36.4711	133.447	48.1951	1.4633	5.27e-09	3.77e-08	SIRT4	NC_030824.1	8487033	8501308	-	1682	protein_coding	sirtuin 4%2C transcript variant X2	SIR2
novel.482	43.7024	30.4962	32.4542	9.01907	14.998	14.8164	35.5509	12.9445	1.46126	0.00122913	0.00367897	-	NC_030827.1	23669461	23673869	-	2025	-	-	-
102180827	1771.85	1732.74	1756.35	557.178	663.913	690.672	1753.64	637.255	1.46122	1.61e-35	1.09e-33	PAK1	NC_030836.1	17960067	18122294	+	3720	protein_coding	p21 (RAC1) activated kinase 1%2C transcript variant X2	PBD
102170752	2478.68	2578.31	2208.8	834.765	847.889	960.787	2421.93	881.147	1.45944	3.24e-37	2.43e-35	KBTBD2	NC_030811.1	56306510	56327119	-	3989	protein_coding	kelch repeat and BTB domain containing 2%2C transcript variant X3	BTB
100860761	137.757	143.24	152.726	38.0805	61.9919	58.1259	144.574	52.7328	1.45743	3.22e-09	2.38e-08	LPO	NC_030826.1	8842272	8873407	+	2991	protein_coding	lactoperoxidase%2C transcript variant X1	An_peroxidase
102178416	616.583	583.123	561.267	213.451	217.972	209.709	586.991	213.711	1.4573	2.55e-26	9.37e-25	RBAK	NC_030832.1	39401914	39415386	+	7755	protein_coding	RB associated KRAB zinc finger%2C transcript variant X2	zf-C2H2
102181885	2418.83	2211.43	1999.75	805.704	828.892	782.99	2210.01	805.862	1.45521	1.11e-37	8.67e-36	NUAK2	NC_030823.1	2464551	2483618	-	5034	protein_coding	NUAK family kinase 2%2C transcript variant X1	Pkinase
102175880	263.164	264.3	279.679	100.212	92.9879	101.435	269.048	98.2117	1.45468	3.54e-16	5.7e-15	DYRK3	NC_030823.1	3780286	3789856	+	2199	protein_coding	dual specificity tyrosine phosphorylation regulated kinase 3	Pkinase
102182328	963.352	1006.37	831.401	306.648	390.949	324.821	933.709	340.806	1.4535	9.54e-25	3.13e-23	CADM1	NC_030822.1	56277081	56634778	+	4447	protein_coding	cell adhesion molecule 1%2C transcript variant X1	V-set
102190232	276.465	274.465	260.588	87.1844	95.9875	113.972	270.506	99.0481	1.45307	2.88e-15	4.28e-14	CMYA5	NC_030817.1	90503815	90602388	-	13013	protein_coding	cardiomyopathy associated 5	fn3
108634348	30.4016	37.8892	32.4542	11.0233	8.99882	17.0959	33.5817	12.3727	1.4522	0.00161634	0.00472079	LOC108634348	NW_017189516.1	52171418	52179045	+	2444	protein_coding	sex comb on midleg-like protein 2	SAM_1
102181956	876.897	936.14	817.083	255.54	336.956	372.69	876.706	321.729	1.44815	1.05e-21	2.75e-20	RPF2	NC_030816.1	26655007	26689704	-	2023	protein_coding	ribosome production factor 2 homolog	-
102170318	177.66	177.432	220.498	76.1611	61.9919	72.9423	191.863	70.3651	1.44785	1.58e-11	1.55e-10	C8H9orf85	NC_030815.1	47901641	47965410	+	1481	protein_coding	chromosome 8 C9orf85 homolog	-
102186270	525.378	523.979	463.904	143.303	186.976	226.805	504.421	185.695	1.44509	7.56e-17	1.29e-15	HSPA12A	NC_030833.1	14843118	14923012	+	5758	protein_coding	heat shock protein family A (Hsp70) member 12A	-
102174088	157.708	176.508	165.135	69.1462	54.9928	59.2656	166.45	61.1349	1.44443	5.24e-11	4.91e-10	DUS4L	NC_030811.1	71679995	71695871	-	1875	protein_coding	dihydrouridine synthase 4 like	Dus
102188807	1189.46	1176.41	1123.49	394.835	427.944	461.588	1163.12	428.122	1.44301	7.59e-34	4.81e-32	EPC2	NC_030809.1	88704589	88834107	+	3695	protein_coding	enhancer of polycomb homolog 2%2C transcript variant X1	-
102174805	692.587	684.777	813.264	303.642	250.967	250.739	730.21	268.45	1.44259	1.69e-23	4.95e-22	ARL4A	NC_030811.1	99785429	99787761	-	1806	protein_coding	ADP ribosylation factor like GTPase 4A%2C transcript variant X3	Arf
102170023	86.4547	96.1091	86.8627	26.0551	35.9953	37.6109	89.8088	33.2204	1.43861	6.55e-07	3.47e-06	SLC7A2	NC_030834.1	25769700	25839079	+	7231	protein_coding	solute carrier family 7 member 2%2C transcript variant X1	-
novel.645	48.4526	28.6479	47.7268	13.0276	15.9979	17.0959	41.6091	15.3738	1.43857	0.000707493	0.00223523	-	NW_017189600.1	40993	41618	-	537	-	PF02337:Retroviral GAG p10 protein	-
102185032	1149.56	1110.8	1181.72	437.926	413.946	418.278	1147.36	423.384	1.43806	3.96e-36	2.79e-34	KCTD11	NC_030826.1	26863012	26865867	+	2856	protein_coding	potassium channel tetramerization domain containing 11	K_tetra
102177794	1064.06	1059.97	1057.63	385.816	390.949	397.763	1060.55	391.509	1.43795	4.63e-36	3.23e-34	THG1L	NC_030814.1	41231673	41238673	-	2193	protein_coding	tRNA-histidine guanylyltransferase 1 like%2C transcript variant X1	-
102182808	182.41	215.321	313.088	101.214	81.9893	79.7806	236.94	87.6613	1.43276	8.15e-10	6.61e-09	LY96	NC_030821.1	44828550	44861131	-	624	protein_coding	lymphocyte antigen 96	-
100860792	35.1519	32.3444	47.7268	15.0318	14.998	12.537	38.4077	14.1889	1.43263	0.000834795	0.00260267	HMGA2	NC_030812.1	47162168	47306445	-	330	protein_coding	high mobility group AT-hook 2	-
102182832	8265.45	8438.19	7205.79	2413.1	3245.58	3200.34	7969.81	2953.01	1.43252	1.71e-28	7.64e-27	TSC22D2	NC_030808.1	117249468	117300327	-	10719	protein_coding	TSC22 domain family member 2%2C transcript variant X4	-
102174736	682.137	725.439	725.447	243.515	285.963	260.997	711.008	263.491	1.43194	5.65e-27	2.22e-25	ZNF317	NC_030814.1	98827877	98841450	+	3692	protein_coding	zinc finger protein 317%2C transcript variant X1	KRAB
102187953	1931.45	2052.48	1843.21	636.346	739.903	786.409	1942.38	720.886	1.43081	1.26e-33	7.8e-32	PPIL4	NC_030816.1	73694956	73732795	-	4975	protein_coding	peptidylprolyl isomerase like 4	Pro_isomerase
102189923	48.4526	32.3444	37.2269	19.0403	10.9986	13.6767	39.3413	14.5718	1.43078	0.000942196	0.00290636	C3H1orf54	NC_030810.1	99799793	99807494	+	1080	protein_coding	chromosome 3 C1orf54 homolog%2C transcript variant X1	-
102177022	5135.03	4824.86	5571.62	2468.22	1642.79	1649.18	5177.17	1920.06	1.43071	2.24e-21	5.64e-20	TNFRSF12A	NC_030832.1	2318025	2320138	+	1045	protein_coding	TNF receptor superfamily member 12A	-
102185416	1194.21	1169.94	1108.22	402.852	421.945	465.007	1157.46	429.935	1.42992	3.24e-33	1.94e-31	C24H18orf25	NC_030831.1	46164903	46247071	+	6128	protein_coding	chromosome 24 C18orf25 homolog%2C transcript variant X2	-
102170503	256.514	251.362	307.36	126.267	85.9888	90.0381	271.746	100.765	1.42905	1.41e-12	1.58e-11	GDF15	NC_030814.1	103972431	103974699	+	1220	protein_coding	growth differentiation factor 15	-
102169698	17.1009	16.6343	31.4997	9.01907	2.99961	12.537	21.745	8.18521	1.4228	0.019847	0.0444403	LOC102169698	NC_030826.1	13818762	13819485	-	724	pseudogene	-	-
102186994	253.664	265.224	289.224	100.212	111.985	88.8984	269.371	100.365	1.42157	1.12e-14	1.57e-13	CHRNB1	NC_030826.1	26933758	26944481	+	4258	protein_coding	cholinergic receptor nicotinic beta 1 subunit%2C transcript variant X2	Neur_chan_LBD
102189157	225.162	206.08	183.271	83.1759	68.991	77.5012	204.838	76.556	1.42029	4.46e-12	4.71e-11	CDK3	NC_030826.1	54869267	54873101	-	1741	protein_coding	cyclin dependent kinase 3%2C transcript variant X4	Pkinase
102186085	420.873	401.071	385.632	149.316	147.981	155.002	402.525	150.766	1.41741	2.96e-20	6.79e-19	ERICH1	NC_030834.1	44104292	44149592	+	2384	protein_coding	glutamate rich 1%2C transcript variant X1	-
102177168	34.2018	35.1168	39.136	17.036	10.9986	12.537	36.1515	13.5238	1.41636	0.00113737	0.0034338	SLC10A1	NC_030817.1	21586623	21610279	+	2292	protein_coding	solute carrier family 10 member 1	-
novel.247	21.8512	24.0273	29.5906	9.01907	7.99896	11.3972	25.1564	9.47175	1.41516	0.00617513	0.0157671	-	NC_030816.1	74372546	74373353	-	808	-	-	-
100861236	121.607	85.0196	96.4081	28.0593	35.9953	50.1478	101.011	38.0675	1.4151	1.82e-06	9.04e-06	IL18R1	NC_030818.1	7031921	7065577	+	2454	protein_coding	interleukin 18 receptor 1	TIR
102178398	735.34	730.984	879.127	213.451	281.963	386.366	781.817	293.927	1.41405	2.01e-14	2.72e-13	LOC102178398	NC_030808.1	80977471	80982370	+	2916	protein_coding	uncharacterized LOC102178398	-
102184732	1979.91	1972.08	1687.62	531.123	848.889	737.401	1879.87	705.804	1.41353	1.74e-19	3.75e-18	TET3	NC_030818.1	10425571	10535489	-	12204	protein_coding	tet methylcytosine dioxygenase 3%2C transcript variant X1	-
102170579	370.52	388.133	403.769	123.261	149.98	164.12	387.474	145.787	1.41277	1.31e-17	2.39e-16	LOC102170579	NC_030833.1	9290866	9308887	-	2698	protein_coding	uncharacterized protein C10orf88	-
108638538	106.406	54.5234	81.1355	29.0615	41.9945	19.3753	80.6882	30.1438	1.41228	7.38e-05	0.000281247	LOC108638538	NC_030828.1	22853361	22858753	+	642	protein_coding	tumor necrosis factor receptor superfamily member 10D-like	-
102173251	397.121	354.864	456.268	140.297	116.985	198.312	402.751	151.864	1.41137	7.75e-13	8.92e-12	TAF13	NC_030810.1	86220666	86228878	-	1740	protein_coding	TATA-box binding protein associated factor 13	-
102174880	4554.55	4597.53	4000.46	1543.26	1673.78	1731.24	4384.18	1649.43	1.4106	2.27e-40	2.06e-38	STRN3	NC_030828.1	40981755	41087573	-	5176	protein_coding	striatin 3%2C transcript variant X2	WD40
102187777	1137.21	995.284	1064.31	345.731	413.946	444.492	1065.6	401.39	1.40981	3.48e-26	1.26e-24	KLF11	NC_030818.1	87144509	87156012	-	4216	protein_coding	Kruppel like factor 11%2C transcript variant X1	-
102186922	466.475	521.207	527.858	175.371	205.973	189.194	505.18	190.179	1.40935	2.48e-21	6.19e-20	RNF138	NC_030831.1	25384803	25426110	-	3447	protein_coding	ring finger protein 138%2C transcript variant X2	-
102168587	2029.31	2216.05	1804.07	598.265	799.896	882.146	2016.48	760.102	1.40848	1.1e-21	2.85e-20	SPOPL	NC_030809.1	77615333	77667412	+	5956	protein_coding	speckle type BTB/POZ protein like%2C transcript variant X2	BTB
102179629	610.883	636.723	557.449	248.526	195.974	235.923	601.685	226.808	1.40836	1.19e-21	3.07e-20	GTPBP10	NC_030811.1	45655322	45683474	-	1849	protein_coding	GTP binding protein 10%2C transcript variant X1	-
102184144	2988.86	2961.82	2982.92	1101.33	1114.85	1149.98	2977.87	1122.05	1.40835	5.38e-49	7.76e-47	HMGXB3	NC_030814.1	49031724	49099624	-	6030	protein_coding	HMG-box containing 3%2C transcript variant X3	-
102172867	2667.74	2526.56	2232.66	779.649	1074.86	947.11	2475.65	933.873	1.40659	9.98e-26	3.51e-24	NR1D2	NC_030834.1	3646595	3675846	+	4999	protein_coding	nuclear receptor subfamily 1 group D member 2	zf-C4
102186841	1805.1	1901.85	1728.66	551.166	714.907	787.549	1811.87	684.54	1.40533	9.41e-25	3.1e-23	CDK17	NC_030812.1	59235544	59344096	-	5511	protein_coding	cyclin dependent kinase 17%2C transcript variant X2	Pkinase
102169788	229.912	251.362	214.771	74.1568	87.9885	101.435	232.015	87.8602	1.4047	1.47e-12	1.64e-11	ZNF793	NC_030825.1	48089593	48120313	-	2025	protein_coding	zinc finger protein 793%2C transcript variant X2	zf-C2H2
rna49396	5558.75	8277.4	10596.3	5060.7	1270.83	2897.18	8144.15	3076.24	1.40459	0.0146864	0.0340939	-	NC_005044.2	1092	2664	+	1573	-	l-rRNA	-
102191088	24.7013	30.4962	46.7722	17.036	9.99869	11.3972	33.9899	12.8107	1.40447	0.00309067	0.00847702	LOC102191088	NC_030828.1	64586286	64599869	+	2353	lncRNA	uncharacterized LOC102191088	-
102184306	339.168	316.975	269.179	117.248	114.985	117.392	308.441	116.541	1.40442	1.94e-15	2.92e-14	LOC102184306	NC_030832.1	35461639	35484303	+	3215	protein_coding	ras GTPase-activating protein 4%2C transcript variant X1	C2
102173255	188.11	192.218	213.816	47.0996	88.9884	88.8984	198.048	74.9955	1.40437	4.44e-09	3.21e-08	CPEB3	NC_030833.1	37604062	37806822	+	8114	protein_coding	cytoplasmic polyadenylation element binding protein 3%2C transcript variant X6	-
102178939	271.715	239.349	217.634	75.1589	96.9873	103.715	242.899	91.9537	1.40414	2.53e-12	2.75e-11	LOC102178939	NC_030825.1	59323165	59342794	+	3210	protein_coding	zinc finger protein 501%2C transcript variant X3	zf-C2H2
102186342	2661.09	2741.88	2568.66	871.844	968.873	1173.92	2657.21	1004.88	1.40388	1.31e-29	6.37e-28	GPBP1	NC_030827.1	22075814	22146513	-	3605	protein_coding	GC-rich promoter binding protein 1%2C transcript variant X1	-
102188930	68.4037	63.7647	45.8177	22.0466	15.9979	29.6328	59.3287	22.5591	1.4036	0.00012252	0.000448962	GIMD1	NC_030813.1	19178643	19194790	+	6173	protein_coding	GIMAP family P-loop NTPase domain containing 1%2C transcript variant X1	-
102174456	769.541	840.03	770.31	370.784	281.963	246.18	793.294	299.643	1.40261	2.72e-19	5.8e-18	MORN4	NC_030833.1	32810964	32823664	+	1966	protein_coding	MORN repeat containing 4%2C transcript variant X3	MORN
102171804	749.59	768.873	699.675	203.43	302.96	333.939	739.379	280.11	1.40242	1.04e-16	1.75e-15	MYBL1	NC_030821.1	51260614	51298753	+	5186	protein_coding	MYB proto-oncogene like 1%2C transcript variant X1	Myb_DNA-binding
108636534	361.019	360.409	291.133	98.2077	137.982	148.164	337.521	128.118	1.40037	2.68e-13	3.23e-12	LOC108636534	NC_030815.1	8157499	8255306	-	6773	protein_coding	XK-related protein 6-like%2C transcript variant X3	-
102174365	694.487	607.151	643.357	206.437	249.967	282.651	648.332	246.352	1.39814	1.54e-20	3.63e-19	PANX1	NC_030836.1	118502	174104	-	5728	protein_coding	pannexin 1%2C transcript variant X2	-
102169724	244.163	249.514	352.224	131.278	96.9873	92.3176	281.967	106.861	1.39728	6.04e-11	5.61e-10	EEF2KMT	NC_030832.1	4018743	4029821	-	1394	protein_coding	eukaryotic elongation factor 2 lysine methyltransferase%2C transcript variant X3	-
102190575	202.361	232.88	251.043	78.1653	84.9889	98.0162	228.761	87.0568	1.39673	2.11e-12	2.31e-11	ANKRD22	NC_030833.1	40821243	40851286	+	1559	protein_coding	ankyrin repeat domain 22	-
102181201	3224.47	2996.94	3051.65	1408.98	1078.86	1033.73	3091.02	1173.86	1.39628	3.07e-27	1.24e-25	JUNB	NC_030814.1	98107928	98109770	-	1843	protein_coding	JunB proto-oncogene%2C AP-1 transcription factor subunit	Jun
102177689	660.286	785.507	888.673	346.733	241.968	298.608	778.155	295.77	1.39571	1.81e-17	3.27e-16	POLB	NC_030834.1	8395199	8422898	-	1590	protein_coding	DNA polymerase beta%2C transcript variant X1	-
102182607	1091.61	1027.63	936.4	369.782	385.95	406.881	1018.55	387.538	1.39483	3.59e-29	1.7e-27	LIG4	NC_030819.1	2690158	2697707	+	4418	protein_coding	DNA ligase 4%2C transcript variant X2	DNA_ligase_A_M
102181498	280.265	232.88	265.361	94.1992	88.9884	113.972	259.502	99.0533	1.39264	2.4e-13	2.92e-12	ESCO2	NC_030815.1	10844995	10873223	-	3490	protein_coding	establishment of sister chromatid cohesion N-acetyltransferase 2	-
102174205	95.9552	102.578	88.7718	33.0699	39.9948	36.4711	95.7683	36.512	1.39135	4.05e-07	2.23e-06	GLDC	NC_030815.1	38074650	38160199	+	3875	protein_coding	glycine decarboxylase	Beta_elim_lyase
102186347	399.972	422.326	461.041	161.341	162.979	165.26	427.779	163.193	1.3905	8.82e-20	1.95e-18	OCA2	NC_030809.1	135858833	136217224	+	2694	protein_coding	OCA2 melanosomal transmembrane protein	-
102180021	418.023	485.166	881.036	332.704	106.986	241.621	594.742	227.104	1.38898	0.0124837	0.0295174	CDR1	NW_017189517.1	6635509	6638619	+	2929	protein_coding	cerebellar degeneration related protein 1	-
108635161	79.8043	72.0818	82.0901	25.053	23.9969	41.03	77.9921	30.0266	1.38655	1.13e-05	4.95e-05	LOC108635161	NW_017210139.1	3060	4042	-	983	pseudogene	-	-
102169817	614.683	569.262	596.585	252.534	198.974	230.224	593.51	227.244	1.38523	7.47e-22	1.97e-20	FLAD1	NC_030810.1	104527709	104533897	+	2199	protein_coding	flavin adenine dinucleotide synthetase 1%2C transcript variant X3	-
102184728	31.3517	29.572	36.2724	9.01907	19.9974	7.97806	32.3987	12.3315	1.38362	0.00419572	0.0111611	CDKL1	NC_030817.1	59763696	59820944	+	3602	protein_coding	cyclin dependent kinase like 1%2C transcript variant X1	Pkinase
novel.187	21.8512	29.572	35.3178	8.01695	15.9979	9.11779	28.9137	11.0442	1.38341	0.00586824	0.0150463	-	NC_030814.1	39701649	39702925	-	1277	-	-	-
102181348	76.9541	60.0682	51.5449	20.0424	23.9969	28.4931	62.8558	24.1774	1.38314	6.34e-05	0.000244931	LOC102181348	NC_030830.1	18210805	18213132	+	2328	protein_coding	histone H1.4-like	-
102190362	99.7554	114.592	131.726	31.0657	54.9928	46.7287	115.358	44.2624	1.3831	5.65e-07	3.04e-06	NABP1	NC_030809.1	55721533	55733944	-	4558	protein_coding	nucleic acid binding protein 1%2C transcript variant X2	-
102181308	101.655	121.06	127.908	45.0954	44.9941	44.4492	116.875	44.8462	1.38172	5.07e-08	3.17e-07	LOC102181308	NC_030818.1	21591735	21699814	+	1824	lncRNA	uncharacterized LOC102181308%2C transcript variant X3	-
102188202	1302.52	1231.86	1231.35	457.969	510.933	476.404	1255.24	481.769	1.38137	1.31e-33	8.06e-32	XPNPEP3	NC_030812.1	111040580	111084429	+	3856	protein_coding	X-prolyl aminopeptidase 3%2C transcript variant X2	AMP_N
102173067	623.234	669.067	572.721	186.394	247.968	283.791	621.674	239.384	1.37936	4.3e-17	7.52e-16	THAP2	NC_030812.1	1103872	1120243	+	4738	protein_coding	THAP domain containing 2	THAP
102169763	732.489	648.736	834.264	290.615	215.972	346.476	738.497	284.354	1.37905	1.47e-15	2.24e-14	TIMM9	NC_030817.1	32532332	32547212	+	1106	protein_coding	translocase of inner mitochondrial membrane 9	-
102180780	335.368	327.141	380.86	137.29	116.985	148.164	347.789	134.146	1.37646	7.64e-16	1.2e-14	RBM7	NC_030822.1	57411757	57419076	-	2037	protein_coding	RNA binding motif protein 7%2C transcript variant X1	-
102177346	838.895	881.616	1086.26	411.871	305.96	363.572	935.591	360.468	1.37605	1.74e-19	3.75e-18	DGUOK	NC_030818.1	10559382	10593045	-	1575	protein_coding	deoxyguanosine kinase%2C transcript variant X5	-
102185789	322.067	334.534	336.951	145.307	107.986	129.928	331.184	127.741	1.37485	1.59e-15	2.41e-14	C2H2orf47	NC_030809.1	47389766	47402771	-	3223	protein_coding	chromosome 2 C2orf47 homolog	-
102179824	87.4047	87.792	75.4083	27.0572	41.9945	27.3534	83.535	32.135	1.37438	5.83e-06	2.67e-05	IL6R	NC_030810.1	103968958	104023983	+	5187	protein_coding	interleukin 6 receptor	-
100860885	2234.52	2297.38	2434.07	893.89	887.884	908.36	2321.99	896.711	1.37275	1.06e-41	1.05e-39	KANSL2	NC_030812.1	30734320	30753942	+	2759	protein_coding	KAT8 regulatory NSL complex subunit 2%2C transcript variant X2	-
102178892	202.361	149.708	209.043	44.0932	80.9894	92.3176	187.038	72.4668	1.3722	1.38e-07	8.08e-07	DAPP1	NC_030813.1	25061424	25117361	-	2976	protein_coding	dual adaptor of phosphotyrosine and 3-phosphoinositides 1%2C transcript variant X2	PH
102188081	226.112	165.419	195.68	72.1526	73.9903	80.9204	195.737	75.6878	1.37204	1.26e-10	1.12e-09	CDC6	NC_030826.1	40182912	40193992	+	2584	protein_coding	cell division cycle 6%2C transcript variant X2	-
102188581	62.7034	55.4476	46.7722	27.0572	13.9982	22.7945	54.9744	21.2833	1.37117	0.000221643	0.000776888	CCDC159	NC_030814.1	95614124	95621492	+	1779	protein_coding	coiled-coil domain containing 159%2C transcript variant X1	-
102184498	633.684	616.392	642.403	218.462	251.967	262.136	630.826	244.188	1.37051	1.76e-23	5.15e-22	PBLD	NC_030835.1	20891641	20927805	+	4212	protein_coding	phenazine biosynthesis like protein domain containing%2C transcript variant X5	-
102170526	212.811	223.638	226.225	81.1717	93.9877	80.9204	220.892	85.3599	1.37039	9.95e-13	1.13e-11	TRMT61B	NC_030818.1	70658313	70671236	+	2488	protein_coding	tRNA methyltransferase 61B%2C transcript variant X1	-
102178051	1461.18	1257.74	1385.03	510.079	570.925	506.037	1367.98	529.014	1.37009	3.12e-30	1.58e-28	LOC102178051	NC_030812.1	108541729	108542908	+	1180	protein_coding	histone H1.0	-
102190983	2012.21	2102.39	2292.79	857.814	811.894	809.204	2135.8	826.304	1.36982	4.26e-37	3.16e-35	LOC102190983	NC_030824.1	9723526	9783092	+	5823	protein_coding	2'-5'-oligoadenylate synthase 1%2C transcript variant X1	NTP_transf_2
102186893	20.9011	26.7997	34.3633	9.01907	5.99922	17.0959	27.3547	10.7047	1.36938	0.00944408	0.0230522	LOC102186893	NC_030824.1	9788337	9812110	+	4759	protein_coding	2'-5'-oligoadenylate synthase 2	-
102185361	752.441	745.77	800.855	290.615	302.96	296.328	766.355	296.634	1.36925	1.27e-27	5.3e-26	MTO1	NC_030816.1	140931	163171	+	3769	protein_coding	mitochondrial tRNA translation optimization 1	-
102189830	387.621	427.87	494.449	165.35	168.978	173.238	436.647	169.189	1.36821	1.05e-17	1.93e-16	CCDC59	NC_030812.1	11687710	11694475	-	1463	protein_coding	coiled-coil domain containing 59	-
108637964	54.1529	58.2199	40.0905	34.0721	9.99869	14.8164	50.8211	19.6291	1.36772	0.00165515	0.00482301	LOC108637964	NC_030825.1	21822968	21900508	-	5227	protein_coding	uncharacterized LOC108637964%2C transcript variant X3	-
102173183	37.052	40.6615	44.8632	8.01695	15.9979	23.9342	40.8589	15.983	1.36688	0.00179953	0.00519509	LOC102173183	NC_030825.1	61178651	61185935	-	2307	protein_coding	zinc finger protein 2 homolog	KRAB
102170263	699.238	680.157	660.539	265.562	264.965	260.997	679.978	263.841	1.36562	2.75e-26	1.01e-24	FKRP	NC_030825.1	54891090	54901138	+	4306	protein_coding	fukutin related protein%2C transcript variant X2	-
102187453	342.018	385.361	297.815	104.22	124.984	170.959	341.731	133.388	1.36193	7.65e-12	7.82e-11	SLC18A2	NC_030833.1	14370138	14415125	-	4858	protein_coding	solute carrier family 18 member A2	MFS_1
108636588	439.874	528.6	659.584	218.462	210.972	204.01	542.686	211.148	1.36132	1.26e-15	1.93e-14	LOC108636588	NC_030815.1	3413207	3414764	-	512	protein_coding	translation initiation factor IF-3%2C mitochondrial-like	-
102171835	3367.93	3286.19	3184.33	1165.46	1312.83	1353.99	3279.48	1277.43	1.36061	4.38e-39	3.7e-37	RRAGC	NC_030810.1	13660928	13675460	-	2757	protein_coding	Ras related GTP binding C	-
102171440	195.711	194.991	188.998	74.1568	70.9907	80.9204	193.233	75.356	1.36051	1.2e-11	1.2e-10	JPH1	NC_030821.1	44493094	44581016	+	4766	protein_coding	junctophilin 1%2C transcript variant X2	MORN
102174185	44.6524	41.5857	26.727	13.0276	12.9983	18.2356	37.655	14.7538	1.35873	0.00190865	0.0054816	FAM71F1	NC_030811.1	27430247	27439511	-	2439	protein_coding	family with sequence similarity 71 member F1	-
100861320	417.072	471.304	510.677	202.428	150.98	192.613	466.351	182.007	1.35843	1.97e-16	3.24e-15	OSGEP	NC_030817.1	76311000	76317729	-	1522	protein_coding	O-sialoglycoprotein endopeptidase%2C transcript variant X2	Peptidase_M22
108636981	37.052	52.6752	51.5449	21.0445	17.9976	15.9561	47.0907	18.3328	1.35771	0.000444656	0.00146891	LOC108636981	NC_030817.1	37241901	37243611	+	1711	protein_coding	39S ribosomal protein L15%2C mitochondrial	-
100861126	2208.87	2196.65	2574.38	1034.19	844.89	844.535	2326.63	907.871	1.35722	1.19e-27	5.01e-26	RBM4	NC_030836.1	45058823	45066365	+	1813	protein_coding	RNA binding motif protein 4%2C transcript variant X1	RRM_1
102178628	748.64	775.342	797.037	339.718	280.963	284.931	773.673	301.871	1.35693	2.26e-24	7.18e-23	MNAT1	NC_030817.1	30069341	30295943	-	1505	protein_coding	MNAT1%2C CDK activating kinase assembly factor%2C transcript variant X1	-
102178510	161.509	168.191	150.817	60.1272	42.9944	85.4793	160.172	62.8669	1.35691	5.98e-08	3.7e-07	PARP12	NC_030811.1	16904751	16949627	+	3969	protein_coding	poly(ADP-ribose) polymerase family member 12%2C transcript variant X2	WWE
102179680	547.229	560.02	524.995	173.367	244.968	219.967	544.081	212.767	1.3551	4.28e-18	8.18e-17	LRCH1	NC_030819.1	69850323	70071872	-	5524	protein_coding	leucine rich repeats and calponin homology domain containing 1%2C transcript variant X1	CH
108637368	46.5525	42.5098	68.7266	21.0445	16.9978	23.9342	52.5963	20.6588	1.35179	0.00035528	0.00119615	LOC108637368	NC_030820.1	49261082	49263253	+	2172	misc_RNA	serine/threonine-protein phosphatase PP1-gamma catalytic subunit pseudogene	Metallophos
102172964	571.931	559.096	566.994	246.521	200.974	217.687	566.007	221.727	1.35171	1.68e-21	4.28e-20	NUPL2	NC_030811.1	88741557	88761212	-	7113	protein_coding	nucleoporin like 2%2C transcript variant X1	-
102190488	95.0051	66.5371	86.8627	31.0657	26.9965	39.8903	82.8016	32.6508	1.34775	1.13e-05	4.93e-05	GSTO2	NC_030833.1	26895038	26919043	-	2220	protein_coding	glutathione S-transferase omega 2	-
102174922	1136.26	1291	1334.44	598.265	396.948	483.243	1253.9	492.819	1.34718	5.17e-19	1.06e-17	GRPEL1	NC_030813.1	113705784	113720318	-	1934	protein_coding	GrpE like 1%2C mitochondrial	-
102175255	1112.51	1102.48	1230.4	492.041	430.944	430.815	1148.46	451.267	1.34703	2.64e-28	1.17e-26	BYSL	NC_030830.1	33107819	33118257	-	2967	protein_coding	bystin like%2C transcript variant X1	-
102175750	42.7523	43.4339	32.4542	22.0466	12.9983	11.3972	39.5468	15.4807	1.34642	0.00169948	0.0049392	GPR19	NC_030812.1	95767951	95802634	+	4131	protein_coding	G protein-coupled receptor 19%2C transcript variant X3	-
102186349	1976.11	2008.13	2385.38	877.856	768.9	860.491	2123.21	835.749	1.34528	4.06e-29	1.9e-27	NIFK	NC_030809.1	62720633	62731005	+	1680	protein_coding	nucleolar protein interacting with the FHA domain of MKI67	RRM_1
102188056	3554.14	3183.61	3415.33	1192.52	1332.83	1472.52	3384.36	1332.62	1.34514	9.02e-33	5.25e-31	KCMF1	NC_030818.1	49450012	49528012	-	3173	protein_coding	potassium channel modulatory factor 1	ZZ
102188079	29.4516	43.4339	41.045	18.0381	11.9984	14.8164	37.9768	14.951	1.34511	0.00170189	0.0049454	HSF5	NC_030826.1	9021774	9073130	-	4057	protein_coding	heat shock transcription factor 5	HSF_DNA-bind
102172375	398.071	396.45	395.178	131.278	147.981	190.334	396.566	156.531	1.34508	2.35e-15	3.51e-14	SCLT1	NC_030824.1	41801791	42053793	-	3034	protein_coding	sodium channel and clathrin linker 1	-
102175823	93.105	103.502	93.5445	35.0742	33.9956	45.5889	96.7172	38.2196	1.34494	9.61e-07	4.98e-06	HS3ST4	NC_030832.1	23214346	23696800	+	2773	protein_coding	heparan sulfate-glucosamine 3-sulfotransferase 4	Sulfotransfer_1
102168666	659.336	672.764	863.855	376.797	232.97	255.298	731.985	288.355	1.34289	2.85e-13	3.44e-12	ESM1	NC_030827.1	24161662	24169493	+	1043	protein_coding	endothelial cell specific molecule 1	-
106503430	25.6514	35.1168	41.9996	8.01695	7.99896	25.0739	34.2559	13.6966	1.34184	0.00809296	0.0200942	LOC106503430	NC_030829.1	21196329	21217213	+	2621	lncRNA	uncharacterized LOC106503430	-
102182520	942.451	1061.82	1215.12	439.93	352.954	478.684	1073.13	423.856	1.34138	1.71e-19	3.69e-18	ARL14EP	NC_030822.1	21835838	21849289	-	1252	protein_coding	ADP ribosylation factor like GTPase 14 effector protein	-
102182983	2485.33	2551.51	2241.25	844.787	987.871	1043.99	2426.03	958.881	1.33979	7.49e-30	3.69e-28	INTS6	NC_030819.1	65699442	65804613	+	5025	protein_coding	integrator complex subunit 6%2C transcript variant X2	-
102172294	355.319	314.203	254.861	127.269	137.982	99.1559	308.128	121.469	1.33973	7.33e-12	7.51e-11	LOC102172294	NC_030825.1	67140181	67147450	+	3778	protein_coding	zinc finger protein 324A%2C transcript variant X2	KRAB
102188737	621.333	622.861	631.903	205.434	258.966	278.092	625.366	247.498	1.3392	7.78e-20	1.72e-18	C28H1orf131	NC_030835.1	41314745	41347653	+	1689	protein_coding	chromosome 28 C1orf131 homolog%2C transcript variant X1	-
102185634	624.184	713.425	748.356	256.543	240.969	329.38	695.322	275.63	1.33754	3.25e-18	6.31e-17	YEATS4	NC_030812.1	43573735	43597007	-	1434	protein_coding	YEATS domain containing 4	-
102168924	29.4516	34.1927	22.9089	16.0339	8.99882	9.11779	28.851	11.3835	1.33692	0.00663811	0.0168377	LOC102168924	NC_030821.1	15571113	15574053	+	2941	protein_coding	F-box only protein 28	-
novel.212	36.1019	45.2822	49.6359	16.0339	21.9971	13.6767	43.6733	17.2359	1.33554	0.00087143	0.00270784	-	NC_030815.1	95796757	95840887	+	1277	-	PF01359:Transposase (partial DDE domain)	Transposase_1
102170911	246.063	241.197	207.134	85.1801	76.9899	113.972	231.465	92.0475	1.3355	7.76e-11	7.11e-10	ARL6	NC_030808.1	40771842	40807649	+	3667	protein_coding	ADP ribosylation factor like GTPase 6%2C transcript variant X2	Arf
102183221	514.928	454.67	516.404	200.424	186.976	201.731	495.334	196.377	1.33516	6.59e-20	1.47e-18	GAR1	NC_030813.1	15899301	15907065	-	1367	protein_coding	GAR1 ribonucleoprotein%2C transcript variant X1	-
102179035	1234.12	1234.63	1150.22	403.854	502.934	528.832	1206.32	478.54	1.33503	1.63e-24	5.22e-23	CYLD	NC_030825.1	18113247	18180385	-	8788	protein_coding	CYLD lysine 63 deubiquitinase%2C transcript variant X5	UCH
102175039	673.586	679.233	798.946	283.6	257.966	313.424	717.255	284.997	1.33293	5.51e-21	1.34e-19	CRLS1	NC_030820.1	47713968	47736274	+	2008	protein_coding	cardiolipin synthase 1%2C transcript variant X1	-
102190909	22917.1	23329.6	24255.7	9759.64	8918.84	9342.31	23500.8	9340.26	1.33117	9.29e-50	1.39e-47	LOC102190909	NC_030826.1	55044362	55047811	+	2794	protein_coding	histone H3.3	Histone
102191310	880.697	947.229	888.673	320.678	364.952	395.484	905.533	360.372	1.33071	6.1e-25	2.05e-23	RIC8B	NC_030812.1	68751879	68856215	+	9753	protein_coding	RIC8 guanine nucleotide exchange factor B%2C transcript variant X3	-
100861025	1749.99	1610.75	1463.3	673.424	600.922	646.223	1608.02	640.19	1.32883	3.23e-29	1.53e-27	CLCN7	NC_030832.1	1054321	1074130	-	3504	protein_coding	chloride voltage-gated channel 7	Voltage_CLC
102188941	1008.95	1089.54	1124.44	376.797	439.943	469.566	1074.31	428.768	1.3263	3.96e-25	1.35e-23	DHFR	NC_030814.1	29816045	29831001	+	2034	protein_coding	dihydrofolate reductase%2C transcript variant X2	-
102185072	18000.6	17296.9	18945.6	7977.87	6831.11	6822.38	18081	7210.45	1.32625	2.25e-38	1.82e-36	ATF4	NC_030812.1	109871889	109874009	+	1450	protein_coding	activating transcription factor 4	bZIP_1
102170903	640.334	613.62	545.04	211.447	269.965	237.062	599.665	239.491	1.32404	5.02e-19	1.03e-17	ZNF568	NC_030825.1	48041693	48064168	-	2537	protein_coding	zinc finger protein 568	KRAB
102169124	19.001	25.8755	39.136	9.01907	10.9986	13.6767	28.0042	11.2314	1.32355	0.00923651	0.0225921	LOC102169124	NC_030825.1	36990101	36994819	+	1703	lncRNA	uncharacterized LOC102169124	-
102190754	1020.35	1138.52	1291.49	493.043	417.945	468.426	1150.12	459.805	1.32288	3.77e-23	1.07e-21	RPF1	NC_030810.1	61589006	61605875	+	1755	protein_coding	ribosome production factor 1 homolog	-
102180226	302.116	372.423	379.905	146.309	131.983	143.605	351.481	140.632	1.32205	9.5e-15	1.35e-13	TRMT11	NC_030816.1	12499101	12559603	-	2999	protein_coding	tRNA methyltransferase 11 homolog%2C transcript variant X1	-
102168757	236.563	256.907	281.588	118.25	86.9886	104.855	258.353	103.364	1.32192	4.47e-12	4.71e-11	LOC102168757	NC_030825.1	48193654	48206250	+	2739	protein_coding	zinc finger protein 239%2C transcript variant X1	KRAB
102184344	646.035	599.758	596.585	257.545	272.964	205.15	614.126	245.22	1.32185	2.86e-19	6.08e-18	ZBTB24	NC_030816.1	27989453	28000976	+	4872	protein_coding	zinc finger and BTB domain containing 24%2C transcript variant X1	BTB
100860919	3117.12	3169.75	3250.19	1123.38	1360.82	1333.48	3179.02	1272.56	1.32112	1.81e-33	1.1e-31	ETS1	NC_030836.1	31132058	31274474	-	5581	protein_coding	ETS proto-oncogene 1%2C transcription factor%2C transcript variant X1	SAM_PNT
102183788	1399.43	1388.96	1133.99	429.909	548.928	592.656	1307.46	523.831	1.32067	1.36e-19	2.96e-18	DDX58	NC_030815.1	11385490	11432023	+	3221	protein_coding	DEXD/H-box helicase 58	Helicase_C
102189606	1832.65	1963.77	1882.34	748.583	723.905	803.505	1892.92	758.665	1.31972	2.64e-35	1.76e-33	CSTF3	NC_030822.1	19138556	19207073	+	2842	protein_coding	cleavage stimulation factor subunit 3%2C transcript variant X1	-
102170876	492.127	515.662	582.267	202.428	222.971	211.989	530.019	212.463	1.3187	1.46e-19	3.18e-18	POC5	NC_030817.1	94124060	94156199	+	4272	protein_coding	POC5 centriolar protein%2C transcript variant X1	-
108636347	292.616	372.423	455.314	154.326	139.982	155.002	373.451	149.77	1.31867	2.82e-12	3.06e-11	LOC108636347	NC_030814.1	46879506	46880341	+	836	misc_RNA	NADH dehydrogenase [ubiquinone] flavoprotein 2%2C mitochondrial pseudogene	-
102182590	70.3038	74.8542	108.817	28.0593	30.996	43.3095	84.6584	34.1216	1.31697	2.87e-05	0.000117486	ARHGEF37	NC_030814.1	49434451	49493265	-	4932	protein_coding	Rho guanine nucleotide exchange factor 37	RhoGEF
102185579	285.965	267.997	305.451	118.25	116.985	109.413	286.471	114.883	1.31695	3.03e-14	4.03e-13	LOC102185579	NC_030818.1	79885871	79891898	+	2643	protein_coding	retinol dehydrogenase 14	adh_short
102188496	1261.67	1268.82	1312.49	622.316	481.937	437.654	1280.99	513.969	1.31622	4.02e-21	9.9e-20	SMIM3	NC_030814.1	48262631	48282331	-	1555	protein_coding	small integral membrane protein 3	-
novel.420	38.002	43.4339	39.136	16.0339	23.9969	7.97806	40.1906	16.0029	1.31584	0.00259689	0.00724247	-	NC_030825.1	57250947	57252495	+	1549	-	-	-
106501953	23.7513	41.5857	42.9541	16.0339	16.9978	10.2575	36.097	14.4297	1.31555	0.00371242	0.0100106	LOC106501953	NC_030810.1	62694782	62711584	-	657	lncRNA	uncharacterized LOC106501953	-
106503315	22.8012	40.6615	38.1814	6.01272	18.9975	15.9561	33.8814	13.6555	1.31533	0.00759382	0.0189878	LOC106503315	NC_030827.1	23288553	23292478	+	3926	pseudogene	-	Ras
102187161	183.36	177.432	148.908	67.142	62.9918	75.2217	169.9	68.4518	1.31414	1.53e-09	1.19e-08	CDK5R1	NC_030826.1	17363171	17367417	-	3935	protein_coding	cyclin dependent kinase 5 regulatory subunit 1	-
102171262	2453.98	2242.85	2086.62	886.876	901.882	941.411	2261.15	910.056	1.31331	3.74e-33	2.23e-31	MYC	NC_030821.1	69337450	69342784	+	2439	protein_coding	v-myc avian myelocytomatosis viral oncogene homolog%2C transcript variant X1	Myc-LZ
102173120	48.4526	42.5098	41.9996	25.053	19.9974	7.97806	44.3207	17.6761	1.31257	0.00191375	0.00549355	LOC102173120	NC_030826.1	34813392	34819216	-	1399	lncRNA	uncharacterized LOC102173120%2C transcript variant X1	-
102173842	989.953	1009.15	1061.44	387.82	407.947	437.654	1020.18	411.14	1.31203	4.25e-28	1.85e-26	CCNH	NC_030814.1	23516046	23542087	+	1959	protein_coding	cyclin H%2C transcript variant X4	-
novel.434	51.3028	52.6752	57.2721	22.0466	16.9978	26.2136	53.75	21.7527	1.31083	0.000235037	0.000819629	-	NC_030825.1	53474881	53479481	-	1273	-	-	-
102171945	266.014	279.086	308.315	97.2056	108.986	139.046	284.472	115.079	1.30979	3.19e-12	3.43e-11	SKA1	NC_030831.1	50184192	50200210	+	1678	protein_coding	spindle and kinetochore associated complex subunit 1	-
102190391	1132.46	1264.2	1322.99	457.969	525.931	518.574	1239.88	500.825	1.30823	1.98e-26	7.39e-25	INTS12	NC_030813.1	19780400	19801936	+	1935	protein_coding	integrator complex subunit 12%2C transcript variant X2	PHD
102185423	9313.35	8466.84	8428.55	3341.07	3708.52	3537.7	8736.25	3529.09	1.30771	5.15e-41	4.91e-39	JUN	NC_030810.1	33528872	33531564	-	2693	protein_coding	Jun proto-oncogene%2C AP-1 transcription factor subunit	bZIP_1
102188424	362.92	350.244	324.542	139.295	151.98	127.649	345.902	139.641	1.30682	1.69e-15	2.56e-14	ALKBH8	NC_030822.1	65324700	65451505	+	2687	protein_coding	alkB homolog 8%2C tRNA methyltransferase%2C transcript variant X2	Methyltransf_11
102177559	125.407	127.529	113.59	41.0869	43.9943	63.8245	122.175	49.6352	1.30668	3.4e-07	1.9e-06	LOC102177559	NC_030825.1	48651920	48663202	-	8933	protein_coding	WD repeat-containing protein 87%2C transcript variant X2	-
102174154	725.839	725.439	754.083	309.655	288.962	292.909	735.12	297.175	1.30639	3.24e-25	1.11e-23	ZNF304	NC_030825.1	65996951	66004005	+	3673	protein_coding	zinc finger protein 304%2C transcript variant X2	KRAB
102180326	108.306	117.364	76.3629	37.0784	42.9944	42.1698	100.678	40.7475	1.3063	3.74e-06	1.76e-05	TEX30	NC_030819.1	7272736	7279450	+	1170	protein_coding	testis expressed 30%2C transcript variant X1	-
102191007	933.9	893.63	1154.99	429.909	373.951	402.322	994.173	402.061	1.30598	7.86e-21	1.9e-19	SNRPD1	NC_030831.1	34950014	34960684	-	803	protein_coding	small nuclear ribonucleoprotein D1 polypeptide%2C transcript variant X2	LSM
102183315	484.526	452.822	423.814	179.379	190.975	180.076	453.721	183.477	1.30584	1.55e-18	3.09e-17	ZNF175	NC_030825.1	58558234	58568069	+	3405	protein_coding	zinc finger protein 175%2C transcript variant X2	KRAB
102184020	805.643	760.556	678.675	298.632	287.962	322.542	748.291	303.045	1.30511	2.58e-22	7.04e-21	MAPK4	NC_030831.1	50316631	50490273	+	5015	protein_coding	mitogen-activated protein kinase 4	Pkinase
102171157	596.632	651.509	762.674	335.71	229.97	248.46	670.272	271.38	1.30346	7.23e-15	1.04e-13	NGDN	NC_030817.1	79973131	79980650	+	1218	protein_coding	neuroguidin	-
102169600	945.301	1028.55	959.308	395.837	383.95	409.161	977.72	396.316	1.30334	6.01e-28	2.6e-26	RBM18	NC_030818.1	92706175	92729860	-	2881	protein_coding	RNA binding motif protein 18%2C transcript variant X3	RRM_1
102172834	22.8012	37.8892	42.9541	11.0233	12.9983	18.2356	34.5482	14.0857	1.3023	0.0047366	0.0124469	NR3C2	NC_030824.1	60871293	61304793	-	6141	protein_coding	nuclear receptor subfamily 3 group C member 2%2C transcript variant X2	zf-C4
102179903	1213.22	1332.59	1385.99	524.108	516.932	553.906	1310.6	531.649	1.30219	2.31e-29	1.11e-27	PTPN2	NC_030831.1	43436686	43502642	-	2391	protein_coding	protein tyrosine phosphatase%2C non-receptor type 2%2C transcript variant X5	Y_phosphatase
102183695	1172.36	1142.22	1132.08	362.767	470.938	566.443	1148.89	466.716	1.30137	7.59e-18	1.43e-16	ZNF280D	NC_030817.1	49408788	49536832	-	6606	protein_coding	zinc finger protein 280D%2C transcript variant X2	-
102182095	354.369	293.872	354.133	139.295	129.983	137.907	334.125	135.728	1.29975	1.52e-14	2.09e-13	RPP30	NC_030833.1	38829564	38857101	-	1172	protein_coding	ribonuclease P/MRP subunit p30%2C transcript variant X1	-
102174420	448.424	455.594	451.495	156.331	200.974	193.753	451.838	183.686	1.29958	3.67e-17	6.48e-16	ZNF527	NC_030825.1	48244756	48257500	+	4631	protein_coding	zinc finger protein 527%2C transcript variant X3	KRAB
102182436	818.944	891.782	885.809	351.744	391.949	310.005	865.512	351.232	1.29953	1.11e-22	3.07e-21	LOC102182436	NC_030825.1	66918914	66932002	+	5231	protein_coding	zinc finger protein 135%2C transcript variant X1	-
102180501	223.262	281.858	240.543	97.2056	96.9873	109.413	248.554	101.202	1.29844	7.78e-12	7.93e-11	LOC102180501	NC_030817.1	76207524	76212086	-	1840	lncRNA	uncharacterized LOC102180501	-
108638084	66.5036	69.3094	104.044	33.0699	25.9966	38.7506	79.9525	32.6057	1.29814	4.97e-05	0.000194923	LOC108638084	NC_030825.1	60722657	60737570	+	3199	protein_coding	zinc finger protein 665-like	KRAB
102168565	227.062	231.956	182.316	87.1844	84.9889	88.8984	213.778	87.0239	1.29739	8.69e-11	7.93e-10	CCDC157	NC_030824.1	1887772	1901615	-	3174	protein_coding	coiled-coil domain containing 157%2C transcript variant X4	-
102187667	1554.28	1627.39	1851.8	701.483	587.923	760.195	1677.82	683.201	1.29705	2.37e-23	6.82e-22	COPS4	NC_030813.1	98294357	98332978	+	1736	protein_coding	COP9 signalosome subunit 4%2C transcript variant X1	-
102168664	759.091	782.735	743.583	270.572	362.953	297.468	761.803	310.331	1.29504	4.98e-20	1.13e-18	LOC102168664	NC_030825.1	66683806	66701452	-	4232	protein_coding	zinc finger protein 256	zf-C2H2
102176337	2578.44	2427.68	2204.98	754.596	1132.85	1051.96	2403.7	979.804	1.295	9.26e-19	1.87e-17	NAA16	NC_030819.1	74985247	75049265	-	6619	protein_coding	N(alpha)-acetyltransferase 16%2C NatA auxiliary subunit%2C transcript variant X4	TPR_2
102170087	1447.88	1447.18	1757.3	774.638	566.926	556.185	1550.79	632.583	1.29288	3.8e-18	7.32e-17	MRPS6	NC_030808.1	41697455	41763055	-	896	protein_coding	mitochondrial ribosomal protein S6	-
102180945	1426.03	1580.26	1391.71	468.992	669.913	659.9	1466	599.601	1.29055	5.54e-19	1.13e-17	STAM	NC_030820.1	31454669	31510166	+	5044	protein_coding	signal transducing adaptor molecule	SH3_1
102187018	309.717	272.617	350.315	119.252	124.984	137.907	310.883	127.381	1.28861	3.99e-13	4.73e-12	ZNF394	NC_030832.1	37801451	37808663	+	2341	protein_coding	zinc finger protein 394	zf-C2H2
102179284	31.3517	32.3444	52.4995	17.036	19.9974	10.2575	38.7319	15.7636	1.28735	0.00355087	0.00961293	CD274	NC_030815.1	39077983	39095141	-	1387	protein_coding	CD274 molecule	V-set
102170808	520.628	652.433	565.085	193.409	236.969	283.791	579.382	238.056	1.28585	1.04e-14	1.47e-13	PABPC4L	NC_030824.1	46737716	46742888	-	5173	protein_coding	poly(A) binding protein cytoplasmic 4 like	RRM_1
102169837	38.002	45.2822	29.5906	22.0466	15.9979	7.97806	37.6249	15.3409	1.283	0.0044977	0.0118825	SLC39A5	NC_030812.1	56467918	56473279	-	2675	protein_coding	solute carrier family 39 member 5%2C transcript variant X1	-
108633267	379.07	390.905	318.815	146.309	159.979	141.326	362.93	149.205	1.28152	1.22e-14	1.69e-13	ZNF112	NC_030825.1	53303127	53326262	-	3736	protein_coding	zinc finger protein 112	zf-C2H2
102181980	164.359	133.998	115.499	55.1166	55.9927	59.2656	137.952	56.7916	1.28146	1.22e-07	7.18e-07	MYLK3	NC_030825.1	22188697	22250039	+	7380	protein_coding	myosin light chain kinase 3%2C transcript variant X3	Pkinase
102187551	847.446	736.528	775.083	337.714	286.963	346.476	786.352	323.718	1.28139	2.75e-21	6.86e-20	ZNHIT6	NC_030810.1	62771019	62830645	-	2515	protein_coding	zinc finger HIT-type containing 6	-
102181952	1720.54	1805.74	1622.71	646.367	719.906	753.357	1716.33	706.543	1.28116	1.83e-29	8.86e-28	PPP2R2A	NC_030815.1	73327985	73414082	+	2744	protein_coding	protein phosphatase 2 regulatory subunit Balpha%2C transcript variant X3	-
102170592	712.538	666.295	645.266	279.591	250.967	303.166	674.7	277.908	1.28113	5.08e-21	1.24e-19	METTL14	NC_030813.1	7061373	7100294	-	2972	protein_coding	methyltransferase like 14%2C transcript variant X2	-
102170212	784.742	883.464	878.173	319.676	355.954	373.829	848.793	349.82	1.27983	5.18e-23	1.46e-21	AP1AR	NC_030813.1	13595155	13624310	-	2862	protein_coding	adaptor related protein complex 1 associated regulatory protein	-
102177655	126.357	158.95	174.68	82.1738	60.992	45.5889	153.329	62.9182	1.27964	4.9e-07	2.66e-06	LOC102177655	NC_030825.1	66464467	66472008	-	2908	protein_coding	zinc finger protein 211	KRAB
102187265	72.2039	71.1577	81.1355	35.0742	31.9958	25.0739	74.8324	30.7146	1.27956	2.67e-05	0.000110071	SETD9	NC_030827.1	22367141	22375392	-	1488	protein_coding	SET domain containing 9	-
102175681	530.129	549.855	635.721	286.606	210.972	208.569	571.901	235.383	1.27916	3.77e-15	5.57e-14	PINX1	NC_030815.1	8317078	8382217	+	1467	protein_coding	PIN2/TERF1 interacting%2C telomerase inhibitor 1	G-patch
102171398	9817.83	10458.3	11229.2	4708.96	4076.47	4198.74	10501.8	4328.06	1.27878	5e-35	3.3e-33	ANKRD1	NC_030833.1	38809732	38819375	+	1986	protein_coding	ankyrin repeat domain 1	-
102179558	256.514	258.755	261.543	149.316	97.9872	71.8026	258.937	106.369	1.27863	2e-08	1.32e-07	LOC102179558	NC_030814.1	92095571	92116577	+	1216	lncRNA	uncharacterized LOC102179558	-
102168204	738.19	767.025	838.082	322.682	281.963	362.432	781.099	322.359	1.27853	2.67e-20	6.16e-19	UMPS	NC_030808.1	68911157	68956653	+	1897	protein_coding	uridine monophosphate synthetase	Pribosyltran
102170753	581.431	515.662	575.585	200.424	223.971	266.695	557.56	230.363	1.2776	3.59e-17	6.36e-16	VPS37A	NC_030834.1	25562654	25601921	+	4120	protein_coding	VPS37A%2C ESCRT-I subunit	-
102189494	4081.42	4147.48	4105.46	1731.66	1687.78	1677.67	4111.45	1699.04	1.27486	6.67e-44	7.4e-42	KLF6	NC_030820.1	44008663	44017431	+	4156	protein_coding	Kruppel like factor 6%2C transcript variant X2	-
102181827	1430.78	1652.34	1410.8	497.051	655.914	706.628	1497.97	619.865	1.27402	6.05e-19	1.23e-17	PTBP2	NC_030810.1	73742379	73824063	+	3484	protein_coding	polypyrimidine tract binding protein 2%2C transcript variant X1	RRM_1
102189229	820.844	749.466	906.809	387.82	335.956	299.747	825.706	341.175	1.2735	3.67e-19	7.67e-18	SDE2	NC_030823.1	27566116	27581675	-	1608	protein_coding	SDE2 telomere maintenance homolog	-
100861149	5097.97	5308.18	5842.71	2160.57	2144.72	2421.91	5416.29	2242.4	1.27255	6.37e-34	4.07e-32	CLK1	NC_030809.1	46459876	46467123	+	1822	protein_coding	CDC like kinase 1%2C transcript variant X1	Pkinase
102171872	708.738	745.77	758.856	321.68	299.961	295.188	737.788	305.61	1.27095	1.24e-23	3.67e-22	SNAPC3	NC_030815.1	28730698	28769220	-	2319	protein_coding	small nuclear RNA activating complex polypeptide 3%2C transcript variant X1	-
102174583	706.838	743.921	725.447	308.653	304.96	288.35	725.402	300.654	1.27	7.11e-24	2.18e-22	MOCS3	NC_030820.1	78388382	78391213	+	2832	protein_coding	molybdenum cofactor synthesis 3	Rhodanese
108638281	66.5036	53.5993	60.1357	11.0233	29.9961	34.1917	60.0795	25.0704	1.26854	0.000970096	0.00297947	C19H17orf96	NC_030826.1	38932001	38934345	-	2345	protein_coding	chromosome 19 C17orf96 homolog	-
102180343	58.9032	56.3717	68.7266	14.0297	32.9957	29.6328	61.3338	25.5527	1.26664	0.000456129	0.00150373	HLF	NC_030826.1	5155505	5208089	+	1516	protein_coding	HLF%2C PAR bZIP transcription factor%2C transcript variant X1	bZIP_2
100861289	52.2528	54.5234	43.9086	15.0318	25.9966	21.6547	50.2283	20.8944	1.26656	0.000674044	0.00214022	IL1A	NC_030818.1	46120083	46131126	-	1785	protein_coding	interleukin 1 alpha	-
108633270	60.8033	52.6752	51.5449	17.036	31.9958	19.3753	55.0078	22.8024	1.26632	0.000519859	0.00169183	LOC108633270	NC_030818.1	87924312	87925524	-	1213	misc_RNA	mitochondrial import inner membrane translocase subunit Tim8 A pseudogene	-
102189876	854.096	861.285	839.991	361.765	335.956	365.851	851.791	354.524	1.26516	1.47e-25	5.14e-24	GTF3A	NC_030819.1	54225741	54236338	+	1414	protein_coding	general transcription factor IIIA	-
102168274	537.729	555.4	505.904	193.409	231.97	241.621	533.011	222.333	1.26301	7.77e-18	1.46e-16	SLITRK6	NC_030819.1	25330931	25337543	+	4240	protein_coding	SLIT and NTRK like family member 6	-
102177553	182.41	187.598	206.18	94.1992	74.9902	70.6628	192.062	79.9508	1.26164	1.18e-09	9.31e-09	ANAPC10	NC_030824.1	57695396	57781203	-	2697	protein_coding	anaphase promoting complex subunit 10%2C transcript variant X1	-
102191246	531.079	600.682	526.904	211.447	203.973	278.092	552.888	231.171	1.26116	1.36e-15	2.08e-14	GPHN	NC_030817.1	24055825	24607616	-	3954	protein_coding	gephyrin%2C transcript variant X4	-
102173973	3755.55	3522.77	3227.29	1417	1587.79	1379.07	3501.87	1461.28	1.2606	1.37e-30	7.13e-29	PML	NC_030828.1	34016210	34067821	-	7073	protein_coding	promyelocytic leukemia%2C transcript variant X1	zf-B_box
102169633	309.717	290.176	375.133	175.371	114.985	116.252	325.008	135.536	1.25946	3.33e-10	2.82e-09	HEMK1	NC_030829.1	49859642	49871306	-	1951	protein_coding	HemK methyltransferase family member 1%2C transcript variant X1	-
102171027	111.156	158.95	138.408	61.1293	24.9967	85.4793	136.171	57.2018	1.25849	0.000122619	0.000449231	LSM5	NC_030811.1	56217598	56220694	-	559	protein_coding	LSM5 homolog%2C U6 small nuclear RNA and mRNA degradation associated	-
108636742	228.962	207.004	206.18	82.1738	92.9879	93.4573	214.049	89.5397	1.25831	6.21e-11	5.76e-10	LOC108636742	NC_030816.1	74075114	74080811	+	3398	protein_coding	NKG2D ligand 4-like%2C transcript variant X1	MHC_I
102180342	808.494	733.756	786.537	328.695	325.957	319.123	776.262	324.592	1.25755	8.06e-24	2.45e-22	LOC102180342	NC_030825.1	66606326	66701437	-	5220	protein_coding	zinc finger protein 501%2C transcript variant X4	KRAB
102187533	2032.16	2039.55	2163.93	796.685	907.881	906.08	2078.55	870.215	1.25646	3.56e-31	1.94e-29	YEATS2	NC_030808.1	82997831	83104794	-	6069	protein_coding	YEATS domain containing 2%2C transcript variant X2	-
102177450	625.134	619.164	745.492	304.644	279.963	247.32	663.263	277.309	1.25642	6.72e-18	1.27e-16	RPP38	NC_030820.1	29002017	29008272	+	1645	protein_coding	ribonuclease P/MRP subunit p38%2C transcript variant X4	-
108638309	174.809	177.432	146.998	43.0911	101.987	63.8245	166.413	69.6341	1.25556	3.7e-06	1.74e-05	LOC108638309	NC_030809.1	120711108	120718187	+	6746	lncRNA	uncharacterized LOC108638309%2C transcript variant X1	-
108634158	23.7513	25.8755	24.8179	15.0318	6.99909	9.11779	24.8149	10.3829	1.2539	0.0152155	0.0351843	LOC108634158	NC_030835.1	2936085	2940203	-	3552	lncRNA	uncharacterized LOC108634158	-
102189683	814.194	943.533	1108.22	441.935	317.958	443.352	955.314	401.082	1.25295	1.08e-14	1.52e-13	RSL24D1	NC_030817.1	48071226	48088700	-	1271	protein_coding	ribosomal L24 domain containing 1%2C transcript variant X2	-
102183878	245.113	267.997	264.406	89.1886	128.983	108.274	259.172	108.815	1.25193	4.88e-11	4.6e-10	VCPKMT	NC_030817.1	59992012	59998534	+	2318	protein_coding	valosin containing protein lysine methyltransferase%2C transcript variant X2	-
100861268	2377.98	2406.42	2371.07	1051.22	958.875	996.118	2385.16	1002.07	1.25106	1e-35	6.93e-34	PI4K2A	NC_030833.1	32772456	32799183	-	3824	protein_coding	phosphatidylinositol 4-kinase type 2 alpha	PI3_PI4_kinase
102175693	666.936	626.557	665.311	291.617	258.966	272.394	652.935	274.326	1.25087	2.34e-21	5.86e-20	ZCCHC3	NC_030820.1	60029767	60034201	-	4435	protein_coding	zinc finger CCHC-type containing 3	-
108636226	297.366	272.617	227.179	94.1992	112.985	128.789	265.721	111.991	1.24952	1.42e-10	1.26e-09	PPAT	NC_030813.1	72367590	72404461	-	2292	protein_coding	phosphoribosyl pyrophosphate amidotransferase	Pribosyltran
102179421	441.774	416.781	421.905	193.409	185.976	158.422	426.82	179.269	1.24918	2.79e-16	4.51e-15	METTL6	NC_030808.1	152275405	152291061	-	1271	protein_coding	methyltransferase like 6	Methyltransf_12
102174242	1752.84	1797.42	1833.66	694.469	780.898	790.968	1794.64	755.445	1.24875	1.23e-30	6.39e-29	USP32	NC_030826.1	12220947	12416743	+	5133	protein_coding	ubiquitin specific peptidase 32	UCH
102189249	329.668	404.767	391.36	115.244	187.975	170.959	375.265	158.059	1.24868	7.67e-11	7.04e-10	RAD18	NC_030829.1	17414359	17523990	+	2348	protein_coding	RAD18%2C E3 ubiquitin protein ligase%2C transcript variant X1	SAP
106501722	2079.66	2168.92	1927.21	745.577	915.88	939.132	2058.6	866.863	1.24839	1.25e-24	4.06e-23	LOC106501722	NC_030823.1	59652684	59673692	-	3068	protein_coding	torsin-1A-interacting protein 2%2C transcript variant X5	-
102176813	289.766	248.59	243.407	91.1929	107.986	131.068	260.587	110.082	1.24691	1.18e-10	1.06e-09	INTU	NC_030824.1	40776294	40855658	+	4162	protein_coding	inturned planar cell polarity protein%2C transcript variant X2	-
102181271	380.971	405.691	340.769	140.297	182.976	151.583	375.81	158.285	1.24683	1.34e-13	1.67e-12	NEMP1	NC_030812.1	55682564	55700329	+	3569	protein_coding	nuclear envelope integral membrane protein 1	-
102171441	6334.94	6381.09	6024.07	2163.58	2850.63	2885.78	6246.7	2633.33	1.24643	3.35e-24	1.05e-22	AZIN1	NC_030821.1	20561181	20591914	-	4309	protein_coding	antizyme inhibitor 1%2C transcript variant 3	-
108638390	91.2049	73.0059	85.9082	33.0699	35.9953	36.4711	83.373	35.1788	1.24546	1.45e-05	6.22e-05	LOC108638390	NC_030809.1	124246114	124247962	+	1849	protein_coding	RNA-binding protein 7	RRM_1
102170853	419.923	510.118	409.496	161.341	196.974	207.43	446.512	188.582	1.24536	4.97e-14	6.47e-13	MICU3	NC_030834.1	25370995	25453825	+	4013	protein_coding	mitochondrial calcium uptake family member 3%2C transcript variant X1	-
102187833	136.807	120.136	129.817	60.1272	43.9943	59.2656	128.92	54.4623	1.24523	2.71e-07	1.53e-06	NOD1	NC_030811.1	54332427	54424232	-	4112	protein_coding	nucleotide binding oligomerization domain containing 1%2C transcript variant X4	NACHT
102175261	382.871	382.588	348.406	131.278	162.979	176.657	371.288	156.971	1.24446	8.93e-14	1.13e-12	ZKSCAN2	NC_030832.1	22748134	22765433	-	7327	protein_coding	zinc finger with KRAB and SCAN domains 2	zf-C2H2
102191736	959.552	1000.83	1014.67	419.888	406.947	430.815	991.684	419.217	1.24261	1.18e-26	4.51e-25	TIMMDC1	NC_030808.1	63984008	64005818	+	2626	protein_coding	translocase of inner mitochondrial membrane domain containing 1	-
102189169	515.878	600.682	634.766	242.513	250.967	248.46	583.775	247.313	1.23917	4.78e-18	9.11e-17	NUP35	NC_030809.1	122899836	122932952	+	1646	protein_coding	nucleoporin 35	-
102172822	2897.66	3083.81	2747.15	1035.19	1314.83	1350.57	2909.54	1233.53	1.23847	1.44e-23	4.22e-22	GPCPD1	NC_030820.1	47213879	47282392	-	5480	protein_coding	glycerophosphocholine phosphodiesterase 1%2C transcript variant X2	-
108636647	110.206	117.364	112.635	41.0869	50.9933	52.4273	113.402	48.1692	1.23765	7.34e-07	3.87e-06	LOC108636647	NC_030808.1	149603733	149605776	-	2044	misc_RNA	protein tyrosine phosphatase type IVA 1 pseudogene	-
novel.423	23.7513	23.1031	26.727	16.0339	5.99922	9.11779	24.5271	10.3836	1.23678	0.0193429	0.0434266	-	NC_030825.1	63643491	63643888	+	376	-	-	-
102174489	1204.66	1315.03	1219.9	533.127	492.936	561.884	1246.53	529.316	1.23653	1.94e-26	7.24e-25	TRMT6	NC_030820.1	47615544	47627266	-	3024	protein_coding	tRNA methyltransferase 6%2C transcript variant X1	-
102187074	44.6524	66.5371	62.9994	33.0699	29.9961	10.2575	58.0629	24.4412	1.2365	0.00189476	0.00544581	LOC102187074	NC_030825.1	50396617	50402144	-	1154	lncRNA	uncharacterized LOC102187074%2C transcript variant X1	-
102186780	336.318	377.968	392.314	175.371	146.981	147.024	368.867	156.459	1.23619	4.4e-14	5.76e-13	NSMCE2	NC_030821.1	66949290	67180408	+	1197	protein_coding	NSE2/MMS21 homolog%2C SMC5-SMC6 complex SUMO ligase%2C transcript variant X1	-
102182571	232.763	234.728	261.543	105.223	102.987	101.435	243.011	103.215	1.23485	1.05e-11	1.05e-10	EID3	NC_030812.1	66608318	66611036	+	2719	protein_coding	EP300 interacting inhibitor of differentiation 3	-
102184632	442.724	497.18	517.358	287.608	169.978	160.701	485.754	206.096	1.23468	8.54e-10	6.9e-09	RABEPK	NC_030818.1	95600689	95623772	+	1357	protein_coding	Rab9 effector protein with kelch motifs%2C transcript variant X1	Kelch_1
102189286	1482.08	1586.72	1644.67	597.263	642.916	764.754	1571.16	668.311	1.23446	3.7e-23	1.05e-21	MRPS35	NC_030812.1	80656892	80704025	-	2373	protein_coding	mitochondrial ribosomal protein S35	-
102184375	561.48	572.958	600.403	266.564	204.973	266.695	578.28	246.077	1.23398	8.5e-17	1.44e-15	TRMT10C	NC_030808.1	45726851	45731124	+	1837	protein_coding	tRNA methyltransferase 10C%2C mitochondrial RNase P subunit%2C transcript variant X3	-
102177499	50.3527	62.8406	76.3629	18.0381	31.9958	30.7725	63.1854	26.9355	1.23334	0.000419622	0.00139244	PLEKHG7	NC_030812.1	22348785	22417547	+	1915	protein_coding	pleckstrin homology and RhoGEF domain containing G7	RhoGEF
102177089	285.015	300.341	335.042	153.324	116.985	120.811	306.799	130.373	1.23318	5.67e-12	5.91e-11	TMEM100	NC_030826.1	5704503	5709880	-	1979	protein_coding	transmembrane protein 100%2C transcript variant X3	-
106502103	94.0551	85.0196	95.4536	26.0551	50.9933	39.8903	91.5094	38.9796	1.23143	3.19e-05	0.000129309	LOC106502103	NC_030812.1	47880809	47884570	-	3762	pseudogene	-	-
102179460	935.8	1019.31	880.082	358.759	345.955	504.897	945.064	403.204	1.23127	2.17e-15	3.24e-14	LARP7	NC_030813.1	13331779	13349473	-	2164	protein_coding	La ribonucleoprotein domain family member 7%2C transcript variant X2	RRM_1
102190324	634.634	657.054	754.083	383.812	249.967	237.062	681.924	290.28	1.23042	5.74e-12	5.97e-11	NOP10	NC_030817.1	74745626	74746714	-	519	protein_coding	NOP10 ribonucleoprotein	-
102176842	372.42	395.526	375.133	172.365	140.982	174.378	381.026	162.575	1.23035	1.24e-14	1.72e-13	DBT	NC_030810.1	77431679	77476046	-	3131	protein_coding	dihydrolipoamide branched chain transacylase E2	Biotin_lipoyl
100861155	53.2029	69.3094	49.6359	13.0276	30.996	29.6328	57.3827	24.5521	1.22998	0.00112831	0.00340818	MAP2	NC_030809.1	38304673	38603165	-	10769	protein_coding	microtubule associated protein 2%2C transcript variant X6	Tubulin-binding
102178612	1221.77	1296.55	1495.76	639.352	490.936	581.259	1338.02	570.516	1.2299	1.49e-19	3.24e-18	LAMTOR3	NC_030813.1	25046415	25058062	+	1739	protein_coding	late endosomal/lysosomal adaptor%2C MAPK and MTOR activator 3	-
102185060	283.115	227.335	293.997	152.322	100.987	88.8984	268.149	114.069	1.22947	1.44e-08	9.66e-08	C27H8orf4	NC_030834.1	10355024	10356351	-	1328	protein_coding	chromosome 27 C8orf4 homolog	-
102181174	324.918	311.43	336.951	206.437	90.9881	117.392	324.433	138.272	1.22877	2.38e-07	1.36e-06	ZNF593	NC_030809.1	9026273	9027351	+	746	protein_coding	zinc finger protein 593	-
102168545	1607.49	1619.99	1416.53	529.119	713.907	739.68	1548	660.902	1.22873	2.34e-18	4.58e-17	SPRED1	NC_030817.1	69076145	69199172	-	5510	protein_coding	sprouty related EVH1 domain containing 1%2C transcript variant X1	-
102174465	741.99	735.604	757.901	341.723	306.96	305.446	745.165	318.043	1.22768	2.87e-22	7.78e-21	FAM118A	NC_030812.1	114636495	114661867	+	2542	protein_coding	family with sequence similarity 118 member A	-
102176031	242.263	238.424	230.043	99.2098	103.986	100.296	236.91	101.164	1.22746	1.16e-11	1.16e-10	LOC102176031	NC_030814.1	94103097	94122127	-	3829	protein_coding	zinc finger protein 699	KRAB
102169767	2240.22	2100.54	1994.03	759.606	929.879	1018.91	2111.59	902.799	1.22664	5.62e-22	1.49e-20	WDR43	NC_030818.1	70610434	70648054	-	3509	protein_coding	WD repeat domain 43	-
102184716	104.506	57.2958	80.181	32.0678	23.9969	47.8684	80.6608	34.6444	1.22656	0.00031164	0.00106182	LOC102184716	NC_030814.1	14678995	14680124	+	1130	misc_RNA	ribose-phosphate pyrophosphokinase 1 pseudogene	-
102190328	3061.06	3245.53	2974.33	1058.24	1437.81	1472.52	3093.64	1322.86	1.2261	2.14e-20	4.95e-19	ASXL2	NC_030818.1	73246609	73363098	+	12910	protein_coding	additional sex combs like 2%2C transcriptional regulator%2C transcript variant X1	-
102180699	85.5046	119.212	96.4081	38.0805	41.9945	49.0081	100.375	43.0277	1.22601	7.64e-06	3.43e-05	CXADR	NC_030808.1	18049029	18115289	-	6346	protein_coding	coxsackie virus and adenovirus receptor%2C transcript variant X4	V-set
novel.438	44.6524	33.2685	51.5449	17.036	18.9975	19.3753	43.1553	18.4696	1.2249	0.00191684	0.00550154	-	NC_030825.1	56957640	56959327	-	1383	-	-	-
novel.88	310.667	290.176	270.134	103.218	129.983	140.186	290.325	124.462	1.2245	1.34e-11	1.33e-10	-	NC_030810.1	100042397	100044348	-	1952	-	-	-
102189449	19.9511	29.572	23.8634	12.0254	6.99909	12.537	24.4622	10.5205	1.22349	0.0181144	0.0410636	GJA5	NC_030810.1	98651893	98670391	-	4700	protein_coding	gap junction protein alpha 5%2C transcript variant X1	Connexin
102173513	494.027	496.256	573.676	287.608	204.973	176.657	521.319	223.08	1.22207	9.11e-12	9.22e-11	ZFAND2B	NC_030809.1	28650686	28653557	-	1226	protein_coding	zinc finger AN1-type containing 2B%2C transcript variant X5	zf-AN1
102174040	393.321	515.662	550.767	196.415	190.975	239.342	486.584	208.911	1.22187	1.24e-12	1.39e-11	EXOSC8	NC_030819.1	62003540	62011362	+	948	protein_coding	exosome component 8	RNase_PH
102191198	343.919	354.864	380.86	189.401	112.985	160.701	359.881	154.362	1.22186	1.08e-10	9.77e-10	FAHD1	NC_030832.1	1303931	1305540	+	1610	protein_coding	fumarylacetoacetate hydrolase domain containing 1	FAA_hydrolase
102174092	4459.54	4618.78	3930.78	1507.19	1935.75	2143.82	4336.37	1862.25	1.21986	1.53e-19	3.33e-18	RTKN2	NC_030835.1	27203930	27336490	+	5175	protein_coding	rhotekin 2	PH
102175383	483.576	497.18	502.086	178.377	250.967	207.43	494.281	212.258	1.2191	9.38e-15	1.33e-13	LOC102175383	NC_030825.1	60350672	60448936	-	5011	protein_coding	zinc finger protein 347-like%2C transcript variant X2	zf-C2H2
novel.159	377.17	354.864	329.315	120.254	160.979	175.517	353.783	152.25	1.21909	5.94e-12	6.15e-11	-	NC_030813.1	23699762	23703682	-	3576	-	-	-
102180990	532.979	489.787	591.812	228.483	224.971	240.482	538.193	231.312	1.21879	3.05e-17	5.4e-16	NSUN5	NC_030832.1	33620964	33626270	+	1636	protein_coding	NOP2/Sun RNA methyltransferase family member 5	-
102179153	54.1529	36.0409	45.8177	22.0466	16.9978	19.3753	45.3372	19.4732	1.2185	0.00159551	0.00466456	C3H1orf189	NC_030810.1	103826034	103829522	-	969	protein_coding	chromosome 3 C1orf189 homolog	-
102188200	462.675	419.553	603.267	271.574	185.976	180.076	495.165	212.542	1.21834	2.86e-10	2.45e-09	MRPL21	NC_030836.1	47289481	47299474	-	713	protein_coding	mitochondrial ribosomal protein L21	-
102179512	239.413	228.259	216.68	113.239	79.9896	101.435	228.117	98.2215	1.21645	5.73e-10	4.72e-09	LOC102179512	NC_030825.1	66276145	66283909	+	2797	protein_coding	zinc finger protein OZF%2C transcript variant X1	KRAB
102191734	1179.96	1183.81	1219.9	466.988	565.926	509.456	1194.56	514.123	1.21615	2.57e-24	8.15e-23	SMCR8	NC_030826.1	34012105	34021030	-	6687	protein_coding	Smith-Magenis syndrome chromosome region%2C candidate 8	-
102183226	170.059	149.708	151.771	71.1505	69.9909	61.5451	157.18	67.5621	1.21579	2.09e-08	1.38e-07	EREG	NC_030813.1	89833683	89853577	+	2524	protein_coding	epiregulin%2C transcript variant X2	-
102191715	511.128	466.684	566.04	248.526	183.976	232.504	514.617	221.668	1.21571	2.86e-14	3.82e-13	RRS1	NC_030821.1	51423752	51425604	-	1853	protein_coding	ribosome biogenesis regulator homolog	-
102176466	1369.02	1330.74	1215.12	414.877	652.915	618.87	1304.96	562.221	1.21544	1.43e-14	1.96e-13	CERS6	NC_030809.1	108578187	108927025	+	7034	protein_coding	ceramide synthase 6%2C transcript variant X1	LAG1
102188729	345.819	380.74	395.178	163.345	154.98	165.26	373.912	161.195	1.21444	8.39e-15	1.2e-13	C3H1orf52	NC_030810.1	62360131	62367898	-	1755	lncRNA	chromosome 3 C1orf52 homolog%2C transcript variant X1	-
novel.328	290.716	384.436	316.906	91.1929	179.976	157.282	330.686	142.817	1.21266	5.22e-08	3.26e-07	-	NC_030820.1	27209790	27218846	-	9057	-	PF00078:Reverse transcriptase (RNA-dependent DNA polymerase)	RVT_1
102188030	421.823	456.518	421.905	168.356	194.975	198.312	433.415	187.214	1.2123	9.77e-16	1.51e-14	LOC102188030	NC_030825.1	61546610	61580447	-	5384	protein_coding	zinc finger protein 665%2C transcript variant X2	KRAB
102187773	84.5546	102.578	96.4081	40.0848	36.9952	45.5889	94.5135	40.8896	1.21208	7.84e-06	3.51e-05	LOC102187773	NC_030817.1	58842899	58952860	-	467	lncRNA	uncharacterized LOC102187773	-
102184007	498.777	404.767	469.632	195.413	197.974	199.452	457.725	197.613	1.21175	1.59e-15	2.41e-14	APOPT1	NC_030828.1	67470936	67495385	+	1079	protein_coding	apoptogenic 1%2C mitochondrial	-
102177162	3337.53	3412.8	4260.09	1899.02	1393.82	1471.38	3670.14	1588.07	1.20833	1.58e-17	2.87e-16	ATP6V1G1	NC_030815.1	103484863	103493954	+	1124	protein_coding	ATPase H+ transporting V1 subunit G1	-
102180940	604.233	545.234	630.948	263.557	232.97	274.673	593.472	257.067	1.20803	1.29e-17	2.36e-16	RCL1	NC_030815.1	39520371	39583801	-	1936	protein_coding	RNA terminal phosphate cyclase like 1	-
108633367	259.364	269.845	274.906	121.256	122.984	103.715	268.038	115.985	1.20611	6.47e-12	6.67e-11	LOC108633367	NC_030829.1	55781580	55829131	-	1342	protein_coding	phosphatidate cytidylyltransferase%2C mitochondrial	-
106502755	215.662	198.687	324.542	117.248	105.986	96.8765	246.297	106.704	1.20493	5e-08	3.14e-07	LOC106502755	NC_030820.1	37987537	37989190	+	536	lncRNA	uncharacterized LOC106502755	-
102171879	57.0031	60.9923	76.3629	33.0699	25.9966	25.0739	64.7861	28.0468	1.20484	0.000225475	0.000788919	LOC102171879	NC_030816.1	75089875	75091075	-	1201	misc_RNA	28S ribosomal protein S7%2C mitochondrial pseudogene	-
108633361	19.9511	31.4203	39.136	12.0254	5.99922	21.6547	30.1691	13.2265	1.20433	0.0206985	0.0461432	FGD5	NC_030829.1	57357009	57475207	-	5915	protein_coding	FYVE%2C RhoGEF and PH domain containing 5%2C transcript variant X2	FYVE
102180404	3625.4	3544.02	3042.11	1254.65	1603.79	1581.94	3403.84	1480.13	1.20172	1.85e-21	4.7e-20	KLF5	NC_030819.1	38595264	38614237	-	3106	protein_coding	Kruppel like factor 5	zf-C2H2
102168690	288.816	276.314	438.132	206.437	119.984	109.413	334.42	145.278	1.2002	8.86e-07	4.61e-06	LSM8	NC_030811.1	37445643	37454257	-	1224	protein_coding	LSM8 homolog%2C U6 small nuclear RNA associated	LSM
102178884	525.378	587.744	646.221	289.612	200.974	275.813	586.448	255.466	1.19988	2.93e-13	3.52e-12	LLPH	NC_030812.1	46998787	47004956	+	1070	protein_coding	LLP homolog%2C long-term synaptic facilitation	-
102168569	251.764	301.265	286.361	118.25	109.986	137.907	279.796	122.047	1.1998	2.78e-11	2.69e-10	ZNF180	NC_030825.1	53352007	53373167	-	4230	protein_coding	zinc finger protein 180	zf-C2H2
102176696	1680.64	1607.98	1571.17	732.549	658.914	727.143	1619.93	706.202	1.19809	3.85e-28	1.68e-26	HNRNPLL	NC_030818.1	20759377	20798204	-	3729	protein_coding	heterogeneous nuclear ribonucleoprotein L like%2C transcript variant X2	RRM_1
102179159	35.1519	27.7238	51.5449	16.0339	19.9974	13.6767	38.1402	16.5693	1.19734	0.00563306	0.0145082	LOC102179159	NC_030811.1	110712228	110730141	+	1060	protein_coding	EF-hand calcium-binding domain-containing protein 1-like	-
102173946	1839.3	1782.64	1826.03	832.761	737.904	806.924	1815.99	792.53	1.19639	2.41e-29	1.15e-27	SEC61A2	NC_030820.1	16109081	16135264	+	2761	protein_coding	Sec61 translocon alpha 2 subunit%2C transcript variant X1	-
102174741	551.98	487.938	448.632	156.331	226.97	267.835	496.183	217.045	1.19555	1.4e-10	1.24e-09	EYA4	NC_030816.1	58526657	58849760	+	5823	protein_coding	EYA transcriptional coactivator and phosphatase 4%2C transcript variant X3	-
102169827	458.875	497.18	425.723	163.345	201.974	240.482	460.592	201.934	1.19259	1.1e-12	1.25e-11	PUS7	NC_030811.1	73658668	73713977	+	3265	protein_coding	pseudouridylate synthase 7 (putative)	-
102180637	6981.93	6966.99	7307.93	3158.68	2935.62	3218.58	7085.61	3104.29	1.19075	1.99e-37	1.52e-35	SRSF3	NC_030830.1	38225243	38234129	-	3379	protein_coding	serine and arginine rich splicing factor 3	RRM_1
102175599	93.105	94.2608	80.181	35.0742	25.9966	56.9862	89.1823	39.3523	1.1903	0.000122437	0.00044875	PGR	NC_030822.1	74479830	74589900	-	4120	protein_coding	progesterone receptor	Prog_receptor
108633408	35.1519	21.2549	33.4087	19.0403	10.9986	9.11779	29.9385	13.0522	1.18925	0.0144914	0.0337075	LOC108633408	NC_030830.1	18213038	18214236	-	1199	protein_coding	histone H3.1	Histone
102187628	61.7533	61.9164	50.5904	26.0551	20.9973	29.6328	58.0867	25.5617	1.18884	0.000448487	0.00148074	TC2N	NC_030828.1	55971036	56016551	-	4323	protein_coding	tandem C2 domains%2C nuclear%2C transcript variant X1	C2
102177306	1645.49	1713.33	1785.94	719.522	730.905	809.204	1714.92	753.21	1.18773	1.81e-27	7.47e-26	STK17A	NC_030811.1	42676229	42714148	+	2615	protein_coding	serine/threonine kinase 17a	Pkinase
102186017	411.372	350.244	394.223	191.405	154.98	160.701	385.28	169.029	1.18758	2.89e-13	3.48e-12	SMPD2	NC_030816.1	28019378	28022352	-	1438	protein_coding	sphingomyelin phosphodiesterase 2	Exo_endo_phos
102181211	756.241	676.46	809.446	313.663	336.956	333.939	747.382	328.186	1.18743	3.1e-19	6.54e-18	CDC37L1	NC_030815.1	39660101	39678648	-	1689	protein_coding	cell division cycle 37 like 1	-
102186439	1181.86	1266.05	1469.98	488.032	593.922	639.385	1305.97	573.78	1.18742	1.03e-17	1.89e-16	PSMG1	NC_030808.1	138854431	138866975	-	1046	protein_coding	proteasome assembly chaperone 1	-
102172259	295.466	298.493	291.133	123.261	95.9875	170.959	295.031	130.069	1.18666	4.5e-09	3.25e-08	ZCCHC10	NC_030814.1	65898414	65913167	+	2111	protein_coding	zinc finger CCHC-type containing 10	-
102187626	447.474	497.18	512.586	177.375	209.973	254.158	485.747	213.835	1.18655	2.83e-13	3.41e-12	PARP9	NC_030808.1	66616773	66646919	-	3544	protein_coding	poly(ADP-ribose) polymerase family member 9%2C transcript variant X3	A1pp
102187972	1985.61	2170.77	1813.62	692.464	957.875	975.603	1990	875.314	1.18551	9.16e-17	1.55e-15	SLC30A1	NC_030823.1	70526359	70534097	+	5984	protein_coding	solute carrier family 30 member 1	-
102189995	1851.65	1846.4	1804.07	693.467	827.892	899.242	1834.04	806.867	1.18549	9.18e-23	2.56e-21	NCK1	NC_030808.1	131805589	131884445	-	10450	protein_coding	NCK adaptor protein 1%2C transcript variant X2	SH3_1
102190137	2011.26	1914.79	2099.98	890.884	839.89	919.757	2008.68	883.51	1.18525	2.49e-29	1.19e-27	PTCD3	NC_030818.1	48322191	48350270	-	2623	protein_coding	pentatricopeptide repeat domain 3	-
102169564	74.104	79.4748	120.271	39.0827	35.9953	45.5889	91.2834	40.2223	1.18496	7.15e-05	0.000273371	SRPX2	NW_017189517.1	41674328	41716585	-	1608	protein_coding	sushi repeat containing protein%2C X-linked 2	Sushi
102178526	78.8542	73.0059	56.3176	32.0678	30.996	28.4931	69.3926	30.519	1.18359	0.000166169	0.000594773	TRIM17	NC_030814.1	106189298	106239293	-	1768	protein_coding	tripartite motif containing 17	SPRY
102184748	2114.81	2131.03	1797.39	673.424	957.875	1031.45	2014.41	887.583	1.18313	8.66e-15	1.24e-13	ZNF507	NC_030825.1	44019796	44063598	+	7413	protein_coding	zinc finger protein 507%2C transcript variant X2	-
102182108	856.946	940.76	818.992	354.75	372.951	426.257	872.233	384.653	1.18267	1.68e-19	3.64e-18	NFYB	NC_030812.1	66454211	66473270	-	3037	protein_coding	nuclear transcription factor Y subunit beta%2C transcript variant X1	-
102170617	423.723	428.794	459.132	158.335	194.975	225.665	437.216	192.992	1.18253	4.09e-13	4.84e-12	FZD6	NC_030821.1	20959018	20995767	+	3814	protein_coding	frizzled class receptor 6%2C transcript variant X2	Fz
102174859	145.358	185.749	224.316	109.231	69.9909	64.9642	185.141	81.3954	1.18226	2.03e-06	9.97e-06	TIMM8B	NC_030822.1	59978128	59980505	+	684	protein_coding	translocase of inner mitochondrial membrane 8 homolog B	-
102189197	1797.5	1957.3	2056.07	913.933	766.9	882.146	1936.96	854.326	1.18119	3.46e-24	1.08e-22	AIMP1	NC_030813.1	19199791	19227268	-	1974	protein_coding	aminoacyl tRNA synthetase complex interacting multifunctional protein 1	-
102169296	1376.62	1330.74	1509.12	738.562	583.924	535.67	1405.5	619.385	1.18111	7.7e-18	1.45e-16	ATP6V1D	NC_030817.1	23904784	23922150	+	1451	protein_coding	ATPase H+ transporting V1 subunit D	ATP-synt_D
102174588	56.053	45.2822	36.2724	10.0212	27.9963	22.7945	45.8692	20.2707	1.18086	0.00486775	0.0127543	TTC29	NC_030824.1	59348665	59608228	-	1685	protein_coding	tetratricopeptide repeat domain 29	-
102182318	629.884	751.314	836.173	376.797	305.96	295.188	739.124	325.982	1.17998	1.94e-14	2.63e-13	PNO1	NC_030818.1	66299491	66309281	+	1453	protein_coding	partner of NOB1 homolog%2C transcript variant X2	-
102173356	816.094	846.499	758.856	318.674	360.953	390.925	807.15	356.851	1.1789	3.95e-19	8.22e-18	LRRC40	NC_030810.1	45890570	45931773	-	3216	protein_coding	leucine rich repeat containing 40%2C transcript variant X1	-
102177682	1034.61	1014.69	1071.94	398.843	499.935	482.103	1040.41	460.294	1.17703	1.98e-20	4.59e-19	KRIT1	NC_030811.1	111033639	111073564	+	3869	protein_coding	KRIT1%2C ankyrin repeat containing%2C transcript variant X1	Band_41
102186869	396.171	402.919	441.95	197.417	167.978	183.495	413.68	182.964	1.17697	1.46e-14	2e-13	APTX	NC_030815.1	74548279	74564213	-	1813	protein_coding	aprataxin%2C transcript variant X2	-
102180486	684.987	621.013	818.037	392.831	268.965	276.953	708.012	312.916	1.1768	5.98e-12	6.19e-11	NOP16	NC_030814.1	72753334	72758119	+	936	protein_coding	NOP16 nucleolar protein	-
102185008	1245.52	1441.64	1791.66	787.666	560.927	632.546	1492.94	660.38	1.17655	1.87e-13	2.3e-12	TXNDC9	NC_030818.1	4365391	4377309	-	1685	protein_coding	thioredoxin domain containing 9%2C transcript variant X3	-
106503494	584.281	686.626	615.676	282.598	281.963	270.114	628.861	278.225	1.17617	4.72e-18	9e-17	LOC106503494	NC_030830.1	18105652	18107300	-	1649	protein_coding	histone H1.2	-
102183423	224.212	231.956	267.27	113.239	112.985	93.4573	241.146	106.561	1.17544	4.17e-10	3.49e-09	LIPT1	NC_030818.1	4231619	4234804	+	1745	protein_coding	lipoyltransferase 1%2C transcript variant X1	-
100861264	722.989	635.799	629.994	233.494	310.959	337.358	662.927	293.937	1.17506	6.26e-14	8.05e-13	MRS2	NC_030825.1	175026	210711	-	4934	protein_coding	MRS2%2C magnesium transporter%2C transcript variant X2	-
102189959	2130.01	2044.17	1757.3	646.367	993.87	989.28	1977.16	876.506	1.17413	1.2e-13	1.51e-12	JMY	NC_030817.1	90890185	90973599	-	15670	protein_coding	junction mediating and regulatory protein%2C p53 cofactor	-
102187413	3288.13	3434.98	4033.87	1640.47	1486.81	1642.34	3585.66	1589.87	1.17345	7.53e-25	2.51e-23	NOP56	NC_030820.1	51867864	51873257	-	1995	protein_coding	NOP56 ribonucleoprotein	-
102179352	784.742	948.153	905.854	370.784	373.951	426.257	879.583	390.331	1.17336	1.11e-18	2.23e-17	KRR1	NC_030812.1	4814566	4827495	-	1380	protein_coding	KRR1%2C small subunit processome component homolog	-
102187848	389.521	438.96	419.041	196.415	158.979	198.312	415.841	184.569	1.17336	9.63e-14	1.22e-12	PBDC1	NW_017189595.1	28368	33273	-	1950	protein_coding	polysaccharide biosynthesis domain containing 1%2C transcript variant X1	-
102175190	1783.25	1753.99	1481.44	598.265	790.897	837.697	1672.89	742.286	1.17308	1.98e-16	3.25e-15	EEA1	NC_030812.1	22421664	22546190	-	7920	protein_coding	early endosome antigen 1%2C transcript variant X2	FYVE
102169251	466.475	488.863	444.814	201.426	209.973	209.709	466.717	207.036	1.17303	2.19e-16	3.58e-15	NT5C3A	NC_030811.1	56426863	56469162	-	2303	protein_coding	5'-nucleotidase%2C cytosolic IIIA%2C transcript variant X1	-
102172721	431.323	403.843	441.95	180.381	208.973	176.657	425.705	188.67	1.17263	1.07e-14	1.5e-13	RMND1	NC_030816.1	75750833	75786367	-	3391	protein_coding	required for meiotic nuclear division 1 homolog%2C transcript variant X3	-
102190638	1058.36	1068.29	1097.72	540.142	452.941	437.654	1074.79	476.912	1.1713	6.02e-21	1.47e-19	MRPL38	NC_030826.1	54947229	54951809	+	1671	protein_coding	mitochondrial ribosomal protein L38%2C transcript variant X1	-
102181173	152.008	138.619	134.59	60.1272	63.9916	64.9642	141.739	63.0277	1.16991	1.56e-07	9.08e-07	TAP1	NC_030830.1	41496924	41505887	+	2954	protein_coding	transporter 1%2C ATP binding cassette subfamily B member	ABC_membrane
102191126	405.672	367.802	357.951	129.273	161.979	213.128	377.142	168.127	1.16945	3.18e-10	2.71e-09	SLIT2	NC_030813.1	40248081	40650111	+	6872	protein_coding	slit guidance ligand 2%2C transcript variant X1	EGF
102185890	494.027	480.545	572.721	224.475	218.971	245.041	515.765	229.496	1.16925	1.59e-15	2.41e-14	ZFP69	NC_030810.1	15148977	15165365	+	3292	protein_coding	ZFP69 zinc finger protein%2C transcript variant X2	zf-C2H2
102174272	31.3517	40.6615	70.6356	24.0509	20.9973	18.2356	47.5496	21.0946	1.16895	0.00448129	0.0118444	LOXL4	NC_030833.1	32257057	32278923	+	3661	protein_coding	lysyl oxidase like 4%2C transcript variant X2	SRCR
102189952	315.417	351.168	383.723	136.288	153.98	177.797	350.103	156.022	1.16855	8.07e-12	8.22e-11	ZNF782	NC_030815.1	83234053	83305405	-	3911	protein_coding	zinc finger protein 782	KRAB
102187605	1279.72	1216.15	1200.81	457.969	532.93	656.481	1232.22	549.127	1.16766	5.66e-17	9.81e-16	PRELID3B	NC_030820.1	56659642	56669226	+	2999	protein_coding	PRELI domain containing 3B%2C transcript variant X1	MSF1
102179388	1759.49	1769.7	1710.53	818.731	762.9	751.078	1746.57	777.57	1.16716	7.24e-29	3.33e-27	RNF146	NC_030816.1	11275541	11298062	-	1972	protein_coding	ring finger protein 146%2C transcript variant X1	WWE
102173148	1217.02	1139.45	1442.3	594.257	539.929	557.325	1266.26	563.837	1.16701	8.53e-20	1.89e-18	TTC4	NC_030810.1	29217038	29243009	+	3976	protein_coding	tetratricopeptide repeat domain 4	-
102176843	5125.53	5250.88	4925.4	2087.41	2299.7	2429.89	5100.6	2272.33	1.16677	5.19e-31	2.76e-29	FUBP1	NC_030810.1	54456075	54490896	-	7152	protein_coding	far upstream element binding protein 1%2C transcript variant X5	KH_1
102168439	124.457	130.302	126.953	52.1102	72.9905	44.4492	127.237	56.5166	1.16587	3.02e-06	1.44e-05	LOC102168439	NC_030825.1	60837689	60850271	-	3560	protein_coding	zinc finger protein 347-like%2C transcript variant X1	-
102179475	443.674	412.16	541.222	229.485	184.976	208.569	465.685	207.677	1.16489	1.23e-12	1.38e-11	FAM122A	NC_030815.1	44718184	44719919	+	1736	protein_coding	family with sequence similarity 122A	-
102190980	673.586	686.626	766.492	342.725	261.966	345.336	708.901	316.676	1.1637	1.95e-15	2.93e-14	PSEN2	NC_030823.1	28404435	28430845	+	2789	protein_coding	presenilin 2%2C transcript variant X1	-
102172889	205.211	190.37	187.089	129.273	72.9905	56.9862	194.223	86.4167	1.16336	6.31e-06	2.87e-05	TFPT	NC_030825.1	64851579	64858876	+	877	protein_coding	TCF3 fusion partner	-
102179618	973.802	918.581	803.719	355.752	431.944	418.278	898.701	401.991	1.16118	1.24e-17	2.27e-16	CEP76	NC_030831.1	43395941	43413346	-	4250	protein_coding	centrosomal protein 76%2C transcript variant X1	-
102187351	184.31	161.722	181.362	80.1695	75.9901	79.7806	175.798	78.6468	1.16059	1.35e-08	9.15e-08	LOC102187351	NC_030828.1	55763976	55780685	+	2887	misc_RNA	U3 small nucleolar RNA-associated protein 14 homolog A pseudogene	Utp14
102183342	229.912	248.59	240.543	118.25	103.986	99.1559	239.682	107.131	1.16017	1.95e-10	1.71e-09	FASTKD5	NC_030820.1	51388130	51396152	+	2827	protein_coding	FAST kinase domains 5	-
102185188	57.9531	30.4962	58.2267	20.0424	24.9967	20.515	48.892	21.8514	1.15928	0.00313642	0.00859319	DUOXA1	NC_030817.1	37877224	37888297	-	2279	protein_coding	dual oxidase maturation factor 1%2C transcript variant X1	-
102183116	754.341	651.509	678.675	312.661	252.967	369.27	694.841	311.633	1.15894	7.54e-14	9.61e-13	RSRP1	NC_030809.1	8252202	8256213	-	2257	protein_coding	arginine and serine rich protein 1%2C transcript variant X1	-
102173007	43.7024	73.0059	65.863	19.0403	29.9961	33.052	60.8571	27.3628	1.15846	0.00117222	0.0035282	RASGRP1	NC_030817.1	68872398	68949867	+	5026	protein_coding	RAS guanyl releasing protein 1	C1_1
102189614	1526.73	1372.33	1492.89	643.361	648.915	676.996	1463.98	656.424	1.15748	7.22e-26	2.57e-24	ZNF470	NC_030825.1	65316724	65329222	-	4836	protein_coding	zinc finger protein 470	KRAB
102177166	1427.93	1273.45	1324.9	588.244	575.925	641.664	1342.09	601.944	1.15746	6.22e-24	1.92e-22	VTA1	NC_030816.1	66664723	66737542	+	2154	protein_coding	vesicle trafficking 1%2C transcript variant X1	DUF605
102185298	880.697	864.058	910.627	458.971	328.957	403.462	885.127	397.13	1.15645	2.2e-16	3.59e-15	CNEP1R1	NC_030825.1	18840779	18853911	-	1829	protein_coding	CTD nuclear envelope phosphatase 1 regulatory subunit 1	-
102179287	902.549	905.643	927.809	401.85	389.949	436.514	912	409.438	1.15635	3.35e-22	9.05e-21	PEX3	NC_030816.1	67950393	67982244	+	2235	protein_coding	peroxisomal biogenesis factor 3	-
102171465	7305.89	7242.37	7757.51	3568.55	3094.6	3345.09	7435.26	3336.08	1.15623	9.31e-32	5.21e-30	TM4SF1	NC_030808.1	118374544	118389379	+	1565	protein_coding	transmembrane 4 L six family member 1%2C transcript variant X1	-
102171267	194.76	200.535	219.543	101.214	65.9914	109.413	204.946	92.2063	1.15589	9.58e-08	5.76e-07	METTL18	NC_030823.1	35989378	35994405	-	1509	protein_coding	methyltransferase like 18	-
102175093	89.3048	82.2472	93.5445	40.0848	38.9949	39.8903	88.3655	39.6567	1.15584	2.2e-05	9.19e-05	LOC102175093	NC_030811.1	16157501	16160452	+	2952	pseudogene	-	-
102183225	410.422	396.45	443.859	175.371	163.979	223.386	416.91	187.578	1.15536	1.6e-12	1.77e-11	RRAGB	NW_017189516.1	25165682	25205378	+	2189	protein_coding	Ras related GTP binding B%2C transcript variant X1	-
102179071	95.0051	88.7161	110.726	43.0911	35.9953	53.567	98.1491	44.2178	1.15524	2.32e-05	9.64e-05	SH2D4B	NC_030835.1	9846201	9922324	-	1515	protein_coding	SH2 domain containing 4B	-
102175240	631.784	572.958	560.312	295.625	247.968	248.46	588.352	264.017	1.1551	4.13e-16	6.61e-15	SGSH	NC_030826.1	51639144	51646235	+	2341	protein_coding	N-sulfoglucosamine sulfohydrolase	Sulfatase
102188995	1104.91	1109.88	1150.22	531.123	435.943	545.927	1121.67	504.331	1.15411	3.44e-20	7.84e-19	MRPS21	NC_030810.1	99813701	99833422	+	2213	protein_coding	mitochondrial ribosomal protein S21%2C transcript variant X2	-
102174669	548.18	594.213	700.629	279.591	283.963	264.416	614.341	275.99	1.15372	1.8e-15	2.72e-14	RGCC	NC_030819.1	74918548	74933308	-	975	protein_coding	regulator of cell cycle	-
102173264	38.9521	39.7374	56.3176	31.0657	19.9974	9.11779	45.0024	20.0603	1.15361	0.00758035	0.0189621	LOC102173264	NC_030836.1	12027574	12028224	+	651	protein_coding	dynein light chain 1%2C cytoplasmic-like	-
102189833	342.968	355.788	427.632	187.396	135.982	183.495	375.463	168.958	1.1533	8.15e-11	7.45e-10	TMEM126B	NC_030836.1	9348770	9355000	-	918	protein_coding	transmembrane protein 126B	-
102185392	168.159	218.094	176.589	67.142	91.988	94.597	187.614	84.5757	1.15219	1.38e-07	8.1e-07	PKD1L3	NC_030825.1	40292298	40374394	+	6406	protein_coding	polycystin 1 like 3%2C transient receptor potential channel interacting	Lectin_C
102190644	1229.37	1265.13	1263.81	578.223	556.927	556.185	1252.77	563.778	1.15176	3.38e-26	1.23e-24	EFL1	NC_030828.1	23389905	23501720	-	3651	protein_coding	elongation factor like GTPase 1%2C transcript variant X1	GTP_EFTU
102171612	385.721	403.843	434.314	210.445	156.979	183.495	407.959	183.64	1.15154	1.09e-12	1.23e-11	RPUSD2	NC_030817.1	66900251	66904499	-	1894	protein_coding	RNA pseudouridylate synthase domain containing 2	-
102182465	44.6524	42.5098	46.7722	24.0509	18.9975	17.0959	44.6448	20.0481	1.15083	0.0022195	0.0062858	APOBR	NC_030832.1	25964036	25970088	+	5533	protein_coding	apolipoprotein B receptor	-
102168517	233.713	257.831	222.407	103.218	106.986	111.693	237.984	107.299	1.15039	2.88e-10	2.47e-09	DUSP16	NC_030812.1	95864306	95971714	+	5765	protein_coding	dual specificity phosphatase 16%2C transcript variant X4	DSPc
106503510	195.711	170.039	209.998	67.142	86.9886	105.994	191.916	86.7083	1.15038	1.39e-07	8.15e-07	LOC106503510	NC_030830.1	10614471	10639976	+	4695	protein_coding	uncharacterized LOC106503510%2C transcript variant X2	-
108638122	502.577	515.662	533.585	224.475	297.961	175.517	517.275	232.651	1.14983	9.55e-11	8.67e-10	LOC108638122	NC_030825.1	65882661	65905344	+	2801	protein_coding	zinc finger protein 264-like%2C transcript variant X1	KRAB
102175575	619.433	638.571	655.766	287.608	306.96	267.835	637.923	287.468	1.14882	2.71e-18	5.27e-17	KDM4C	NC_030815.1	37582668	37983134	-	4781	protein_coding	lysine demethylase 4C%2C transcript variant X1	JmjN
102169708	15494.4	14445	14774.3	6904.6	6782.11	6478.19	14904.6	6721.63	1.1488	9.85e-38	7.7e-36	AMOTL2	NC_030808.1	134526831	134544877	+	4387	protein_coding	angiomotin like 2%2C transcript variant X1	-
novel.596	46.5525	56.3717	48.6813	22.0466	15.9979	30.7725	50.5352	22.939	1.14867	0.00189277	0.00544213	-	NC_030835.1	37270746	37274161	-	2502	-	-	-
102191619	615.633	574.806	642.403	260.551	260.966	306.586	610.947	276.034	1.14786	1.16e-16	1.94e-15	SNAP23	NC_030817.1	65182459	65222910	-	2190	protein_coding	synaptosome associated protein 23%2C transcript variant X2	-
102170630	419.923	385.361	350.315	168.356	179.976	173.238	385.199	173.857	1.14766	2.39e-13	2.91e-12	ZNF274	NC_030825.1	66969922	66994421	+	3280	protein_coding	zinc finger protein 274%2C transcript variant X1	zf-C2H2
102178088	179.56	176.508	180.407	86.1823	72.9905	83.1998	178.825	80.7908	1.14701	1.39e-08	9.38e-08	HEY1	NC_030821.1	39088862	39092710	+	2285	protein_coding	hes related family bHLH transcription factor with YRPW motif 1%2C transcript variant X1	Hairy_orange
108633368	457.925	544.31	478.222	220.466	214.972	233.643	493.486	223.027	1.14682	4.61e-15	6.77e-14	MBD4	NC_030829.1	56286629	56295891	+	2151	protein_coding	methyl-CpG binding domain 4%2C DNA glycosylase%2C transcript variant X1	MBD
102172081	507.327	489.787	600.403	249.528	225.97	246.18	532.506	240.559	1.14663	7.63e-15	1.09e-13	RMDN1	NC_030821.1	5982539	6015807	-	1103	protein_coding	regulator of microtubule dynamics 1%2C transcript variant X2	-
102174149	446.524	402.919	553.631	247.523	191.975	193.753	467.691	211.084	1.14643	3.67e-11	3.5e-10	CFAP20	NC_030825.1	27339082	27352325	-	1267	protein_coding	cilia and flagella associated protein 20	-
102185477	38.002	52.6752	47.7268	30.0636	11.9984	20.515	46.1347	20.859	1.14532	0.00467031	0.0122854	TGM2	NC_030820.1	66571940	66606824	-	4771	protein_coding	transglutaminase 2	Transglut_core
102187096	35.1519	40.6615	41.045	20.0424	6.99909	26.2136	38.9528	17.7517	1.14483	0.0112318	0.026887	LOC102187096	NC_030832.1	27842141	27847087	-	1354	lncRNA	uncharacterized LOC102187096%2C transcript variant X2	-
102182685	372.42	366.878	334.087	154.326	149.98	182.356	357.795	162.221	1.14369	1.5e-12	1.67e-11	ZNF879	NC_030814.1	106431241	106447747	+	3079	protein_coding	zinc finger protein 879	KRAB
102171953	1887.75	1879.67	1833.66	702.486	909.881	924.316	1867.03	845.561	1.14338	1.05e-19	2.31e-18	PCF11	NC_030836.1	11945182	11969403	-	6295	protein_coding	PCF11 cleavage and polyadenylation factor subunit%2C transcript variant X2	-
novel.52	65.5535	54.5234	45.8177	26.0551	23.9969	25.0739	55.2982	25.042	1.14299	0.000922647	0.0028535	-	NC_030809.1	9826053	9830271	-	3003	-	-	-
102169323	94.0551	109.971	76.3629	50.106	37.995	38.7506	93.463	42.2839	1.1429	5.21e-05	0.000203906	SMPD3	NC_030825.1	36983690	37067201	-	5378	protein_coding	sphingomyelin phosphodiesterase 3	-
102178081	154.858	182.053	200.452	54.1144	92.9879	96.8765	179.121	81.3263	1.14248	2e-06	9.84e-06	GCFC2	NC_030818.1	43518809	43594785	+	2492	protein_coding	GC-rich sequence DNA-binding factor 2%2C transcript variant X2	-
106503142	401.872	411.236	376.087	163.345	183.976	192.613	396.398	179.978	1.14058	1.09e-13	1.36e-12	BLOC1S3	NC_030825.1	53874675	53890529	+	3894	protein_coding	biogenesis of lysosomal organelles complex 1 subunit 3%2C transcript variant X3	-
102168594	39.9021	30.4962	33.4087	14.0297	14.998	18.2356	34.6024	15.7544	1.13912	0.00729357	0.0183067	AMIGO1	NC_030810.1	86591608	86597095	-	5020	protein_coding	adhesion molecule with Ig like domain 1%2C transcript variant X2	-
102179978	985.203	1034.1	966.945	364.771	508.934	483.243	995.415	452.316	1.13865	7.75e-16	1.21e-14	SUZ12	NC_030826.1	17812657	17851927	-	4696	protein_coding	SUZ12 polycomb repressive complex 2 subunit%2C transcript variant X1	-
102188366	1692.99	1672.67	1689.53	725.534	842.89	727.143	1685.06	765.189	1.13843	1.32e-24	4.27e-23	ZBTB40	NC_030809.1	5591979	5669274	+	5915	protein_coding	zinc finger and BTB domain containing 40%2C transcript variant X4	zf-C2H2
102190487	794.243	798.445	824.719	398.843	356.953	341.917	805.802	365.905	1.13798	1.16e-19	2.53e-18	TWISTNB	NC_030811.1	92118739	92130664	+	2759	protein_coding	TWIST neighbor	-
102172602	492.127	422.326	467.722	199.422	216.972	211.989	460.725	209.461	1.13727	1.08e-14	1.52e-13	BCDIN3D	NC_030812.1	29691601	29698979	+	3531	protein_coding	BCDIN3 domain containing RNA methyltransferase	-
102188611	2837.8	2847.23	2749.06	1162.46	1281.83	1392.74	2811.37	1279.01	1.13679	1.63e-26	6.18e-25	FNBP4	NC_030822.1	5479121	5508483	+	4157	protein_coding	formin binding protein 4	WW
novel.157	69.3537	65.6129	74.4538	40.0848	19.9974	35.3314	69.8068	31.8045	1.13672	0.000502474	0.00164097	-	NC_030813.1	6201025	6220042	-	1367	-	-	-
102170531	65.5535	93.3367	84.9537	36.0763	32.9957	42.1698	81.2813	37.0806	1.13609	0.000120386	0.00044233	CASS4	NC_030820.1	58791766	58829365	-	3638	protein_coding	Cas scaffolding protein family member 4%2C transcript variant X2	-
102177953	518.728	603.454	592.767	246.521	241.968	292.909	571.65	260.466	1.13604	5.84e-15	8.47e-14	ZNF277	NC_030811.1	64087216	64215960	+	1624	protein_coding	zinc finger protein 277	-
102178330	615.633	650.585	690.129	330.699	278.964	280.372	652.116	296.678	1.13539	1.23e-16	2.05e-15	MRPL42	NC_030812.1	23041060	23070803	+	840	protein_coding	mitochondrial ribosomal protein L42%2C transcript variant X1	-
102168503	1348.12	1327.97	1198.9	507.072	621.919	635.966	1291.66	588.319	1.13533	4.55e-19	9.4e-18	DOK6	NC_030831.1	7512666	7922613	-	8759	protein_coding	docking protein 6	-
102181905	486.426	450.973	501.131	199.422	227.97	227.945	479.51	218.446	1.13493	5.26e-15	7.65e-14	OXNAD1	NC_030808.1	153104100	153148397	+	2100	protein_coding	oxidoreductase NAD binding domain containing 1%2C transcript variant X6	NAD_binding_1
novel.526	92.155	105.35	97.3626	39.0827	53.9929	41.03	98.2893	44.7019	1.13478	2.15e-05	8.98e-05	-	NC_030830.1	37055810	37059466	+	3414	-	-	-
102172824	1195.16	1235.56	1188.4	514.087	544.929	590.377	1206.37	549.798	1.13462	3.3e-23	9.4e-22	E2F5	NC_030821.1	4736901	4770265	+	1719	protein_coding	E2F transcription factor 5%2C transcript variant X3	E2F_TDP
102170134	418.023	434.339	447.677	204.432	181.976	206.29	433.346	197.566	1.13405	1.31e-14	1.81e-13	GFPT2	NC_030814.1	107865583	107909989	-	2941	protein_coding	glutamine-fructose-6-phosphate transaminase 2	SIS
102171814	71.2538	56.3717	46.7722	25.053	13.9982	41.03	58.1326	26.6937	1.134	0.0035718	0.00966517	RASL10B	NC_030826.1	14275997	14287587	-	3018	protein_coding	RAS like family 10 member B	Ras
novel.110	35.1519	31.4203	41.9996	15.0318	11.9984	22.7945	36.1906	16.6082	1.13309	0.0081939	0.0203164	-	NC_030811.1	88733668	88735967	-	1316	-	-	-
102173562	24.7013	43.4339	43.9086	21.0445	12.9983	17.0959	37.348	17.0462	1.13213	0.00916392	0.0224363	LOC102173562	NC_030814.1	79869796	79870245	+	450	protein_coding	cytochrome c oxidase subunit 7C%2C mitochondrial	-
102181782	958.602	993.435	1020.4	460.975	397.948	499.199	990.812	452.707	1.13127	4.4e-19	9.11e-18	SPG21	NC_030817.1	89345119	89371062	+	1883	protein_coding	spastic paraplegia 21 (autosomal recessive%2C Mast syndrome)%2C transcript variant X1	Abhydrolase_1
novel.23	42.7523	34.1927	45.8177	13.0276	14.998	28.4931	40.9209	18.8396	1.13117	0.00692425	0.0174924	-	NC_030808.1	64565508	64599823	-	2027	-	PF00078:Reverse transcriptase (RNA-dependent DNA polymerase)	RVT_1
102191458	733.44	653.357	843.81	369.782	326.957	321.402	743.535	339.38	1.13068	2.64e-15	3.93e-14	PRPSAP2	NC_030826.1	33938685	33961376	-	3511	protein_coding	phosphoribosyl pyrophosphate synthetase associated protein 2%2C transcript variant X2	-
102175730	1026.06	980.498	1147.35	522.104	509.933	406.881	1051.3	479.64	1.13057	7.06e-17	1.21e-15	VPS72	NC_030810.1	100520431	100532172	-	1393	protein_coding	vacuolar protein sorting 72 homolog	YL1_C
102176153	701.138	750.39	1121.58	429.909	347.955	397.763	857.702	391.876	1.13008	1.85e-10	1.63e-09	VPS29	NC_030824.1	16856636	16863905	+	1051	protein_coding	VPS29%2C retromer complex component%2C transcript variant X2	-
102181312	1392.78	1399.13	1398.39	602.274	572.925	741.96	1396.77	639.053	1.1295	2.07e-19	4.44e-18	N4BP2L2	NC_030819.1	58109058	58180966	-	7884	protein_coding	NEDD4 binding protein 2 like 2%2C transcript variant X2	-
102182671	156.758	126.605	148.908	65.1378	61.9919	70.6628	144.09	65.9308	1.12935	5.28e-07	2.85e-06	C5H12orf66	NC_030812.1	48834202	48857642	+	4474	protein_coding	chromosome 5 C12orf66 homolog	-
100861022	740.09	767.949	904.9	378.801	324.958	400.043	804.313	367.934	1.12929	9.44e-16	1.46e-14	HIGD1A	NC_030829.1	14716416	14722999	-	1383	protein_coding	HIG1 hypoxia inducible domain family member 1A%2C transcript variant X1	-
102181443	256.514	303.113	335.042	121.256	150.98	136.767	298.223	136.335	1.12926	4.73e-10	3.93e-09	INO80D	NC_030809.1	41497879	41557335	+	5313	protein_coding	INO80 complex subunit D%2C transcript variant X2	-
102180824	1317.72	1380.64	1217.99	486.028	678.911	626.848	1305.45	597.262	1.12852	4.37e-16	6.97e-15	SIRT1	NC_030835.1	21205189	21232316	-	6246	protein_coding	sirtuin 1	SIR2
102169504	618.483	502.725	653.857	309.655	240.969	260.997	591.688	270.54	1.12836	8.41e-13	9.65e-12	TRAPPC2L	NC_030825.1	15434827	15439945	+	2061	protein_coding	trafficking protein particle complex 2 like%2C transcript variant X1	-
102187281	3045.86	3022.82	2893.2	1255.66	1448.81	1398.44	2987.29	1367.64	1.1273	1.02e-27	4.32e-26	PRPF38B	NC_030810.1	85873054	85881623	+	3389	protein_coding	pre-mRNA processing factor 38B%2C transcript variant X1	PRP38
102171962	153.908	143.24	158.453	59.125	67.9911	82.0601	151.867	69.7254	1.12702	4.15e-07	2.28e-06	FRMPD4	NW_017189516.1	57449809	57656768	-	6511	protein_coding	FERM and PDZ domain containing 4	Band_41
102168564	1562.83	1652.34	1516.76	643.361	761.901	762.475	1577.31	722.579	1.12677	3.79e-22	1.02e-20	NAA25	NC_030824.1	8991136	9056242	-	5879	protein_coding	N(alpha)-acetyltransferase 25%2C NatB auxiliary subunit	-
102180060	569.081	596.985	612.812	324.687	258.966	230.224	592.959	271.292	1.12606	1.57e-13	1.94e-12	ZNF143	NC_030822.1	39201520	39262112	+	2958	protein_coding	zinc finger protein 143%2C transcript variant X4	zf-C2H2
102190075	574.781	612.695	778.901	306.648	283.963	311.144	655.459	300.585	1.12506	1.35e-13	1.68e-12	MRPL47	NC_030808.1	87178570	87197691	+	1343	protein_coding	mitochondrial ribosomal protein L47%2C transcript variant X1	-
102184499	5217.68	5365.48	4780.31	2513.32	2291.7	2239.56	5121.16	2348.19	1.12477	1.76e-28	7.84e-27	PHLDA1	NC_030812.1	5355734	5361929	-	5773	protein_coding	pleckstrin homology like domain family A member 1	-
106502354	256.514	282.783	304.497	117.248	141.981	127.649	281.264	128.959	1.12475	1.7e-10	1.49e-09	LOC106502354	NC_030814.1	59064499	59073950	+	6657	lncRNA	uncharacterized LOC106502354	-
102186086	4497.54	4384.05	4224.78	1775.76	2147.72	2090.25	4368.79	2004.58	1.1241	1.38e-25	4.82e-24	WWC2	NC_030834.1	31384817	31533040	-	6750	protein_coding	WW and C2 domain containing 2	WW
102170739	810.394	847.423	705.402	329.697	383.95	371.55	787.74	361.732	1.12326	8.3e-17	1.41e-15	CWC22	NC_030809.1	119438552	119504057	-	3914	protein_coding	CWC22 spliceosome associated protein homolog%2C transcript variant X1	-
102185596	83.6045	108.123	75.4083	35.0742	38.9949	49.0081	89.0452	41.0257	1.12325	0.000100561	0.000374135	FUT1	NC_030825.1	56399123	56402123	-	2050	protein_coding	fucosyltransferase 1 (H blood group)	-
102185644	880.697	902.871	954.536	432.916	404.947	419.418	912.701	419.094	1.12286	3.26e-21	8.07e-20	SDAD1	NC_030813.1	91328085	91358765	-	3069	protein_coding	SDA1 domain containing 1	-
102185097	1018.45	1010.07	925.9	394.835	523.932	437.654	984.808	452.14	1.12275	1.05e-16	1.77e-15	USPL1	NC_030819.1	56506730	56534313	+	5228	protein_coding	ubiquitin specific peptidase like 1%2C transcript variant X1	-
102172830	463.625	497.18	488.722	199.422	253.967	211.989	483.176	221.792	1.1226	6.87e-14	8.81e-13	TRAF6	NC_030822.1	15962374	15981433	+	2228	protein_coding	TNF receptor associated factor 6%2C transcript variant X1	-
106502367	189.06	190.37	145.089	66.1399	94.9876	79.7806	174.84	80.3027	1.12258	5.63e-07	3.03e-06	LOC106502367	NC_030814.1	29831975	29834949	-	2697	lncRNA	uncharacterized LOC106502367	-
108633314	32.3017	34.1927	29.5906	11.0233	13.9982	19.3753	32.0283	14.7989	1.12255	0.0113543	0.0271363	LOC108633314	NC_030814.1	60913632	60917029	+	1095	protein_coding	bromodomain-containing protein 8-like	Bromodomain
102169940	1137.21	1224.47	1315.35	595.259	468.939	625.708	1225.68	563.302	1.12255	1.32e-16	2.2e-15	CCDC90B	NC_030836.1	11852571	11876021	+	1650	protein_coding	coiled-coil domain containing 90B%2C transcript variant X2	-
102175515	1064.06	953.698	1143.53	555.174	443.942	452.47	1053.76	483.862	1.12216	1.13e-16	1.89e-15	FTSJ3	NC_030826.1	47681527	47689557	-	3625	protein_coding	FtsJ homolog 3	-
102170057	29.4516	40.6615	22.9089	12.0254	15.9979	14.8164	31.0073	14.2799	1.12064	0.0149104	0.0345687	SPDYA	NC_030818.1	70671101	70706930	-	1795	protein_coding	speedy/RINGO cell cycle regulator family member A%2C transcript variant X2	-
102189252	2744.7	2822.28	2526.66	951.011	1272.83	1503.3	2697.88	1242.38	1.11943	4.83e-14	6.3e-13	PPP4R2	NC_030829.1	28605705	28659683	-	3679	protein_coding	protein phosphatase 4 regulatory subunit 2	-
102183110	826.545	817.851	1040.44	463.981	378.951	393.205	894.947	412.045	1.11844	1.21e-14	1.68e-13	CIR1	NC_030809.1	113871333	113908016	-	1770	protein_coding	corepressor interacting with RBPJ%2C 1	-
102190891	29.4516	41.5857	51.5449	15.0318	20.9973	20.515	40.8607	18.848	1.1184	0.00628526	0.0160183	LOC102190891	NC_030821.1	53869159	53869830	+	672	misc_RNA	aminoacyl tRNA synthase complex-interacting multifunctional protein 1 pseudogene	-
102178971	1148.61	1022.08	892.491	388.822	529.931	493.5	1021.06	470.751	1.11744	6.92e-14	8.87e-13	PER2	NC_030810.1	3132903	3173164	+	6300	protein_coding	period circadian clock 2%2C transcript variant X1	-
106501765	226.112	254.135	163.226	76.1611	116.985	103.715	214.491	98.9535	1.1172	1.12e-06	5.76e-06	LOC106501765	NC_030825.1	48358500	48385911	-	3982	protein_coding	zinc finger protein 420%2C transcript variant X1	zf-C2H2
102186838	564.33	588.668	598.494	286.606	240.969	280.372	583.831	269.316	1.11696	4.67e-16	7.43e-15	PUS3	NC_030836.1	28591023	28601275	-	2016	protein_coding	pseudouridylate synthase 3%2C transcript variant X1	-
102173419	1210.37	1218	1280.03	652.38	525.931	531.111	1236.13	569.807	1.11661	3.4e-19	7.14e-18	ZSCAN2	NC_030828.1	21561594	21576685	+	3315	protein_coding	zinc finger and SCAN domain containing 2	zf-C2H2
102187789	2034.06	2205.89	2126.71	1012.14	941.877	982.442	2122.22	978.82	1.11653	1.38e-27	5.73e-26	BTG2	NC_030823.1	474126	478266	+	2723	protein_coding	BTG anti-proliferation factor 2	-
102181839	1110.61	1110.8	1070.03	385.816	565.926	567.582	1097.15	506.441	1.11622	1.07e-13	1.35e-12	ERCC6	NC_030835.1	2060577	2132792	+	7236	protein_coding	ERCC excision repair 6%2C chromatin remodeling factor%2C transcript variant X1	SNF2_N
102175571	1503.93	1468.44	1770.66	745.577	673.912	770.453	1581.01	729.981	1.11531	5.8e-20	1.31e-18	UBE2B	NC_030814.1	64547716	64561670	-	2054	protein_coding	ubiquitin conjugating enzyme E2 B	UQ_con
102173669	764.791	886.237	805.628	385.816	390.949	356.733	818.885	377.833	1.11525	1.87e-18	3.7e-17	DHTKD1	NC_030820.1	16073122	16110602	+	4392	protein_coding	dehydrogenase E1 and transketolase domain containing 1	-
102170179	23.7513	34.1927	23.8634	13.0276	8.99882	15.9561	27.2691	12.6608	1.11482	0.0216163	0.0479302	EVPL	NC_030826.1	54850577	54868743	+	6618	protein_coding	envoplakin	-
102181566	67.4536	88.7161	99.2717	48.1017	29.9961	39.8903	85.1471	39.3294	1.1148	0.000206903	0.00072839	KRT18	NC_030812.1	26727660	26731409	-	1560	protein_coding	keratin 18	Filament
102168770	80.7544	90.5643	87.8173	34.0721	35.9953	50.1478	86.3787	40.0717	1.11453	8.31e-05	0.000313716	EGFLAM	NC_030827.1	35938958	36128066	-	5335	protein_coding	EGF like%2C fibronectin type III and laminin G domains%2C transcript variant X2	Laminin_G_2
102175983	456.025	487.938	448.632	196.415	210.972	237.062	464.198	214.817	1.1136	3.9e-14	5.13e-13	ZNF614	NC_030825.1	58851806	58875750	+	5322	protein_coding	zinc finger protein 614%2C transcript variant X3	KRAB
102188370	456.975	473.152	463.904	220.466	235.969	186.915	464.677	214.45	1.11334	6.85e-14	8.79e-13	LOC102188370	NC_030810.1	98805726	98850775	+	2132	protein_coding	Golgi pH regulator%2C transcript variant X1	-
102184413	2905.26	2993.24	2900.83	1378.92	1213.84	1477.08	2933.11	1356.61	1.11294	8.87e-25	2.93e-23	EIF4E	NC_030813.1	26157320	26197169	+	2413	protein_coding	eukaryotic translation initiation factor 4E	-
102185955	3279.58	3317.61	2959.06	1546.27	1421.81	1452.01	3185.42	1473.36	1.11232	2.28e-27	9.27e-26	AEN	NC_030828.1	18872836	18884155	+	3763	protein_coding	apoptosis enhancing nuclease%2C transcript variant X2	Exonuc_X-T
102186803	1033.66	1151.46	1036.63	394.835	505.934	591.516	1073.91	497.428	1.11188	8.34e-14	1.06e-12	MIER3	NC_030827.1	22333009	22361719	+	5504	protein_coding	MIER family member 3%2C transcript variant X1	Myb_DNA-binding
102188504	91.2049	109.047	125.044	37.0784	58.9923	54.7067	108.432	50.2591	1.11116	4.18e-05	0.000166114	LRR1	NC_030817.1	60380171	60390404	-	1635	protein_coding	leucine rich repeat protein 1%2C transcript variant X1	-
102185442	99.7554	119.212	127.908	68.1441	39.9948	52.4273	115.625	53.5221	1.11093	2.82e-05	0.000115643	OLR1	NC_030812.1	98248786	98260339	+	1938	protein_coding	oxidized low density lipoprotein receptor 1%2C transcript variant X1	Lectin_C
102173196	875.947	890.857	911.582	425.901	373.951	441.073	892.795	413.642	1.11086	2.2e-19	4.7e-18	POLR2M	NC_030817.1	50600124	50608301	+	2507	protein_coding	RNA polymerase II subunit M	-
102177342	155.808	169.115	209.043	100.212	64.9915	82.0601	177.989	82.4212	1.11052	1.09e-06	5.6e-06	TFB1M	NC_030816.1	79164146	79225911	-	2825	protein_coding	transcription factor B1%2C mitochondrial	-
102182248	693.537	760.556	753.129	352.746	317.958	352.175	735.741	340.96	1.11016	3.62e-18	7.01e-17	C18H16orf87	NC_030825.1	22119396	22154779	+	2431	protein_coding	chromosome 18 C16orf87 homolog	-
102189211	824.644	803.065	771.265	323.685	400.948	388.646	799.658	371.093	1.10823	3.95e-17	6.94e-16	KLHL32	NC_030816.1	39862221	40078693	-	5940	protein_coding	kelch like family member 32%2C transcript variant X2	Kelch_1
102184445	442.724	456.518	553.631	242.513	218.971	211.989	484.291	224.491	1.10821	6.5e-13	7.54e-12	BOLA3	NC_030818.1	10372611	10380678	+	740	protein_coding	bolA family member 3	-
102184393	391.421	366.878	444.814	195.413	177.977	184.635	401.038	186.008	1.10804	1.24e-12	1.39e-11	C24H18orf21	NC_030831.1	21447764	21456918	-	2072	protein_coding	chromosome 24 C18orf21 homolog%2C transcript variant X2	-
102179927	340.118	322.52	373.223	132.28	168.978	180.076	345.287	160.445	1.10771	1.12e-10	1e-09	TRMT10A	NC_030813.1	25314063	25339809	+	4911	protein_coding	tRNA methyltransferase 10A%2C transcript variant X1	-
106503442	171.959	193.142	194.725	73.1547	86.9886	100.296	186.609	86.813	1.10752	8.11e-08	4.92e-07	GPR62	NC_030829.1	49066876	49073343	-	2373	protein_coding	G protein-coupled receptor 62	7tm_1
106503564	52.2528	73.0059	71.5902	16.0339	36.9952	38.7506	65.6163	30.5932	1.10655	0.00204699	0.00584201	LOC106503564	NC_030809.1	5669360	5673531	-	2114	lncRNA	uncharacterized LOC106503564	-
102171455	1762.34	1689.3	1826.03	825.746	749.902	876.447	1759.22	817.365	1.10649	1.78e-23	5.17e-22	UTP4	NC_030825.1	37610404	37640359	+	2227	protein_coding	UTP4%2C small subunit processome component%2C transcript variant X1	-
102188655	499.727	454.67	384.678	175.371	220.971	226.805	446.358	207.716	1.10499	3.35e-11	3.22e-10	SLC2A13	NC_030812.1	40377509	40881664	+	7170	protein_coding	solute carrier family 2 member 13	Sugar_tr
102176271	228.012	194.066	230.043	120.254	85.9888	96.8765	217.374	101.04	1.10422	3.81e-08	2.43e-07	2023-03-11	NC_030827.1	56903699	57019253	+	1575	protein_coding	membrane associated ring-CH-type finger 11	-
102178031	74.104	65.6129	69.6811	32.0678	27.9963	37.6109	69.7993	32.5583	1.10414	0.000286543	0.000982822	CGN	NC_030810.1	100879830	100907253	+	5070	protein_coding	cingulin	Myosin_tail_1
102181600	530.129	511.042	640.493	311.659	240.969	229.084	560.555	260.571	1.10356	1.22e-11	1.22e-10	HDDC2	NC_030816.1	13208879	13226659	+	1120	protein_coding	HD domain containing 2%2C transcript variant X1	-
102171936	193.81	178.356	155.589	59.125	76.9899	110.553	175.919	82.2227	1.10348	4.19e-06	1.96e-05	PDIK1L	NC_030809.1	8979090	8990596	+	5365	protein_coding	PDLIM1 interacting kinase 1 like%2C transcript variant X1	Pkinase
102170432	723.939	754.087	936.4	392.831	346.955	384.087	804.808	374.624	1.1034	9.33e-15	1.33e-13	MRPL19	NC_030818.1	43620250	43631033	-	1233	protein_coding	mitochondrial ribosomal protein L19	-
102183105	853.146	821.548	860.037	389.824	384.95	405.742	844.91	393.505	1.10284	1.9e-20	4.42e-19	LSG1	NC_030808.1	72614658	72640879	+	2450	protein_coding	large 60S subunit nuclear export GTPase 1	-
102175108	253.664	238.424	265.361	92.195	118.984	142.465	252.483	117.882	1.10259	1.52e-08	1.02e-07	LOC102175108	NC_030825.1	62067647	62084906	-	2801	protein_coding	zinc finger protein 2 homolog	zf-C2H2
102184587	119.706	117.364	119.317	59.125	49.9935	56.9862	118.796	55.3682	1.1021	3.55e-06	1.68e-05	INA	NC_030833.1	27863916	27876547	-	3230	protein_coding	internexin neuronal intermediate filament protein alpha	Filament
108634511	196.661	169.115	103.09	76.1611	75.9901	66.104	156.288	72.7517	1.10184	2.16e-05	9.04e-05	HIC2	NW_017189530.1	455889	474805	+	5749	protein_coding	hypermethylated in cancer 2	zf-C2H2
102185935	290.716	270.769	285.406	111.235	125.984	158.422	282.297	131.88	1.10174	1.36e-09	1.06e-08	ESRP1	NC_030821.1	12539162	12598591	+	3959	protein_coding	epithelial splicing regulatory protein 1%2C transcript variant X5	-
102171693	1521.98	1567.32	1385.03	519.098	742.903	825.16	1491.44	695.72	1.10114	1.51e-12	1.68e-11	RASSF8	NC_030812.1	82459045	82593303	-	5510	protein_coding	Ras association domain family member 8	RA
102181097	736.29	758.707	788.446	361.765	331.957	371.55	761.148	355.091	1.1007	1.34e-18	2.67e-17	ZC3HC1	NC_030811.1	26311024	26326938	+	2162	protein_coding	zinc finger C3HC-type containing 1	-
102184101	875.947	959.243	855.264	393.833	435.943	425.117	896.818	418.298	1.1006	3.48e-19	7.29e-18	FASTKD2	NC_030809.1	40838834	40856737	-	2372	protein_coding	FAST kinase domains 2	-
102188968	1093.51	1082.15	1251.4	678.435	441.942	477.544	1142.35	532.64	1.10007	4.74e-12	4.99e-11	SERTAD1	NC_030825.1	50660897	50663787	-	1206	protein_coding	SERTA domain containing 1	-
novel.384	208.061	203.308	165.135	75.1589	104.986	88.8984	192.168	89.6812	1.09944	2.11e-07	1.2e-06	-	NC_030823.1	27350405	27358278	-	7874	-	PF00078:Reverse transcriptase (RNA-dependent DNA polymerase)	RVT_1
102190816	482.626	533.221	419.996	235.498	192.975	242.761	478.614	223.745	1.09851	5.88e-12	6.1e-11	PPM1D	NC_030826.1	11943632	12003681	-	3235	protein_coding	protein phosphatase%2C Mg2+/Mn2+ dependent 1D%2C transcript variant X1	PP2C
100861328	174.809	163.57	208.089	91.1929	83.989	79.7806	182.156	84.9875	1.09818	1.16e-07	6.89e-07	MED20	NC_030830.1	33118326	33192221	+	825	protein_coding	mediator complex subunit 20	-
102190802	39.9021	46.2063	55.3631	18.0381	20.9973	27.3534	47.1572	22.1296	1.09748	0.0032587	0.00891032	LRRC69	NC_030821.1	8913491	8989515	+	1244	protein_coding	leucine rich repeat containing 69	-
102182258	1461.18	1331.67	1410.8	608.286	661.914	695.231	1401.22	655.144	1.09737	3.6e-22	9.69e-21	ATG3	NC_030808.1	57055296	57089764	-	1597	protein_coding	autophagy related 3	-
102173768	211.861	274.465	244.361	118.25	104.986	118.531	243.563	113.923	1.09737	5.44e-09	3.88e-08	SDCCAG8	NC_030823.1	32158344	32401912	-	3510	protein_coding	serologically defined colon cancer antigen 8%2C transcript variant X6	-
102186236	737.24	766.1	790.356	361.765	343.955	366.991	764.565	357.57	1.09683	4.74e-19	9.78e-18	SCCPDH	NC_030823.1	29136062	29165322	-	2027	protein_coding	saccharopine dehydrogenase (putative)	Saccharop_dh
102191459	1904.85	1718.87	1655.16	761.611	882.885	825.16	1759.63	823.218	1.09592	1.62e-21	4.15e-20	MAFG	NC_030826.1	50340367	50349392	+	6152	protein_coding	MAF bZIP transcription factor G%2C transcript variant X2	bZIP_Maf
102170373	83.6045	88.7161	116.453	45.0954	38.9949	51.2876	96.258	45.1259	1.09591	7.03e-05	0.000269098	LOC102170373	NC_030831.1	12598612	12615342	-	1632	protein_coding	plasminogen activator inhibitor 2	Serpin
102184583	1612.24	1544.21	1575.94	692.464	759.901	764.754	1577.46	739.04	1.09421	1.99e-24	6.34e-23	SGMS1	NC_030833.1	42411237	42742077	+	4086	protein_coding	sphingomyelin synthase 1%2C transcript variant X3	-
102185720	1339.57	1394.51	1280.03	513.085	649.915	719.165	1338.04	627.389	1.09383	9.35e-16	1.45e-14	KMT5B	NC_030836.1	46706234	46764579	-	6833	protein_coding	lysine methyltransferase 5B%2C transcript variant X1	SET
102177700	238.463	234.728	256.77	80.1695	137.982	124.23	243.32	114.127	1.09356	1.71e-07	9.89e-07	LONRF3	NW_017189940.1	135802	175041	+	7439	protein_coding	LON peptidase N-terminal domain and ring finger 3%2C transcript variant X2	-
102185798	11411.1	11162.5	10477.9	4662.86	5381.3	5447.88	11017.2	5164.01	1.09329	5.65e-27	2.22e-25	MCL1	NC_030810.1	100037524	100042316	-	3909	protein_coding	BCL2 family apoptosis regulator	-
100860807	489.276	525.828	397.087	170.36	240.969	251.879	470.73	221.069	1.09225	1.15e-09	9.04e-09	KITLG	NC_030812.1	18044632	18151924	-	5406	protein_coding	KIT ligand%2C transcript variant X1	-
102184434	135.857	156.177	192.816	83.1759	68.991	75.2217	161.617	75.7962	1.09209	1.3e-06	6.6e-06	ABRACL	NC_030816.1	63879530	63894355	+	849	protein_coding	ABRA C-terminal like	-
102168667	360.069	465.759	380.86	166.352	192.975	207.43	402.23	188.919	1.09208	7.72e-11	7.08e-10	KCNMB3	NC_030808.1	87446106	87551931	+	10211	protein_coding	potassium calcium-activated channel subfamily M regulatory beta subunit 3%2C transcript variant X1	-
102179613	934.85	943.533	981.263	442.937	432.943	466.147	953.215	447.342	1.092	6.05e-21	1.47e-19	DIS3L2	NC_030809.1	15749236	16107599	-	3791	protein_coding	DIS3 like 3'-5' exoribonuclease 2%2C transcript variant X1	-
102185227	180.51	216.245	235.77	105.223	86.9886	104.855	210.842	99.0219	1.09161	5.32e-08	3.32e-07	RBM43	NC_030809.1	91340004	91350810	-	2743	protein_coding	RNA binding motif protein 43	-
102174127	129.207	118.288	126.953	62.1314	73.9903	38.7506	124.816	58.2908	1.09132	2.65e-05	0.000109016	LTK	NC_030817.1	66129428	66137798	+	3091	protein_coding	leukocyte receptor tyrosine kinase	Pkinase_Tyr
102190493	1343.37	1463.82	1321.08	632.337	607.921	699.79	1376.09	646.683	1.09035	3.88e-21	9.57e-20	C5H12orf75	NC_030812.1	67513057	67558418	+	1508	protein_coding	chromosome 5 C12orf75 homolog%2C transcript variant X5	-
102180135	307.817	358.561	368.451	166.352	158.979	160.701	344.943	162.011	1.09018	1.5e-11	1.49e-10	PIBF1	NC_030819.1	38649677	38879140	-	3306	protein_coding	progesterone immunomodulatory binding factor 1%2C transcript variant X1	-
novel.277	160.559	127.529	136.499	54.1144	76.9899	68.3834	141.529	66.4959	1.09009	3.52e-06	1.66e-05	-	NC_030818.1	5518526	5523695	+	5170	-	-	-
102170607	143.458	159.874	116.453	77.1632	51.9932	68.3834	139.928	65.8466	1.08879	7.83e-06	3.51e-05	DQX1	NC_030818.1	9958060	9965075	+	3354	protein_coding	DEAQ-box RNA dependent ATPase 1%2C transcript variant X3	HA2
102186133	245.113	239.349	248.179	120.254	130.983	92.3176	244.214	114.518	1.08857	7.47e-09	5.24e-08	NDUFAF5	NC_030820.1	7170861	7203577	+	1122	protein_coding	NADH:ubiquinone oxidoreductase complex assembly factor 5%2C transcript variant X2	Methyltransf_11
102181815	1388.02	1552.53	1238.99	555.174	642.916	769.313	1393.18	655.801	1.08828	2.85e-14	3.82e-13	MYNN	NC_030808.1	97109423	97126962	-	5473	protein_coding	myoneurin%2C transcript variant X2	zf-C2H2
102171099	5840.91	5532.74	5197.45	2316.9	2674.65	2806	5523.7	2599.18	1.08781	1.64e-23	4.81e-22	ENC1	NC_030827.1	6969403	6982905	+	5212	protein_coding	ectodermal-neural cortex 1%2C transcript variant X2	BACK
102177858	190.01	196.839	211.907	118.25	69.9909	93.4573	199.585	93.8994	1.08776	5.46e-07	2.94e-06	LOC102177858	NC_030832.1	25585206	25586872	+	1667	protein_coding	uncharacterized protein C1orf43 homolog%2C transcript variant X1	-
102179443	414.222	413.084	462.95	215.456	187.975	204.01	430.085	202.481	1.0869	3.65e-13	4.35e-12	RBM48	NC_030811.1	110730501	110736796	-	1359	protein_coding	RNA binding motif protein 48	-
novel.490	105.456	83.1713	91.6354	37.0784	56.9926	37.6109	93.4208	43.8939	1.08605	0.000123048	0.00045043	-	NC_030828.1	67298133	67301588	+	3456	-	-	-
102183512	1875.4	1942.51	1680.94	762.613	888.884	941.411	1832.95	864.303	1.08523	3.08e-19	6.52e-18	TOPORS	NC_030815.1	11356474	11367596	+	4427	protein_coding	TOP1 binding arginine/serine rich protein%2C transcript variant X2	-
108637753	115.906	119.212	151.771	83.1759	52.9931	45.5889	128.963	60.586	1.08501	4.84e-05	0.000190148	LOC108637753	NC_030823.1	35626066	35626475	-	410	protein_coding	uncharacterized protein C8orf59 homolog	-
102186227	41.8023	39.7374	51.5449	21.0445	18.9975	22.7945	44.3615	20.9455	1.08466	0.00378377	0.0101782	LOC102186227	NC_030821.1	12500806	12501267	-	462	misc_RNA	40S ribosomal protein S15a pseudogene	-
102188242	1088.76	1146.84	1303.9	557.178	520.932	592.656	1179.83	556.922	1.08365	1.95e-18	3.85e-17	SRP9	NC_030823.1	27368877	27379484	+	2006	protein_coding	signal recognition particle 9	-
102170357	1537.18	1793.73	1653.26	605.28	897.883	850.234	1661.39	784.465	1.08307	2.43e-13	2.95e-12	SLC5A3	NC_030808.1	41729810	41762981	-	11378	protein_coding	solute carrier family 5 member 3%2C transcript variant X1	-
102191360	407.572	475.001	453.404	208.441	224.971	197.172	445.326	210.195	1.08214	4.23e-13	4.99e-12	BANP	NC_030825.1	14784395	14855786	+	2734	protein_coding	BTG3 associated nuclear protein%2C transcript variant X1	-
102185389	23.7513	33.2685	37.2269	22.0466	11.9984	10.2575	31.4156	14.7675	1.08175	0.0210987	0.0469233	ANGPTL7	NC_030823.1	40944001	40950549	-	2822	protein_coding	angiopoietin like 7	Fibrinogen_C
102178829	181.46	200.535	221.452	123.261	61.9919	100.296	201.149	95.1827	1.0804	5.17e-06	2.39e-05	ADAT2	NC_030816.1	67922943	67950416	-	1941	protein_coding	adenosine deaminase%2C tRNA specific 2%2C transcript variant X1	-
108637540	36.1019	39.7374	36.2724	15.0318	21.9971	15.9561	37.3706	17.6617	1.07878	0.00788039	0.0196103	LOC108637540	NC_030821.1	81815348	81841701	+	2508	protein_coding	sarcalumenin-like	-
102188981	4237.23	4474.62	4086.37	1747.7	2109.72	2203.09	4266.07	2020.17	1.07876	3.43e-21	8.48e-20	2023-03-07	NC_030809.1	99549258	99596850	+	3735	protein_coding	membrane associated ring-CH-type finger 7%2C transcript variant X2	-
102180866	9402.66	9658.04	8460.05	3672.77	4474.42	4887.13	9173.58	4344.77	1.07839	6.01e-19	1.23e-17	IPO7	NC_030822.1	39147675	39191810	+	5470	protein_coding	importin 7	-
102177742	3628.25	3839.74	3954.64	1765.73	1783.77	1862.31	3807.54	1803.94	1.07789	3.46e-29	1.64e-27	EIF2S2	NC_030820.1	63062854	63082442	-	2667	protein_coding	eukaryotic translation initiation factor 2 subunit beta	-
102190197	454.124	480.545	514.495	251.532	203.973	231.364	483.055	228.956	1.07729	3.8e-13	4.52e-12	YAE1D1	NC_030811.1	38875893	38882530	+	3327	protein_coding	Yae1 domain containing 1	-
102175794	682.137	658.902	646.221	313.663	282.963	346.476	662.42	314.367	1.07685	8.76e-16	1.36e-14	LOC102175794	NC_030826.1	4760071	4766857	-	1183	protein_coding	cytochrome c oxidase assembly protein COX11%2C mitochondrial	-
102175418	8454.51	8595.3	8546.91	4167.81	3792.5	4180.51	8532.24	4046.94	1.07618	1.93e-31	1.06e-29	RBM39	NC_030820.1	64479232	64505576	-	2971	protein_coding	RNA binding motif protein 39%2C transcript variant X2	RRM_1
102182535	319.217	344.699	350.315	174.369	154.98	151.583	338.077	160.311	1.07543	1.72e-11	1.69e-10	ZNF18	NC_030826.1	30351702	30377238	-	2481	protein_coding	zinc finger protein 18%2C transcript variant X3	KRAB
102188561	705.888	659.826	671.993	259.549	334.956	373.829	679.236	322.778	1.0752	8.91e-13	1.02e-11	THAP1	NC_030834.1	8052296	8061462	+	4075	protein_coding	THAP domain containing 1	THAP
102171095	539.629	639.495	755.992	406.86	230.97	280.372	645.039	306.067	1.07491	3.93e-08	2.5e-07	MRPS7	NC_030826.1	55449719	55453218	-	1385	protein_coding	mitochondrial ribosomal protein S7	-
106502961	59.8532	62.8406	48.6813	29.0615	24.9967	27.3534	57.125	27.1372	1.0745	0.00125039	0.00373495	HES4	NC_030823.1	49971848	49975772	+	3648	protein_coding	hes family bHLH transcription factor 4	HLH
100861142	1261.67	1270.67	1209.4	506.07	611.92	661.04	1247.25	593.01	1.07368	2.71e-17	4.83e-16	IWS1	NC_030809.1	131475510	131522676	-	3229	protein_coding	IWS1%2C SUPT6H interacting protein%2C transcript variant X3	-
102188372	876.897	876.996	970.763	361.765	442.942	491.221	908.219	431.976	1.07346	1.24e-14	1.72e-13	BTF3L4	NC_030810.1	26544220	26569257	+	2344	protein_coding	basic transcription factor 3 like 4%2C transcript variant X3	-
102189758	722.039	696.791	734.038	245.519	362.953	415.999	717.623	341.49	1.07326	3.54e-10	3e-09	GPR63	NC_030816.1	40196475	40264361	+	5705	protein_coding	G protein-coupled receptor 63	7tm_1
102171136	560.53	543.386	633.812	297.629	263.966	264.416	579.243	275.337	1.07223	2.04e-14	2.75e-13	ITFG2	NC_030812.1	105850200	105860796	-	3556	protein_coding	integrin alpha FG-GAP repeat containing 2%2C transcript variant X1	-
102187931	1098.26	1193.05	1127.31	439.93	543.929	643.944	1139.54	542.601	1.072	6.98e-14	8.93e-13	MOSPD2	NW_017189516.1	55332219	55421752	-	4033	protein_coding	motile sperm domain containing 2%2C transcript variant X2	Motile_Sperm
102170541	47.5026	60.0682	49.6359	29.0615	24.9967	20.515	52.4022	24.8577	1.07188	0.00217001	0.00616237	LOC102170541	NC_030824.1	47476426	47477694	+	1269	misc_RNA	ribonuclease P protein subunit p30 pseudogene	-
102180632	4223.93	4061.53	4086.37	1599.38	2060.73	2227.02	4123.94	1962.38	1.0718	2.71e-17	4.82e-16	CFL2	NC_030828.1	44515591	44519912	-	3043	protein_coding	cofilin 2	Cofilin_ADF
102177754	970.002	957.394	971.717	440.932	457.94	480.963	966.371	459.945	1.07174	1.66e-20	3.9e-19	MPHOSPH10	NC_030828.1	26963454	26975879	+	2575	protein_coding	M-phase phosphoprotein 10	-
100861034	907.299	935.215	927.809	407.863	443.942	467.287	923.441	439.697	1.07138	3.11e-19	6.54e-18	RABGEF1	NC_030832.1	28051288	28099291	+	3646	protein_coding	RAB guanine nucleotide exchange factor 1%2C transcript variant X4	VPS9
102176402	928.2	937.064	838.082	343.727	447.942	496.919	901.115	429.529	1.07046	4.14e-13	4.9e-12	CREBL2	NC_030812.1	95812925	95842498	-	3698	protein_coding	cAMP responsive element binding protein like 2	bZIP_2
102187023	163.409	141.391	192.816	92.195	64.9915	79.7806	165.872	78.989	1.07021	2.37e-06	1.15e-05	TMEM60	NC_030811.1	76812314	76816220	-	893	protein_coding	transmembrane protein 60	-
102173236	1961.86	1961	1717.21	742.57	920.88	1024.61	1880.02	896.02	1.06997	1.32e-15	2.03e-14	CCNT2	NC_030809.1	73880643	73914867	+	6531	protein_coding	cyclin T2%2C transcript variant X1	-
102171621	2364.68	2338.04	2888.43	1477.12	1006.87	1134.02	2530.38	1206.01	1.06889	5.62e-13	6.56e-12	EIF6	NC_030820.1	64118195	64124609	-	1182	protein_coding	eukaryotic translation initiation factor 6%2C transcript variant X2	-
102187035	661.236	759.632	811.355	368.78	311.959	384.087	744.074	354.942	1.06889	4.18e-14	5.49e-13	VBP1	NW_017190073.1	59252	82633	+	2108	protein_coding	VHL binding protein 1	-
102186603	323.967	440.808	418.087	157.333	180.976	226.805	394.287	188.371	1.06857	6.14e-09	4.35e-08	TAF1B	NC_030818.1	87268320	87324079	-	2732	protein_coding	TATA-box binding protein associated factor%2C RNA polymerase I subunit B%2C transcript variant X1	-
102172589	2130.01	1955.45	2017.89	765.619	1036.86	1108.95	2034.45	970.478	1.06854	1.25e-14	1.73e-13	ZNF326	NC_030810.1	67336936	67374625	+	3020	protein_coding	zinc finger protein 326%2C transcript variant X1	-
102173212	644.135	629.33	622.357	257.545	318.958	328.24	631.941	301.581	1.0685	2.21e-14	2.98e-13	DDX10	NC_030822.1	63691186	64002935	-	3291	protein_coding	DEAD-box helicase 10	DEAD
102182394	169.109	158.95	189.953	70.1483	96.9873	79.7806	172.67	82.3054	1.068	6.36e-07	3.38e-06	THAP6	NC_030813.1	90875952	90893842	+	3692	protein_coding	THAP domain containing 6%2C transcript variant X3	THAP
102188062	2844.45	2766.83	2720.43	1359.88	1234.84	1387.04	2777.24	1327.25	1.06551	5.18e-26	1.86e-24	SDCBP	NC_030821.1	57317726	57350168	-	2086	protein_coding	syndecan binding protein%2C transcript variant X2	PDZ
102177900	2027.41	1906.47	1774.48	811.717	893.883	1023.47	1902.79	909.69	1.06551	1.45e-18	2.88e-17	PELI1	NC_030818.1	62241457	62299491	-	4001	protein_coding	pellino E3 ubiquitin protein ligase 1%2C transcript variant X1	-
102178199	18705.6	16996.5	18042.6	9555.21	8100.94	8022.51	17914.9	8559.55	1.06549	2.92e-24	9.21e-23	UBC	NC_030824.1	20309934	20313298	-	2443	protein_coding	ubiquitin C	ubiquitin
102172553	478.826	466.684	408.541	188.398	248.967	209.709	451.35	215.692	1.06489	2.05e-11	2.01e-10	TAF3	NC_030820.1	12221834	12341446	+	4809	protein_coding	TATA-box binding protein associated factor 3	PHD
102172664	817.044	766.1	879.127	432.916	370.952	372.69	820.757	392.186	1.06469	3.19e-16	5.14e-15	ANKRA2	NC_030827.1	8095770	8106362	+	2019	protein_coding	ankyrin repeat family A member 2	-
102179393	320.167	348.395	358.905	182.386	145.981	162.98	342.489	163.782	1.06424	7.44e-11	6.84e-10	RFC3	NC_030819.1	59303831	59319772	+	1294	protein_coding	replication factor C subunit 3	-
102189975	137.757	142.315	133.635	69.1462	53.9929	75.2217	137.903	66.1203	1.06387	3.35e-06	1.59e-05	MPZL3	NC_030822.1	53397124	53422686	+	4693	protein_coding	myelin protein zero like 3	V-set
106501894	50.3527	52.6752	58.2267	41.0869	22.997	12.537	53.7515	25.5403	1.06316	0.00722294	0.0181422	TIMM8A	NW_017189517.1	40612213	40615009	-	1275	protein_coding	translocase of inner mitochondrial membrane 8 homolog A (yeast)	-
102184164	1536.23	1510.02	1598.85	617.305	744.903	862.771	1548.37	741.66	1.06301	9.84e-16	1.52e-14	CUL2	NC_030820.1	17636372	17709925	+	3335	protein_coding	cullin 2%2C transcript variant X5	Cullin
102183452	34.2018	29.572	37.2269	14.0297	12.9983	21.6547	33.6669	16.2276	1.06136	0.0139701	0.0325975	METTL23	NC_030826.1	54259456	54265175	-	1646	protein_coding	methyltransferase like 23%2C transcript variant X1	-
102189043	684.037	668.143	637.63	359.761	286.963	306.586	663.27	317.77	1.06116	1.02e-14	1.44e-13	LIN52	NC_030817.1	17563058	17679780	-	2580	protein_coding	lin-52 DREAM MuvB core complex component	-
102176259	257.464	241.197	265.361	115.244	127.983	123.09	254.674	122.106	1.06053	1.19e-09	9.34e-09	LOC102176259	NC_030825.1	66174752	66182479	-	3336	protein_coding	zinc finger protein 772%2C transcript variant X2	zf-C2H2
102179289	507.327	539.69	514.495	185.392	275.964	288.35	520.504	249.902	1.06041	4.28e-10	3.57e-09	TRMT5	NC_030817.1	30054994	30063522	+	2571	protein_coding	tRNA methyltransferase 5	-
102186554	76.0041	43.4339	57.2721	24.0509	29.9961	30.7725	58.9034	28.2732	1.06026	0.0023503	0.00661611	ENO4	NC_030833.1	14715100	14743342	-	2640	protein_coding	enolase family member 4	-
102178245	116.856	76.7025	66.8175	34.0721	40.9946	50.1478	86.7921	41.7382	1.06017	0.000618775	0.00198033	HOXC13	NC_030812.1	25824182	25832010	-	2376	protein_coding	homeobox C13	Homeobox
108638410	80.7544	67.4612	71.5902	43.0911	26.9965	35.3314	73.2686	35.1397	1.06011	0.000514454	0.00167516	LOC108638410	NC_030827.1	6929175	6930261	-	649	lncRNA	uncharacterized LOC108638410	-
102188873	542.479	607.151	587.994	259.549	274.964	299.747	579.208	278.087	1.05988	1.03e-14	1.46e-13	MGME1	NC_030820.1	37685887	37696471	+	2310	protein_coding	mitochondrial genome maintenance exonuclease 1%2C transcript variant X1	-
102170066	1042.21	1085.85	1119.67	533.127	493.935	531.111	1082.57	519.391	1.05987	1.66e-20	3.9e-19	DCAF13	NC_030821.1	21116866	21143458	+	2549	protein_coding	DDB1 and CUL4 associated factor 13	-
106501924	70.3038	63.7647	44.8632	21.0445	31.9958	33.052	59.6439	28.6974	1.05927	0.00224693	0.00635336	LOC106501924	NW_017189589.1	33619	52881	+	1982	protein_coding	uncharacterized protein C6orf62 homolog	-
102174999	586.182	600.682	518.313	195.413	313.959	310.005	568.392	273.126	1.05873	2.55e-09	1.92e-08	MPP6	NC_030811.1	48941078	49064958	+	8382	protein_coding	membrane palmitoylated protein 6%2C transcript variant X4	SH3_2
102187004	1855.45	1783.56	1777.35	827.751	849.889	924.316	1805.45	867.318	1.05832	1.1e-23	3.3e-22	ZC3H15	NC_030809.1	126603056	126623257	+	2133	protein_coding	zinc finger CCCH-type containing 15	zf-CCCH
108633305	113.056	128.454	144.135	67.142	62.9918	54.7067	128.548	61.6135	1.0583	7.53e-06	3.39e-05	LOC108633305	NC_030825.1	65237464	65244507	+	2041	protein_coding	zinc finger protein OZF-like	KRAB
102187399	2295.32	2223.45	2141.98	1093.31	1051.86	1055.38	2220.25	1066.85	1.05728	3.23e-26	1.18e-24	GNPDA1	NC_030814.1	57441926	57453186	+	2387	protein_coding	glucosamine-6-phosphate deaminase 1	-
102183188	319.217	326.216	292.088	140.297	148.981	161.841	312.507	150.373	1.05703	1.16e-10	1.05e-09	IFIH1	NC_030809.1	102014561	102074319	-	3556	protein_coding	interferon induced with helicase C domain 1	Helicase_C
102172920	173.859	165.419	181.362	71.1505	84.9889	94.597	173.547	83.5788	1.05694	3.58e-07	1.99e-06	PIH1D2	NC_030822.1	59992949	59999720	+	2075	protein_coding	PIH1 domain containing 2	-
102179539	923.45	1005.45	889.627	416.882	466.939	471.845	939.509	451.889	1.05659	1.11e-17	2.03e-16	TBC1D12	NC_030833.1	35600390	35696027	-	4256	protein_coding	TBC1 domain family member 12%2C transcript variant X1	TBC
102190354	636.534	632.102	697.766	357.757	300.961	286.071	655.467	314.929	1.05616	3.38e-14	4.48e-13	C19H17orf80	NC_030826.1	57272285	57285298	-	3274	protein_coding	chromosome 19 C17orf80 homolog%2C transcript variant X4	-
102181298	992.803	958.319	1128.26	461.977	471.938	548.207	1026.46	494.041	1.05606	2.52e-16	4.09e-15	CAMLG	NC_030814.1	64261859	64270034	-	1543	protein_coding	calcium modulating ligand	-
102190384	1689.19	1674.52	1609.35	691.462	863.887	838.836	1657.68	798.062	1.055	8.26e-19	1.67e-17	USP15	NC_030812.1	50448440	50577878	-	6448	protein_coding	ubiquitin specific peptidase 15%2C transcript variant X1	-
102173599	858.846	887.161	710.175	332.704	401.948	449.051	818.727	394.567	1.05458	1.64e-12	1.82e-11	GOSR1	NC_030826.1	21359155	21394081	+	2691	protein_coding	golgi SNAP receptor complex member 1%2C transcript variant X1	-
102175793	321.117	299.417	374.178	185.392	155.98	136.767	331.571	159.379	1.05427	2.63e-09	1.98e-08	LOC102175793	NC_030825.1	66192191	66199377	+	2302	protein_coding	zinc finger protein 773%2C transcript variant X1	zf-C2H2
102186641	457.925	523.055	490.631	268.568	210.972	229.084	490.537	236.208	1.05397	2.68e-12	2.91e-11	OARD1	NC_030830.1	33807492	33813397	+	1486	protein_coding	O-acyl-ADP-ribose deacylase 1%2C transcript variant X5	A1pp
102182605	215.662	182.977	169.907	84.178	91.988	98.0162	189.515	91.3941	1.05366	2.15e-07	1.23e-06	HTR2A	NC_030819.1	69719930	69785087	+	5241	protein_coding	5-hydroxytryptamine receptor 2A	7tm_1
102189255	202.361	243.969	289.224	134.284	94.9876	125.37	245.185	118.214	1.05347	3.41e-07	1.9e-06	GPATCH3	NC_030809.1	9651572	9658577	-	2110	protein_coding	G-patch domain containing 3	G-patch
102190335	965.252	990.663	981.263	412.873	493.935	509.456	979.059	472.088	1.05327	4.17e-17	7.3e-16	SPAG1	NC_030821.1	17990033	18077090	+	3930	protein_coding	sperm associated antigen 1	TPR_1
102174049	363.87	482.394	399.95	149.316	219.971	232.504	415.405	200.597	1.05233	2.33e-08	1.52e-07	ZC3H12C	NC_030822.1	62113531	62189952	-	8682	protein_coding	zinc finger CCCH-type containing 12C%2C transcript variant X1	-
102188470	908.249	844.651	833.31	365.774	425.944	457.029	862.07	416.249	1.05153	6.97e-16	1.09e-14	KIF1BP	NC_030835.1	20330969	20388452	-	2515	protein_coding	KIF1 binding protein	-
102188529	740.09	705.108	860.991	450.954	305.96	355.594	768.73	370.836	1.05124	3.59e-11	3.43e-10	LOC102188529	NC_030826.1	24516299	24523084	+	2019	protein_coding	neuferricin%2C transcript variant X1	-
108633917	237.513	189.446	210.952	109.231	95.9875	102.575	212.637	102.598	1.05115	5.37e-08	3.35e-07	LOC108633917	NC_030832.1	8332436	8333972	+	1537	misc_RNA	protein tyrosine phosphatase type IVA 1 pseudogene	DSPc
102171014	34.2018	34.1927	43.9086	19.0403	17.9976	17.0959	37.4344	18.0446	1.05099	0.00902355	0.0221414	CCDC173	NC_030809.1	109649650	109676279	-	1987	protein_coding	coiled-coil domain containing 173%2C transcript variant X1	-
102177341	674.536	653.357	559.358	252.534	324.958	335.079	629.084	304.19	1.04958	5.66e-12	5.9e-11	RNGTT	NC_030816.1	48398355	48634111	+	4427	protein_coding	RNA guanylyltransferase and 5'-phosphatase	DSPc
102190827	251.764	219.018	220.498	115.244	105.986	112.833	230.426	111.354	1.04935	9.49e-09	6.56e-08	LOC102190827	NC_030829.1	13223544	13239692	+	3940	protein_coding	zinc finger protein 621-like%2C transcript variant X1	KRAB
102187864	174.809	159.874	160.362	86.1823	69.9909	83.1998	165.015	79.791	1.04927	5.15e-07	2.78e-06	ARHGAP18	NC_030816.1	55029521	55165818	-	3486	protein_coding	Rho GTPase activating protein 18	RhoGAP
102173827	67.4536	70.2336	71.5902	23.0487	44.9941	33.052	69.7591	33.6983	1.04913	0.00105894	0.00321947	LOC102173827	NW_017213847.1	73759	79159	-	2085	protein_coding	sex comb on midleg-like protein 1	SAM_1
102180775	284.065	332.685	309.27	173.367	135.982	137.907	308.673	149.085	1.04875	1.61e-09	1.24e-08	FAM83D	NC_030820.1	67305751	67329116	+	2340	protein_coding	family with sequence similarity 83 member D	-
102182052	133.007	133.074	110.726	63.1335	49.9935	69.5231	125.602	60.8834	1.04828	1.4e-05	6.02e-05	NEURL2	NC_030820.1	74155927	74158380	-	1262	protein_coding	neuralized E3 ubiquitin protein ligase 2	SOCS_box
102186876	774.292	860.361	920.172	429.909	398.948	406.881	851.608	411.913	1.0477	1.49e-16	2.47e-15	NFU1	NC_030818.1	67512811	67540830	-	958	protein_coding	NFU1 iron-sulfur cluster scaffold	-
102186045	1994.16	2014.59	2477.02	1205.55	933.878	998.398	2161.92	1045.94	1.04726	6.59e-15	9.5e-14	SUPT4H1	NC_030826.1	8942154	8948070	-	1666	protein_coding	SPT4 homolog%2C DSIF elongation factor subunit	-
102170030	378.12	365.954	372.269	187.396	152.98	200.591	372.114	180.323	1.0472	6.53e-11	6.04e-10	METTL1	NC_030812.1	55035256	55039587	+	1858	protein_coding	methyltransferase like 1%2C transcript variant X2	-
102178155	724.889	703.26	634.766	330.699	326.957	341.917	687.638	333.191	1.04576	5.62e-16	8.87e-15	FTSJ1	NW_017189852.1	31374	40330	+	2231	protein_coding	FtsJ RNA methyltransferase homolog 1 (E. coli)%2C transcript variant X4	-
102179032	1417.48	1395.43	1355.44	621.314	660.914	739.68	1389.45	673.969	1.04473	7.54e-20	1.67e-18	TNFSF18	NC_030823.1	39165138	39176197	-	3441	protein_coding	tumor necrosis factor superfamily member 18	-
102187384	494.027	408.464	442.905	224.475	208.973	218.827	448.465	217.425	1.04444	2.61e-12	2.84e-11	NAF1	NC_030813.1	2923928	2958258	+	2563	protein_coding	nuclear assembly factor 1 ribonucleoprotein%2C transcript variant X1	-
106503354	40.8522	34.1927	32.4542	11.0233	23.9969	17.0959	35.833	17.372	1.04388	0.0151909	0.0351401	LOC106503354	NC_030828.1	21581284	21584651	+	1993	lncRNA	uncharacterized LOC106503354%2C transcript variant X1	-
102171903	63.6534	67.4612	59.1812	31.0657	23.9969	37.6109	63.4319	30.8911	1.04385	0.00112243	0.00339331	C17H4orf33	NC_030824.1	42053913	42073869	+	1737	protein_coding	chromosome 17 C4orf33 homolog%2C transcript variant X3	-
102172454	399.972	369.65	461.041	237.502	170.978	188.054	410.221	198.845	1.04382	1.13e-09	8.94e-09	NTMT1	NC_030818.1	99496514	99504270	+	1174	protein_coding	N-terminal Xaa-Pro-Lys N-methyltransferase 1%2C transcript variant X1	-
102189706	4225.83	4174.28	3643.46	1418	2125.72	2299.96	4014.52	1947.89	1.04366	2.54e-11	2.48e-10	MED13	NC_030826.1	10675186	10773027	+	10473	protein_coding	mediator complex subunit 13	-
102170850	439.874	413.084	459.132	201.426	199.974	235.923	437.363	212.441	1.04361	2.78e-12	3.01e-11	LOC102170850	NC_030833.1	9257877	9277337	+	2581	protein_coding	uncharacterized protein C10orf88%2C transcript variant X2	-
102170331	267.914	227.335	273.952	110.233	142.981	119.671	256.4	124.295	1.04359	1.92e-08	1.27e-07	TGDS	NC_030819.1	16963040	16985727	+	2890	protein_coding	TDP-glucose 4%2C6-dehydratase%2C transcript variant X3	-
100861156	395.221	383.512	359.86	146.309	191.975	215.408	379.531	184.564	1.04274	1.1e-09	8.7e-09	CALCRL	NC_030809.1	127408922	127536419	-	4814	protein_coding	calcitonin receptor like receptor%2C transcript variant X2	7tm_2
102187118	379.07	328.065	498.268	280.593	157.979	145.885	401.801	194.819	1.0421	7.61e-06	3.42e-05	NDUFA13	NC_030814.1	104940939	104949199	+	554	protein_coding	NADH:ubiquinone oxidoreductase subunit A13	-
102173804	143.458	168.191	148.908	92.195	63.9916	67.2437	153.519	74.4768	1.04179	4.44e-06	2.06e-05	LOC102173804	NC_030810.1	66940168	66963271	-	959	lncRNA	uncharacterized LOC102173804	-
102179747	22.8012	35.1168	34.3633	15.0318	14.998	14.8164	30.7604	14.9487	1.04121	0.019903	0.0445432	LOC102179747	NC_030813.1	13549965	13551080	-	1116	pseudogene	-	-
102182995	824.644	831.713	774.128	364.771	403.947	413.72	810.162	394.146	1.04022	4.77e-17	8.31e-16	TAOK3	NC_030824.1	14153375	14339579	-	3956	protein_coding	TAO kinase 3%2C transcript variant X2	Pkinase
102172003	2955.61	2898.98	2668.88	1130.39	1516.8	1498.74	2841.16	1381.98	1.04008	6.31e-16	9.91e-15	ZNF146	NC_030825.1	47698918	47720097	+	3644	protein_coding	zinc finger protein 146	zf-C2H2
102170084	2226.92	2238.23	2112.39	967.045	1174.85	1057.66	2192.51	1066.52	1.03963	1.01e-20	2.44e-19	NUFIP2	NC_030826.1	20421260	20448660	-	10653	protein_coding	NUFIP2%2C FMR1 interacting protein 2	-
102170717	833.195	864.058	942.127	438.928	419.945	425.117	879.793	427.997	1.03943	9.71e-18	1.8e-16	TFB2M	NC_030823.1	29347171	29364664	+	1900	protein_coding	transcription factor B2%2C mitochondrial%2C transcript variant X1	-
novel.184	60.8033	88.7161	58.2267	23.0487	44.9941	33.052	69.2487	33.6983	1.03934	0.00218705	0.00620184	-	NC_030814.1	106159818	106163011	+	3194	-	-	-
102189648	31.3517	51.7511	59.1812	14.0297	26.9965	28.4931	47.428	23.1731	1.0383	0.0103315	0.0249812	LOC102189648	NC_030834.1	37519377	37549199	-	681	lncRNA	uncharacterized LOC102189648	-
100861015	842.695	1000.83	1266.67	595.259	443.942	475.265	1036.73	504.822	1.03779	3.86e-10	3.25e-09	PSMG2	NC_030831.1	43413556	43422907	+	1095	protein_coding	proteasome assembly chaperone 2	-
102169646	1392.78	1487.84	1294.35	508.074	771.899	754.497	1391.66	678.157	1.03776	1.76e-11	1.73e-10	LARP4	NC_030812.1	29086394	29153972	-	4747	protein_coding	La ribonucleoprotein domain family member 4%2C transcript variant X2	-
102185052	71.2538	62.8406	63.9539	29.0615	41.9945	25.0739	66.0161	32.0433	1.03726	0.00119915	0.00359888	ACSM3	NC_030832.1	18353141	18414542	+	2284	protein_coding	acyl-CoA synthetase medium-chain family member 3%2C transcript variant X1	AMP-binding
102188905	690.687	661.674	818.037	460.975	295.961	299.747	723.466	352.228	1.03716	4.2e-09	3.05e-08	IMP4	NC_030809.1	135226286	135231325	-	1540	protein_coding	IMP4 homolog%2C U3 small nucleolar ribonucleoprotein%2C transcript variant X1	-
102183371	228.962	177.432	284.452	125.265	102.987	108.274	230.282	112.175	1.03662	1.22e-06	6.22e-06	CIDEC	NC_030829.1	16688728	16698787	+	1631	protein_coding	cell death inducing DFFA like effector c%2C transcript variant X2	-
102175828	300.216	300.341	328.36	160.339	128.983	164.12	309.639	151.147	1.03623	1.02e-09	8.13e-09	ERI1	NC_030834.1	20542621	20559869	-	2117	protein_coding	exoribonuclease 1	SAP
102178838	1363.32	1252.19	1187.44	506.07	678.911	670.157	1267.65	618.38	1.03621	4.63e-14	6.04e-13	TPD52	NC_030821.1	38686598	38816778	+	3651	protein_coding	tumor protein D52%2C transcript variant X4	-
102188077	130.157	123.833	155.589	58.1229	69.9909	71.8026	136.526	66.6388	1.03618	7.28e-06	3.28e-05	LOC102188077	NC_030825.1	61854051	61877824	+	2887	protein_coding	zinc finger protein 813-like	zf-C2H2
102187157	508.277	459.291	480.131	215.456	234.969	256.438	482.566	235.621	1.03568	7.04e-13	8.13e-12	GPATCH1	NC_030825.1	44547254	44602118	+	3073	protein_coding	G-patch domain containing 1	G-patch
102189469	334.418	310.506	297.815	130.276	125.984	205.15	314.246	153.803	1.03558	1.73e-07	1e-06	HERC5	NC_030813.1	36764621	36811810	-	4394	protein_coding	HECT and RLD domain containing E3 ubiquitin protein ligase 5	HECT
102178284	528.228	513.814	499.222	275.583	246.968	229.084	513.755	250.545	1.03458	2.17e-13	2.65e-12	NUFIP1	NC_030819.1	71398424	71431714	+	2301	protein_coding	NUFIP1%2C FMR1 interacting protein 1	-
102189530	236.563	197.763	252.952	132.28	116.985	85.4793	229.093	111.581	1.03345	5.93e-07	3.18e-06	IQCC	NC_030809.1	14381116	14384139	+	2491	protein_coding	IQ motif containing C%2C transcript variant X1	-
108636004	48.4526	45.2822	55.3631	20.0424	30.996	21.6547	49.6993	24.231	1.03321	0.00404445	0.0107943	LOC108636004	NC_030812.1	42745832	42767102	+	1107	lncRNA	uncharacterized LOC108636004	-
102175864	501.627	450.049	448.632	181.384	264.965	238.202	466.769	228.184	1.03304	3.68e-10	3.11e-09	MXD1	NC_030818.1	67990456	68015653	+	5655	protein_coding	MAX dimerization protein 1%2C transcript variant X1	HLH
102185921	980.453	1078.45	999.399	497.051	495.935	502.618	1019.44	498.535	1.0322	3.23e-19	6.79e-18	CCNC	NC_030816.1	37520417	37545286	+	2849	protein_coding	cyclin C%2C transcript variant X1	-
102177126	797.093	912.112	754.083	388.822	385.95	430.815	821.096	401.862	1.03191	4.82e-15	7.05e-14	IKZF5	NC_030833.1	9214257	9232272	+	4960	protein_coding	IKAROS family zinc finger 5%2C transcript variant X2	-
102183656	830.345	864.982	774.128	311.659	407.947	490.081	823.152	403.229	1.03148	7.96e-11	7.29e-10	ZMYM1	NC_030810.1	10197328	10224541	+	5213	protein_coding	zinc finger MYM-type containing 1%2C transcript variant X3	hATC
102191170	784.742	755.935	797.037	404.856	366.952	371.55	779.238	381.119	1.03141	4.42e-17	7.71e-16	ERAL1	NC_030826.1	20063512	20067730	+	1814	protein_coding	Era like 12S mitochondrial rRNA chaperone 1%2C transcript variant X3	-
102176939	571.931	627.482	753.129	349.74	281.963	323.681	650.847	318.461	1.03134	1.21e-11	1.21e-10	SSBP1	NC_030811.1	15409490	15422057	-	3243	protein_coding	single stranded DNA binding protein 1%2C transcript variant X1	-
102178140	2607.89	2631.91	2564.84	953.015	1382.82	1485.06	2601.55	1273.63	1.03096	2.87e-12	3.11e-11	TRA2A	NC_030811.1	88442551	88462027	+	4513	protein_coding	transformer 2 alpha homolog%2C transcript variant X4	RRM_1
102175645	36.1019	41.5857	41.9996	22.0466	14.998	21.6547	39.8957	19.5665	1.03089	0.00855557	0.0211011	RAB17	NC_030810.1	3694961	3718718	+	1890	protein_coding	RAB17%2C member RAS oncogene family%2C transcript variant X1	Ras
102168749	1780.4	1777.09	1671.39	735.556	900.882	924.316	1742.96	853.585	1.03054	9.56e-18	1.77e-16	ARMC1	NC_030821.1	52085220	52108599	+	3065	protein_coding	armadillo repeat containing 1%2C transcript variant X1	-
102187938	164.359	182.977	214.771	89.1886	82.9892	103.715	187.369	91.9642	1.0293	7.23e-07	3.82e-06	TMEM205	NC_030814.1	95611542	95614019	-	803	protein_coding	transmembrane protein 205%2C transcript variant X1	-
102183238	888.298	943.533	832.355	422.894	422.945	460.448	888.062	435.429	1.02908	4.29e-17	7.5e-16	PUM3	NC_030815.1	41502608	41543128	+	2295	protein_coding	pumilio RNA binding family member 3%2C transcript variant X1	-
102191521	232.763	254.135	257.725	100.212	121.984	143.605	248.207	121.934	1.02889	4.81e-08	3.03e-07	GIN1	NC_030814.1	8515483	8549590	+	2282	protein_coding	gypsy retrotransposon integrase 1%2C transcript variant X3	-
102189264	2933.76	3120.77	2853.11	1226.59	1570.79	1569.4	2969.21	1455.6	1.02882	2.01e-17	3.62e-16	C25H16orf72	NC_030832.1	7765950	7792697	+	4316	protein_coding	chromosome 25 C16orf72 homolog	-
102170233	100.705	116.44	127.908	54.1144	55.9927	59.2656	115.018	56.4576	1.0278	2.4e-05	9.95e-05	SLC31A2	NC_030815.1	102098237	102106656	+	1579	protein_coding	solute carrier family 31 member 2%2C transcript variant X1	-
102181064	1670.19	1778.02	1884.25	882.867	875.886	857.072	1777.49	871.942	1.02737	4.03e-22	1.08e-20	PPP1CC	NC_030824.1	16648830	16667072	+	1849	protein_coding	protein phosphatase 1 catalytic subunit gamma	Metallophos
100861104	583.331	565.565	643.357	293.621	271.964	314.564	597.418	293.383	1.02698	6.14e-14	7.91e-13	LOC100861104	NC_030834.1	38402947	38419797	+	2846	protein_coding	zinc finger protein 596%2C transcript variant X13	zf-C2H2
102178004	3281.48	3256.62	3240.65	1426.02	1589.79	1785.95	3259.58	1600.58	1.02662	1.53e-20	3.61e-19	ABCE1	NC_030824.1	57780616	57811451	+	3652	protein_coding	ATP binding cassette subfamily E member 1	Fer4
102182097	663.136	586.82	606.13	225.477	327.957	360.153	618.695	304.529	1.02442	1.35e-09	1.05e-08	DCLRE1A	NC_030833.1	17684403	17708544	+	4588	protein_coding	DNA cross-link repair 1A%2C transcript variant X1	-
102189859	2142.37	2124.57	1957.75	929.967	1086.86	1043.99	2074.89	1020.27	1.02427	1.47e-20	3.47e-19	NR3C1	NC_030814.1	56055609	56173859	+	8561	protein_coding	nuclear receptor subfamily 3 group C member 1%2C transcript variant X6	Hormone_recep
102173582	98.8053	137.695	148.908	51.1081	66.9913	71.8026	128.469	63.3006	1.02391	5.8e-05	0.000225464	LOC102173582	NC_030821.1	81846511	81866253	+	1560	protein_coding	ankyrin repeat domain-containing protein 26	-
102181313	1141.01	1233.71	1225.62	535.132	587.923	650.782	1200.11	591.279	1.02231	1.96e-17	3.54e-16	RCBTB1	NC_030819.1	67440213	67492684	+	3967	protein_coding	RCC1 and BTB domain containing protein 1%2C transcript variant X2	BTB
104795776	125.407	133.998	144.135	83.1759	55.9927	59.2656	134.513	66.1447	1.02181	1.82e-05	7.69e-05	MIR22	NC_030826.1	22609247	22609347	-	101	miRNA	microRNA 22	-
novel.123	680.237	670.915	674.857	287.608	320.958	390.925	675.336	333.164	1.02157	8.34e-13	9.58e-12	-	NC_030812.1	34055850	34063766	+	7917	-	-	-
108633174	109.256	105.35	135.544	49.1038	48.9936	75.2217	116.717	57.7731	1.02062	9.26e-05	0.00034687	LOC108633174	NC_030820.1	50919484	50920727	-	1244	protein_coding	ubiquitin-conjugating enzyme E2 N-like	UQ_con
102191692	1896.3	1951.75	2068.48	970.051	909.881	1040.57	1972.18	973.5	1.01907	2.93e-21	7.29e-20	SNX2	NC_030814.1	79595004	79656527	+	2053	protein_coding	sorting nexin 2	PX
novel.222	345.819	373.347	349.36	178.377	155.98	193.753	356.175	176.037	1.01874	1.48e-10	1.31e-09	-	NC_030815.1	84530205	84533386	-	3182	-	-	-
102170589	747.69	678.308	623.312	300.636	326.957	385.226	683.104	337.607	1.01852	1.47e-12	1.64e-11	ASUN	NC_030812.1	81463098	81495963	+	2996	protein_coding	asunder%2C spermatogenesis regulator	-
102191809	855.996	899.175	747.401	388.822	396.948	451.33	834.191	412.367	1.0177	1.78e-14	2.42e-13	BMI1	NC_030820.1	22842034	22852396	+	3748	protein_coding	BMI1 proto-oncogene%2C polycomb ring finger%2C transcript variant X1	-
100860964	1446.93	1649.56	1561.62	857.814	700.908	741.96	1552.7	766.894	1.01749	3.74e-17	6.6e-16	TOX4	NC_030817.1	77220223	77235464	+	2667	protein_coding	TOX high mobility group box family member 4	HMG_box
100861075	643.185	593.289	796.083	326.691	333.956	344.196	677.519	334.948	1.01646	4.3e-12	4.54e-11	FRG1	NC_030834.1	26375919	26390204	-	1100	protein_coding	FSHD region gene 1	-
102178055	605.183	706.956	599.448	301.638	318.958	324.821	637.196	315.139	1.01638	7.79e-14	9.92e-13	ZNF711	NW_017189516.1	4625911	4651826	+	5550	protein_coding	zinc finger protein 711%2C transcript variant X1	zf-C2H2
102174274	1777.55	1917.56	1738.21	871.844	893.883	922.036	1811.11	895.921	1.01574	4.54e-22	1.21e-20	TBC1D15	NC_030812.1	1258928	1330555	+	3253	protein_coding	TBC1 domain family member 15%2C transcript variant X1	TBC
102182084	232.763	177.432	183.271	102.216	87.9885	103.715	197.822	97.9732	1.01475	6.91e-07	3.66e-06	B4GALT6	NC_030831.1	25763730	25831475	+	2543	protein_coding	beta-1%2C4-galactosyltransferase 6%2C transcript variant X1	-
102179569	117.806	117.364	118.362	62.1314	57.9924	54.7067	117.844	58.2768	1.01435	1.52e-05	6.51e-05	DUOX1	NC_030817.1	37888704	37922304	+	5613	protein_coding	dual oxidase 1	FAD_binding_8
102184401	984.253	970.332	1051.9	573.212	467.939	446.772	1002.16	495.974	1.01373	1.1e-14	1.54e-13	DDX56	NC_030811.1	43318463	43327620	-	2313	protein_coding	DEAD-box helicase 56	Helicase_C
102177290	708.738	733.756	671.039	315.668	354.954	377.248	704.511	349.29	1.0134	1.13e-14	1.58e-13	FAM76A	NC_030809.1	10327539	10362435	+	3364	protein_coding	family with sequence similarity 76 member A%2C transcript variant X1	-
102189101	78.8542	116.44	95.4536	34.0721	59.9922	50.1478	96.9159	48.0707	1.01285	0.000473627	0.0015565	FAM133A	NW_017189517.1	49672467	49713322	+	3338	protein_coding	family with sequence similarity 133 member A%2C transcript variant X2	-
102171203	97.8553	108.123	81.1355	50.106	38.9949	53.567	95.7045	47.556	1.01241	0.000185416	0.000657966	FKBPL	NC_030830.1	22699247	22701169	-	1683	protein_coding	FK506 binding protein like%2C transcript variant X2	TPR_1
102190204	701.138	791.976	919.218	469.994	348.954	377.248	804.111	398.732	1.01146	5.43e-11	5.06e-10	PHF5A	NC_030812.1	111490987	111499993	-	1450	protein_coding	PHD finger protein 5A%2C transcript variant X1	-
102183245	253.664	301.265	306.406	131.278	144.981	151.583	287.112	142.614	1.01079	5.27e-09	3.77e-08	NDUFAF1	NC_030817.1	66227630	66247703	+	1271	protein_coding	NADH:ubiquinone oxidoreductase complex assembly factor 1%2C transcript variant X1	-
102190473	93.105	97.0332	89.7264	35.0742	42.9944	61.5451	93.2882	46.5379	1.0107	0.000302644	0.00103385	MAEL	NC_030810.1	118212311	118266736	+	1715	protein_coding	maelstrom spermatogenic transposon silencer	-
102175535	671.686	725.439	724.493	348.738	369.952	333.939	707.206	350.876	1.01046	1.39e-15	2.12e-14	WDR12	NC_030809.1	44682367	44708633	+	2896	protein_coding	WD repeat domain 12	-
102180703	2125.26	2047.86	1881.39	802.698	1123.85	1080.46	2018.17	1002.34	1.01006	1.4e-13	1.74e-12	MEF2A	NC_030828.1	6100841	6287247	-	5969	protein_coding	myocyte enhancer factor 2A%2C transcript variant X7	SRF-TF
102170900	332.518	290.176	318.815	104.22	173.977	190.334	313.836	156.177	1.00951	1.05e-06	5.41e-06	ZNF10	NC_030824.1	26974787	26989128	-	5582	protein_coding	zinc finger protein 10%2C transcript variant X3	zf-C2H2
102191760	874.997	871.451	846.673	423.896	407.947	457.029	864.374	429.624	1.0095	3.01e-17	5.35e-16	ORC5	NC_030811.1	74896005	74970526	+	2240	protein_coding	origin recognition complex subunit 5%2C transcript variant X2	-
102188163	304.016	328.989	275.861	133.282	155.98	162.98	302.955	150.747	1.00871	3.61e-09	2.65e-08	CCDC62	NC_030824.1	18478130	18519369	+	3171	protein_coding	coiled-coil domain containing 62%2C transcript variant X1	-
100861083	1449.78	1455.5	1430.85	669.416	740.903	745.379	1445.38	718.566	1.00864	1.32e-20	3.14e-19	ECD	NC_030835.1	16398720	16429696	+	2224	protein_coding	ecdysoneless cell cycle regulator%2C transcript variant X1	SGT1
102189812	627.984	774.418	823.764	399.846	332.957	373.829	742.055	368.877	1.00858	5.67e-12	5.91e-11	BCAS2	NC_030810.1	91839388	91852778	-	965	protein_coding	breast carcinoma amplified sequence 2	-
102186823	726.789	736.528	682.493	344.729	328.957	394.344	715.27	356.01	1.00815	1.39e-14	1.92e-13	SMAP2	NC_030810.1	15053632	15102158	+	3266	protein_coding	small ArfGAP2%2C transcript variant X1	-
102179729	1046.96	1230.01	1175.03	468.992	530.931	719.165	1150.67	573.029	1.00747	1.01e-10	9.13e-10	FAM133B	NC_030811.1	110682198	110710677	+	2345	protein_coding	family with sequence similarity 133 member B	-
102175411	440.824	486.09	499.222	221.468	226.97	262.136	475.379	236.858	1.00686	6.29e-12	6.5e-11	TMEM17	NC_030818.1	60687347	60695573	-	1800	protein_coding	transmembrane protein 17	-
102188502	2622.14	2786.24	2334.79	1017.15	1384.82	1453.15	2581.06	1285.04	1.00664	8.91e-13	1.02e-11	LATS1	NC_030816.1	73813458	73849395	-	8617	protein_coding	large tumor suppressor kinase 1%2C transcript variant X1	UBA
102174700	180.51	160.798	163.226	90.1907	92.9879	67.2437	168.178	83.4741	1.00627	2.36e-06	1.15e-05	LOC102174700	NC_030808.1	119309634	119310871	-	1238	pseudogene	-	Peptidase_M24
102179854	612.783	576.655	612.812	290.615	296.961	310.005	600.75	299.194	1.00621	9.34e-15	1.33e-13	LTV1	NC_030816.1	68347954	68364848	+	2407	protein_coding	LTV1 ribosome biogenesis factor	-
102175611	2625.94	2609.73	2632.61	1241.63	1211.84	1467.96	2622.76	1307.14	1.00537	6.68e-20	1.49e-18	GGNBP2	NC_030826.1	12526887	12559039	+	3225	protein_coding	gametogenetin binding protein 2%2C transcript variant X7	-
102178635	67.4536	70.2336	78.2719	34.0721	35.9953	37.6109	71.9864	35.8927	1.00514	0.000598077	0.00192032	LOC102178635	NC_030818.1	106156420	106159461	+	969	lncRNA	uncharacterized LOC102178635%2C transcript variant X2	-
102187101	316.367	256.907	293.997	160.339	126.983	144.745	289.09	144.022	1.00512	1.37e-08	9.23e-08	OBFC1	NC_030833.1	27278932	27316025	+	2375	protein_coding	oligonucleotide/oligosaccharide binding fold containing 1%2C transcript variant X4	tRNA_anti
102170672	147.258	130.302	130.771	60.1272	74.9902	68.3834	136.11	67.8336	1.00475	8.32e-06	3.72e-05	LOC102170672	NC_030812.1	43398665	43400659	-	1995	misc_RNA	T-complex protein 1 subunit delta pseudogene	-
102174917	9206.95	9473.22	9791.63	4794.14	4449.42	4948.68	9490.6	4730.75	1.00453	5.38e-27	2.13e-25	UBE2D3	NC_030813.1	22292081	22320550	+	2978	protein_coding	ubiquitin conjugating enzyme E2 D3%2C transcript variant X6	UQ_con
102187408	361.019	352.092	349.36	159.337	185.976	184.635	354.157	176.649	1.00435	1.06e-10	9.54e-10	MTIF2	NC_030818.1	37573117	37597163	-	3088	protein_coding	mitochondrial translational initiation factor 2%2C transcript variant X2	GTP_EFTU
102173747	2198.42	2387.02	1916.71	850.799	1181.85	1210.39	2167.38	1081.01	1.00408	5.96e-12	6.17e-11	TRPM7	NC_030817.1	43392000	43500657	-	7220	protein_coding	transient receptor potential cation channel subfamily M member 7	Ion_trans
102191291	3743.2	3823.11	3511.74	1558.3	1930.75	2038.97	3692.68	1842.67	1.00325	5.45e-17	9.46e-16	RIOK3	NC_030831.1	33468447	33489208	-	3177	protein_coding	RIO kinase 3	-
102181560	782.842	825.244	844.764	417.884	408.947	396.624	817.617	407.818	1.00311	6.27e-17	1.08e-15	CWF19L1	NC_030833.1	30497374	30521868	+	1996	protein_coding	CWF19-like 1%2C cell cycle control (S. pombe)%2C transcript variant X1	-
102178809	521.578	379.816	504.949	249.528	193.975	258.717	468.781	234.073	1.003	8.75e-09	6.09e-08	ZRSR2	NW_017189516.1	54473971	54497022	-	2100	protein_coding	zinc finger CCCH-type%2C RNA binding motif and serine/arginine rich 2	zf-CCCH
102181835	650.785	648.736	744.538	365.774	295.961	359.013	681.353	340.249	1.00246	9.02e-13	1.03e-11	BLOC1S2	NC_030833.1	30484432	30493099	+	921	protein_coding	biogenesis of lysosomal organelles complex 1 subunit 2	-
102178738	594.732	597.909	681.538	328.695	316.959	289.49	624.727	311.714	1.00185	1.6e-13	1.98e-12	STAMBP	NC_030818.1	10656928	10680419	-	2243	protein_coding	STAM binding protein%2C transcript variant X2	Mov34
102177303	266.014	316.051	227.179	116.246	122.984	166.4	269.748	135.21	1.00037	6.44e-07	3.42e-06	SP4	NC_030811.1	90246143	90325361	-	5747	protein_coding	Sp4 transcription factor%2C transcript variant X1	-
102172634	439.874	382.588	621.403	349.74	198.974	172.098	481.288	240.271	1.00026	2.87e-05	0.000117374	COMMD1	NC_030818.1	60179780	60348797	+	720	protein_coding	copper metabolism domain containing 1	-
106503164	216.612	246.742	185.18	113.239	114.985	95.7368	216.178	107.987	0.999496	4.3e-07	2.35e-06	LOC106503164	NC_030825.1	65247249	65261953	+	5186	protein_coding	zinc finger protein 471%2C transcript variant X2	zf-C2H2
102173634	667.886	714.349	703.493	350.742	312.959	380.668	695.243	348.123	0.999303	3.43e-14	4.53e-13	GPNMB	NC_030811.1	88685348	88713341	-	3726	protein_coding	glycoprotein nmb%2C transcript variant X3	-
108635856	151.058	117.364	119.317	77.1632	52.9931	63.8245	129.246	64.6603	0.998767	4.4e-05	0.00017436	LOC108635856	NC_030811.1	93165726	93167024	+	1220	pseudogene	-	-
102173687	516.828	499.952	458.177	251.532	250.967	235.923	491.652	246.141	0.997486	1.07e-12	1.21e-11	LOC102173687	NC_030826.1	47517631	47536942	+	3779	protein_coding	translational activator of cytochrome c oxidase 1%2C transcript variant X4	-
102176971	815.144	903.795	767.447	314.665	459.94	471.845	828.795	415.484	0.99742	4.59e-10	3.82e-09	VPS54	NC_030818.1	62070880	62143776	-	4258	protein_coding	VPS54%2C GARP complex subunit%2C transcript variant X1	-
102187291	804.693	886.237	701.584	337.714	393.949	468.426	797.505	400.03	0.997139	5.28e-11	4.93e-10	RSBN1L	NC_030811.1	76731954	76796858	+	5731	protein_coding	round spermatid basic protein 1 like%2C transcript variant X2	-
102176294	304.016	347.471	319.769	146.309	149.98	191.474	323.752	162.588	0.99698	5.57e-09	3.96e-08	MTERF1	NC_030811.1	111357399	111364797	+	2925	protein_coding	mitochondrial transcription termination factor 1%2C transcript variant X1	-
102189524	405.672	426.946	446.723	229.485	202.973	208.569	426.447	213.676	0.996508	1.06e-11	1.06e-10	CCDC115	NC_030809.1	135230975	135235504	+	2289	protein_coding	coiled-coil domain containing 115%2C transcript variant X2	-
102190897	565.28	553.551	801.81	372.788	281.963	307.725	640.214	320.826	0.99625	1.11e-08	7.58e-08	GLRX2	NC_030823.1	10735451	10745213	+	871	protein_coding	glutaredoxin 2%2C transcript variant X2	-
100861095	593.782	622.861	587.039	261.553	317.958	325.961	601.227	301.824	0.995415	9.05e-13	1.03e-11	MAK16	NC_030834.1	16423535	16435032	-	3546	protein_coding	MAK16 homolog	-
102185855	2382.73	2283.52	2110.48	887.878	1256.84	1255.98	2258.91	1133.56	0.995199	1.22e-12	1.37e-11	NAA15	NC_030824.1	52625953	52696943	+	5494	protein_coding	N(alpha)-acetyltransferase 15%2C NatA auxiliary subunit%2C transcript variant X1	-
102178150	148.208	198.687	114.544	60.1272	82.9892	88.8984	153.813	77.3382	0.995008	0.000103803	0.000385311	DUSP8	NC_030836.1	50962017	50977940	+	4429	protein_coding	dual specificity phosphatase 8	DSPc
102190797	557.68	601.606	621.403	292.619	285.963	315.703	593.563	298.095	0.994593	8.41e-14	1.07e-12	RSAD2	NC_030818.1	89640199	89658757	-	3327	protein_coding	radical S-adenosyl methionine domain containing 2	Radical_SAM
102177268	1525.78	1534.97	1320.12	566.197	802.895	830.858	1460.29	733.317	0.994504	2.72e-11	2.64e-10	OTUD4	NC_030824.1	57814588	57857185	-	7200	protein_coding	OTU deubiquitinase 4	OTU
102188038	174.809	177.432	122.181	66.1399	98.9871	72.9423	158.141	79.3564	0.993594	4e-05	0.000159549	SPRY4	NC_030814.1	57178370	57192785	+	4885	protein_coding	sprouty RTK signaling antagonist 4%2C transcript variant X3	-
102181456	744.84	791.976	862.9	391.829	393.949	420.558	799.905	402.112	0.992821	2.99e-15	4.43e-14	RNMT	NC_030831.1	43825214	43852257	+	2108	protein_coding	RNA guanine-7 methyltransferase%2C transcript variant X1	-
102168827	245.113	277.238	256.77	142.301	114.985	134.487	259.707	130.591	0.992634	2.07e-08	1.37e-07	AUH	NC_030815.1	86263527	86452787	+	1602	protein_coding	AU RNA binding methylglutaconyl-CoA hydratase	ECH
102169571	1368.07	1328.89	986.035	471.998	668.913	711.187	1227.67	617.366	0.992544	4.42e-09	3.2e-08	CPEB2	NC_030813.1	110429924	110508619	+	7218	protein_coding	cytoplasmic polyadenylation element binding protein 2%2C transcript variant X1	-
102183395	47.5026	48.0545	73.4992	35.0742	28.9962	20.515	56.3521	28.1951	0.992355	0.00548838	0.014185	LOC102183395	NC_030835.1	16331344	16334140	-	1669	lncRNA	uncharacterized LOC102183395%2C transcript variant X1	-
102186883	82.6545	102.578	155.589	61.1293	50.9933	59.2656	113.607	57.1294	0.992131	0.000432649	0.00143245	DBNDD2	NC_030820.1	73213263	73218595	+	2378	protein_coding	dysbindin domain containing 2%2C transcript variant X1	-
102170709	214.712	205.156	186.134	87.1844	113.985	103.715	202.001	101.628	0.991519	4.5e-07	2.46e-06	KIZ	NC_030820.1	39841366	39928544	+	2682	protein_coding	kizuna centrosomal protein%2C transcript variant X4	-
102188379	407.572	389.981	508.768	237.502	203.973	215.408	435.44	218.961	0.991358	8.57e-10	6.92e-09	C4H7orf25	NC_030811.1	42041875	42044615	-	1813	protein_coding	chromosome 4 C7orf25 homolog	-
102175156	278.365	288.327	335.997	169.358	114.985	170.959	300.896	151.767	0.989315	2.01e-07	1.16e-06	ZNHIT3	NC_030826.1	12478229	12484959	+	888	protein_coding	zinc finger HIT-type containing 3	-
102188458	820.844	824.32	837.128	371.786	390.949	490.081	827.431	417.605	0.988446	4.05e-13	4.81e-12	BCL10	NC_030810.1	62374473	62383874	-	1980	protein_coding	B-cell CLL/lymphoma 10	CARD
106502021	127.307	95.185	106.908	53.1123	55.9927	56.9862	109.8	55.3637	0.988179	7.56e-05	0.000287182	MAGI2	NC_030811.1	77003267	78498740	-	4963	protein_coding	membrane associated guanylate kinase%2C WW and PDZ domain containing 2%2C transcript variant X1	PDZ
102168713	230.862	172.812	146.998	67.142	94.9876	116.252	183.557	92.7938	0.987924	5.83e-05	0.000226524	LOC102168713	NC_030825.1	60858577	60895874	-	3919	protein_coding	zinc finger protein 665%2C transcript variant X2	zf-C2H2
102170367	938.651	852.968	800.855	374.793	484.937	447.911	864.158	435.88	0.987634	7.19e-13	8.3e-12	ARL6IP6	NC_030809.1	92706069	92743852	+	2795	protein_coding	ADP ribosylation factor like GTPase 6 interacting protein 6%2C transcript variant X1	-
102185187	1602.74	1505.4	1314.4	610.291	769.899	852.513	1474.18	744.234	0.986972	3.05e-12	3.29e-11	NEDD4	NC_030817.1	48618198	48762352	-	7635	protein_coding	neural precursor cell expressed%2C developmentally down-regulated 4%2C E3 ubiquitin protein ligase%2C transcript variant X4	WW
102188042	651.735	697.715	783.674	383.812	357.953	333.939	711.041	358.568	0.986734	2.61e-13	3.16e-12	POLR1E	NC_030815.1	61267324	61283867	+	1531	protein_coding	RNA polymerase I subunit E%2C transcript variant X1	-
102175452	1183.76	1189.35	1281.94	646.367	572.925	625.708	1218.35	615	0.986435	6.22e-18	1.18e-16	C3H1orf43	NC_030810.1	103829744	103838631	-	1915	protein_coding	chromosome 3 C1orf43 homolog%2C transcript variant X2	-
102176267	1114.41	1270.67	1349.71	620.312	622.919	642.804	1244.93	628.678	0.9859	1.51e-16	2.5e-15	BTG3	NC_030808.1	18029148	18048638	+	863	protein_coding	BTG anti-proliferation factor 3	-
102175301	558.63	592.365	636.675	250.53	316.959	336.218	595.89	301.236	0.985613	3.6e-11	3.44e-10	GABPB1	NC_030817.1	43192839	43260700	-	3488	protein_coding	GA binding protein transcription factor beta subunit 1%2C transcript variant X3	-
102176643	697.338	688.474	901.082	396.839	373.951	384.087	762.298	384.959	0.985482	7.17e-12	7.36e-11	LOC102176643	NC_030827.1	10119205	10147912	+	1309	protein_coding	survival motor neuron protein%2C transcript variant X3	-
102177070	112.106	149.708	115.499	59.125	69.9909	61.5451	125.771	63.5537	0.98456	4.3e-05	0.000170646	ENOX1	NC_030819.1	72944518	73188661	+	2894	protein_coding	ecto-NOX disulfide-thiol exchanger 1	RRM_1
100861003	678.337	729.135	799.901	482.019	303.96	329.38	735.791	371.787	0.983898	8.07e-09	5.63e-08	POLR1C	NC_030830.1	31769941	31776773	-	1358	protein_coding	RNA polymerase I subunit C	RNA_pol_L
102187685	412.322	424.174	497.313	246.521	219.971	207.43	444.603	224.641	0.983567	1.56e-10	1.37e-09	COQ6	NC_030817.1	17764816	17778513	-	1745	protein_coding	coenzyme Q6%2C monooxygenase	FAD_binding_3
102187113	420.873	511.042	543.131	256.543	219.971	270.114	491.682	248.876	0.98354	4.17e-10	3.49e-09	TMA16	NC_030813.1	2363952	2394765	-	2041	protein_coding	translation machinery associated 16 homolog	-
102186828	692.587	675.536	609.948	280.593	354.954	365.851	659.357	333.799	0.983306	9.49e-12	9.59e-11	SHTN1	NC_030833.1	14599573	14712824	+	3540	protein_coding	shootin 1%2C transcript variant X1	-
106502296	323.967	304.962	298.77	131.278	180.976	157.282	309.233	156.512	0.982445	1.33e-08	9.03e-08	ZNF177	NC_030814.1	94126467	94150135	+	3431	protein_coding	zinc finger protein 177	KRAB
106502835	52.2528	58.2199	71.5902	37.0784	32.9957	21.6547	60.6876	30.5763	0.981933	0.0034215	0.00929792	LOC106502835	NC_030821.1	67062807	67070091	+	4956	lncRNA	uncharacterized LOC106502835	-
102186715	47.5026	34.1927	46.7722	14.0297	24.9967	26.2136	42.8225	21.7467	0.981794	0.0128486	0.0302619	TRAPPC6A	NC_030825.1	53876814	53886676	-	990	protein_coding	trafficking protein particle complex 6A	TRAPP_Bet3
102173602	288.816	292.024	311.179	172.365	129.983	149.304	297.339	150.55	0.981696	1.11e-08	7.6e-08	ENDOV	NC_030826.1	51458672	51479700	-	2871	protein_coding	endonuclease V%2C transcript variant X4	-
102173044	618.483	609.923	529.767	275.583	271.964	344.196	586.058	297.248	0.98156	3.37e-11	3.23e-10	FBXO33	NC_030828.1	48697386	48717235	-	3794	protein_coding	F-box protein 33	-
102188408	110.206	111.819	113.59	70.1483	43.9943	55.8464	111.872	56.663	0.98112	0.000108173	0.000400525	LOC102188408	NC_030817.1	80485311	80487165	-	1084	protein_coding	magnesium-dependent phosphatase 1%2C transcript variant X1	-
102189420	289.766	255.983	227.179	117.248	147.981	126.509	257.643	130.579	0.979856	1.29e-07	7.59e-07	LOC102189420	NC_030823.1	6211339	6215443	-	3620	protein_coding	plasma membrane calcium-transporting ATPase 4	-
102190526	550.08	558.172	799.901	498.053	243.968	225.665	636.051	322.562	0.979035	0.0164764	0.0377849	SNRPG	NC_030818.1	68326091	68334651	-	1541	protein_coding	small nuclear ribonucleoprotein polypeptide G	-
102187267	685.937	650.585	754.083	362.767	318.958	379.528	696.868	353.751	0.979028	3.83e-13	4.56e-12	MRPS30	NC_030827.1	30046943	30055464	-	1572	protein_coding	mitochondrial ribosomal protein S30	-
102189045	1446.93	1516.49	1599.8	787.666	770.899	756.776	1521.07	771.78	0.978623	5.96e-20	1.34e-18	CFAP36	NC_030818.1	37823660	37853811	+	1333	protein_coding	cilia and flagella associated protein 36	-
102191417	654.585	664.447	629.994	238.504	379.95	371.55	649.675	330.002	0.978415	7.59e-09	5.31e-08	RAPGEF6	NC_030814.1	87521186	87740265	-	9578	protein_coding	Rap guanine nucleotide exchange factor 6%2C transcript variant X4	PDZ
108633362	430.373	491.635	412.359	207.439	240.969	229.084	444.789	225.831	0.978317	9e-11	8.2e-10	CCDC174	NC_030829.1	57575669	57596993	-	1867	protein_coding	coiled-coil domain containing 174	-
102191810	1820.3	1719.8	1871.84	954.018	915.88	876.447	1803.98	915.448	0.978215	1.31e-20	3.1e-19	GTPBP4	NC_030820.1	45745128	45758767	-	2174	protein_coding	GTP binding protein 4	-
102169046	437.024	492.559	587.994	309.655	220.971	239.342	505.859	256.656	0.978091	1.31e-08	8.86e-08	PTRH2	NC_030826.1	10293078	10301649	-	1030	protein_coding	peptidyl-tRNA hydrolase 2%2C transcript variant X1	PTH2
102181088	690.687	576.655	684.402	311.659	286.963	394.344	650.581	330.989	0.976945	2.29e-10	1.98e-09	FAM210A	NC_030831.1	43802788	43825139	-	10962	protein_coding	family with sequence similarity 210 member A%2C transcript variant X2	-
102172217	86.4547	90.5643	63.9539	38.0805	50.9933	33.052	80.3243	40.7086	0.976657	0.00110164	0.00333443	EFHC1	NC_030830.1	24278782	24324458	-	3664	protein_coding	EF-hand domain containing 1%2C transcript variant X2	-
102171891	166.259	178.356	127.908	59.125	85.9888	95.7368	157.508	80.2835	0.976047	4.86e-05	0.000191111	THNSL1	NC_030820.1	25206553	25219744	+	6215	protein_coding	threonine synthase like 1%2C transcript variant X1	SKI
102180119	1908.65	1874.13	1590.26	872.846	953.875	906.08	1791.01	910.934	0.975362	4.39e-17	7.67e-16	DOT1L	NC_030814.1	89184931	89236978	-	9299	protein_coding	DOT1 like histone lysine methyltransferase%2C transcript variant X4	DOT1
102189824	1339.57	1521.11	1441.35	660.397	755.901	772.732	1434.01	729.677	0.975291	9.94e-17	1.67e-15	FAM45A	NC_030833.1	12677427	12695647	-	2512	protein_coding	family with sequence similarity 45 member A%2C transcript variant X2	-
102190093	1278.77	1351.07	1289.58	645.365	692.91	656.481	1306.47	664.918	0.974323	2.87e-19	6.1e-18	TRIT1	NC_030810.1	14557981	14602154	-	3862	protein_coding	tRNA isopentenyltransferase 1	IPPT
102188451	635.584	645.964	814.219	372.788	313.959	380.668	698.589	355.805	0.974024	6.56e-11	6.06e-10	MPC2	NC_030810.1	119316704	119344053	-	1277	protein_coding	mitochondrial pyruvate carrier 2	-
102187056	158.659	217.17	197.589	86.1823	130.983	74.082	191.139	97.0824	0.973807	3.94e-05	0.000157083	SCAI	NC_030818.1	95442470	95551254	-	2850	protein_coding	suppressor of cancer cell invasion%2C transcript variant X2	-
102169027	70.3038	41.5857	46.7722	28.0593	32.9957	19.3753	52.8872	26.8101	0.97338	0.00837341	0.0207008	ZBTB46	NC_030820.1	53300718	53352160	+	4995	protein_coding	zinc finger and BTB domain containing 46%2C transcript variant X2	BTB
102174452	407.572	449.125	414.268	182.386	237.969	227.945	423.655	216.1	0.972157	5.16e-10	4.28e-09	ST7L	NC_030810.1	89821245	89891278	-	6954	protein_coding	suppression of tumorigenicity 7 like%2C transcript variant X4	-
102169446	236.563	287.403	264.406	137.29	146.981	117.392	262.791	133.888	0.970715	6.94e-08	4.26e-07	OMA1	NC_030810.1	33255255	33318109	-	3113	protein_coding	OMA1 zinc metallopeptidase%2C transcript variant X1	Peptidase_M48
108636379	79.8043	73.0059	104.044	26.0551	53.9929	51.2876	85.6182	43.7785	0.970494	0.00206112	0.0058795	LOC108636379	NC_030814.1	79743908	79745292	+	1385	misc_RNA	uncharacterized protein C14orf142 homolog pseudogene	-
102183383	1328.17	1436.09	1476.67	789.67	675.912	699.79	1413.64	721.791	0.969508	6.53e-17	1.12e-15	RABGGTB	NC_030810.1	52111027	52119132	+	1486	protein_coding	Rab geranylgeranyltransferase beta subunit%2C transcript variant X2	-
102191717	49.4027	30.4962	56.3176	34.0721	15.9979	19.3753	45.4055	23.1484	0.967742	0.018888	0.0425507	LOC102191717	NC_030822.1	79204340	79239445	-	3368	protein_coding	uncharacterized LOC102191717	CARD
102181976	309.717	328.989	487.768	233.494	160.979	181.216	375.491	191.896	0.967686	2.62e-06	1.26e-05	MRPS14	NC_030823.1	54751607	54773940	-	649	protein_coding	mitochondrial ribosomal protein S14	Ribosomal_S14
102190530	1003.25	956.47	949.763	457.969	513.933	516.295	969.829	496.065	0.967686	2.74e-16	4.44e-15	MLLT10	NC_030820.1	22144560	22357609	+	7067	protein_coding	myeloid/lymphoid or mixed-lineage leukemia%3B translocated to%2C 10%2C transcript variant X8	-
102172718	455.075	473.152	424.768	217.46	226.97	248.46	450.998	230.963	0.966901	2.23e-11	2.18e-10	EPB41L4B	NC_030815.1	98488788	98631603	-	6397	protein_coding	erythrocyte membrane protein band 4.1 like 4B%2C transcript variant X1	Band_41
102188239	1012.75	1132.98	1121.58	619.31	450.941	604.053	1089.1	558.101	0.965253	7.3e-12	7.48e-11	EMC2	NC_030821.1	26155094	26216570	+	1151	protein_coding	ER membrane protein complex subunit 2	-
108636587	93.105	86.8678	119.317	50.106	52.9931	50.1478	99.7633	51.0823	0.964779	0.000224742	0.000786655	LOC108636587	NC_030815.1	3389730	3413265	+	1483	misc_RNA	transcription factor IIIA pseudogene	-
102181523	1397.53	1520.19	1315.35	631.335	760.901	779.571	1411.02	723.936	0.963475	1.13e-14	1.58e-13	FBXO28	NC_030823.1	25797222	25826231	+	5386	protein_coding	F-box protein 28	-
102191454	625.134	618.24	640.493	354.75	307.96	303.166	627.956	321.959	0.962885	3.19e-13	3.83e-12	WTIP	NC_030825.1	45915436	45941117	+	2528	protein_coding	Wilms tumor 1 interacting protein	LIM
102187593	1059.31	940.76	891.536	400.848	592.923	490.081	963.868	494.617	0.962418	2.34e-10	2.02e-09	DENND4A	NC_030817.1	88597759	88709596	+	8368	protein_coding	DENN domain containing 4A%2C transcript variant X1	uDENN
102168657	1685.39	1688.38	1691.44	814.723	913.881	871.888	1688.4	866.831	0.961881	6.1e-20	1.37e-18	BLZF1	NC_030823.1	35560134	35585995	+	2857	protein_coding	basic leucine zipper nuclear factor 1%2C transcript variant X1	-
102174572	127.307	139.543	140.317	41.0869	71.9906	96.8765	135.722	69.9847	0.961817	0.00043625	0.00144303	FBXO5	NC_030816.1	77136129	77147213	-	2093	protein_coding	F-box protein 5%2C transcript variant X1	F-box
102180358	4217.28	4378.51	5282.4	2429.14	2179.72	2518.79	4626.06	2375.88	0.961469	4.19e-16	6.7e-15	HMGN2	NC_030809.1	9308403	9312119	+	1345	protein_coding	high mobility group nucleosomal binding domain 2	-
102180128	1767.1	1696.7	1558.76	734.553	894.883	951.669	1674.18	860.369	0.961135	2.22e-14	3e-13	RNF111	NC_030817.1	51845338	51929990	+	5273	protein_coding	ring finger protein 111%2C transcript variant X1	-
102174058	78.8542	125.681	119.317	57.1208	58.9923	50.1478	107.951	55.4203	0.96026	0.000337177	0.00113888	CCT6B	NC_030826.1	14756667	14791901	+	1811	protein_coding	chaperonin containing TCP1 subunit 6B%2C transcript variant X1	-
102187571	1437.43	1446.26	1416.53	684.447	727.905	800.086	1433.41	737.479	0.959598	6.62e-18	1.25e-16	CCDC91	NC_030812.1	79763979	80176777	-	3301	protein_coding	coiled-coil domain containing 91%2C transcript variant X4	-
102172453	352.469	322.52	302.588	168.356	167.978	166.4	325.859	167.578	0.959282	1.73e-09	1.33e-08	NAIF1	NC_030818.1	98252592	98257583	-	3065	protein_coding	nuclear apoptosis inducing factor 1%2C transcript variant X2	-
102171907	301.166	352.092	389.451	181.384	164.978	190.334	347.57	178.899	0.959248	8.86e-09	6.15e-08	NIP7	NC_030825.1	37749735	37752962	+	2171	protein_coding	NIP7%2C nucleolar pre-rRNA processing protein%2C transcript variant X1	-
102173116	3956.96	4265.77	3569.01	1433.03	2356.69	2276.03	3930.58	2021.92	0.959245	3.4e-09	2.51e-08	NFAT5	NC_030825.1	37925539	38044038	+	14033	protein_coding	nuclear factor of activated T-cells 5%2C transcript variant X1	RHD
106502547	294.516	283.707	322.633	176.373	119.984	167.539	300.285	154.632	0.958783	1.73e-07	1e-06	PIGBOS1	NC_030817.1	48186282	48189711	-	1404	lncRNA	PIGB opposite strand 1%2C transcript variant X2	-
102172306	158.659	134.922	162.271	83.1759	63.9916	87.7587	151.951	78.3087	0.958674	1.61e-05	6.85e-05	NHEJ1	NC_030809.1	28697920	28788353	+	2744	protein_coding	non-homologous end joining factor 1%2C transcript variant X1	-
102180111	495.927	428.794	498.268	299.634	230.97	200.591	474.33	243.732	0.958271	1.34e-08	9.07e-08	C5H12orf4	NC_030812.1	104512063	104551060	+	3167	protein_coding	chromosome 5 C12orf4 homolog%2C transcript variant X1	-
102187100	1694.89	1615.37	1435.62	697.475	791.897	956.228	1581.96	815.2	0.957542	1.74e-12	1.93e-11	RLF	NC_030810.1	14836369	14922369	+	6232	protein_coding	rearranged L-myc fusion	-
102191629	5090.37	4873.84	4389.91	2186.62	2481.68	2725.08	4784.71	2464.46	0.957463	7.47e-17	1.28e-15	WAC	NC_030820.1	35440918	35522625	-	5385	protein_coding	WW domain containing adaptor with coiled-coil%2C transcript variant X4	WW
102175720	229.912	238.424	263.452	130.276	106.986	140.186	243.93	125.816	0.957348	1.93e-07	1.11e-06	AP4S1	NC_030828.1	41086148	41133199	+	2887	protein_coding	adaptor related protein complex 4 sigma 1 subunit%2C transcript variant X1	-
102174077	1001.35	923.202	1041.4	541.144	464.939	521.993	988.651	509.359	0.956983	6.44e-15	9.29e-14	ISG20L2	NC_030810.1	106003103	106008285	-	2072	protein_coding	interferon stimulated exonuclease gene 20 like 2	Exonuc_X-T
102186791	1091.61	1121.89	948.808	477.009	574.925	577.84	1054.1	543.258	0.956979	2.45e-13	2.98e-12	SOAT1	NC_030823.1	59203692	59267761	+	3963	protein_coding	sterol O-acyltransferase 1%2C transcript variant X2	MBOAT
102190046	285.015	241.197	297.815	155.328	140.982	127.649	274.676	141.32	0.956663	7.11e-08	4.35e-07	ZNF79	NC_030818.1	97707440	97721873	+	2080	protein_coding	zinc finger protein 79%2C transcript variant X1	zf-C2H2
102179308	323.017	289.251	291.133	147.312	172.977	144.745	301.134	155.011	0.95665	1.05e-08	7.17e-08	TNFSF4	NC_030823.1	39317787	39339975	-	2983	protein_coding	tumor necrosis factor superfamily member 4%2C transcript variant X1	-
102177992	502.577	504.573	545.04	251.532	269.965	279.232	517.397	266.91	0.955627	2.96e-12	3.2e-11	PANK2	NC_030820.1	50640389	50669701	-	2764	protein_coding	pantothenate kinase 2%2C transcript variant X1	Fumble
102180590	308.767	355.788	295.906	149.316	159.979	186.915	320.154	165.403	0.955335	1.82e-08	1.21e-07	SLF1	NC_030814.1	16538301	16604262	-	3829	protein_coding	SMC5-SMC6 complex localization factor 1%2C transcript variant X2	-
102190057	1221.77	1261.43	1191.26	553.17	617.919	726.004	1224.82	632.364	0.95505	5.9e-14	7.64e-13	RGS7	NC_030823.1	33938680	34410674	+	2570	protein_coding	regulator of G-protein signaling 7%2C transcript variant X3	RGS
102191441	311.617	382.588	319.769	157.333	183.976	182.356	337.991	174.555	0.954348	1.02e-08	7.04e-08	SPON1	NC_030822.1	43573569	43884641	+	4238	protein_coding	spondin 1	TSP_1
102188215	52.2528	56.3717	42.9541	25.053	26.9965	26.2136	50.5262	26.0877	0.954237	0.00567022	0.014587	BCL3	NC_030825.1	53577579	53587026	+	1954	protein_coding	B-cell CLL/lymphoma 3	-
102191528	837.945	868.678	781.765	347.735	456.94	480.963	829.463	428.546	0.953979	3.47e-11	3.32e-10	KATNBL1	NC_030817.1	74582095	74635861	-	2752	protein_coding	katanin regulatory subunit B1 like 1	-
novel.154	60.8033	50.8269	72.5447	35.0742	26.9965	33.052	61.3916	31.7075	0.953688	0.00323044	0.0088385	-	NC_030813.1	115968152	115969058	+	907	-	-	-
102168453	1319.62	1157.01	1140.67	519.098	636.917	713.467	1205.77	623.16	0.953322	5.62e-12	5.87e-11	UST	NC_030816.1	72976556	73293443	+	4270	protein_coding	uronyl 2-sulfotransferase	-
102174253	301.166	332.685	290.179	196.415	126.983	153.863	308.01	159.087	0.952865	3.09e-07	1.73e-06	RRP9	NC_030829.1	49081026	49089289	+	1610	protein_coding	ribosomal RNA processing 9%2C small subunit (SSU) processome component%2C homolog (yeast)	-
102183434	989.953	1036.87	1292.44	694.469	490.936	528.832	1106.42	571.412	0.95278	1.2e-09	9.43e-09	ZPR1	NC_030822.1	54901048	54910078	+	1912	protein_coding	ZPR1 zinc finger	-
100861132	989.003	999.904	1013.72	415.88	562.926	574.421	1000.87	517.742	0.95189	1.03e-11	1.04e-10	RAB30	NC_030836.1	12046832	12150662	+	9964	protein_coding	RAB30%2C member RAS oncogene family	Ras
106502310	56.053	74.8542	71.5902	36.0763	28.9962	39.8903	67.4991	34.9876	0.951779	0.00212661	0.00605074	LOC106502310	NC_030814.1	91918324	91920019	+	956	lncRNA	uncharacterized LOC106502310	-
102170360	988.053	986.967	1250.44	666.409	469.939	531.111	1075.15	555.82	0.951497	7.16e-10	5.86e-09	LOC102170360	NC_030827.1	6803407	6810589	-	1089	protein_coding	ribosome biogenesis protein NSA2 homolog	-
102174784	48.4526	54.5234	30.5451	21.0445	21.9971	26.2136	44.5071	23.0851	0.951133	0.0135505	0.0317352	PLCL1	NC_030809.1	49264011	49640328	-	5265	protein_coding	phospholipase C like 1	PI-PLC-X
102182908	1597.04	1634.78	1507.21	715.513	865.887	870.749	1579.68	817.383	0.951074	1.01e-15	1.55e-14	NOL11	NC_030826.1	48755649	48774297	-	2554	protein_coding	nucleolar protein 11	-
102180372	1911.5	1769.7	1901.44	789.67	1062.86	1036.01	1860.88	962.847	0.950985	2.62e-13	3.17e-12	ZRANB1	NC_030833.1	7497626	7566182	-	3880	protein_coding	zinc finger RANBP2-type containing 1%2C transcript variant X2	OTU
102186253	1378.52	1485.07	1317.26	648.371	714.907	801.226	1393.62	721.501	0.950745	4.74e-15	6.94e-14	RPP14	NC_030829.1	42946849	42959083	-	7160	protein_coding	ribonuclease P/MRP subunit p14%2C transcript variant X2	-
102185524	298.316	315.127	315.951	112.237	174.977	194.893	309.798	160.702	0.949855	1.49e-06	7.5e-06	ASXL3	NC_030831.1	23720899	23919618	-	11658	protein_coding	additional sex combs like 3%2C transcriptional regulator	-
102187366	1311.07	1293.78	1334.44	612.295	672.912	756.776	1313.1	680.661	0.948978	1.04e-15	1.6e-14	PRPF38A	NC_030810.1	26859821	26881869	+	4431	protein_coding	pre-mRNA processing factor 38A	PRP38
102187698	167.209	144.164	164.18	74.1568	88.9884	83.1998	158.518	82.115	0.948922	6.47e-06	2.94e-05	XRRA1	NC_030822.1	28805852	28874206	+	2794	protein_coding	X-ray radiation resistance associated 1%2C transcript variant X1	-
102184668	268.864	262.452	239.588	113.239	117.985	169.819	256.968	133.681	0.947409	1.14e-06	5.81e-06	LOC102184668	NC_030808.1	157291465	157381913	-	5152	protein_coding	histone-lysine N-methyltransferase PRDM9%2C transcript variant X1	zf-C2H2
102191135	2696.25	2881.42	2940.92	1464.1	1487.81	1465.68	2839.53	1472.53	0.947332	2.35e-22	6.43e-21	ATP6V1B2	NC_030815.1	66911464	66936382	+	2908	protein_coding	ATPase H+ transporting V1 subunit B2	ATP-synt_ab
102171424	666.936	695.867	738.811	418.886	301.961	369.27	700.538	363.372	0.947209	8.17e-11	7.46e-10	RPP25L	NC_030815.1	75801233	75803474	-	1613	protein_coding	ribonuclease P/MRP subunit p25 like%2C transcript variant X2	-
102176731	707.788	784.583	706.356	368.78	345.955	427.396	732.909	380.71	0.946608	1.77e-12	1.95e-11	EIF5A2	NC_030808.1	96089557	96111990	+	5247	protein_coding	eukaryotic translation initiation factor 5A2	-
102177325	529.179	466.684	424.768	213.451	279.963	243.901	473.543	245.772	0.946045	2.62e-09	1.97e-08	MED26	NC_030814.1	102314736	102354609	-	3156	protein_coding	mediator complex subunit 26%2C transcript variant X2	-
102191683	2706.7	2619.9	2808.24	1467.1	1411.82	1342.59	2711.61	1407.17	0.946032	1.62e-21	4.15e-20	ZNF75D	NW_017189517.1	19983610	20011768	-	4251	protein_coding	zinc finger protein 75D%2C transcript variant X6	KRAB
102172399	1281.62	1368.63	1280.99	520.1	719.906	802.365	1310.41	680.79	0.945802	2.89e-10	2.47e-09	YES1	NC_030831.1	35930050	35993895	-	5195	protein_coding	YES proto-oncogene 1%2C Src family tyrosine kinase%2C transcript variant X1	Pkinase_Tyr
102170792	47.5026	58.2199	81.1355	34.0721	30.996	31.9123	62.286	32.3268	0.945569	0.00436607	0.0115674	PIGH	NC_030817.1	23685010	23692119	+	2038	protein_coding	phosphatidylinositol glycan anchor biosynthesis class H%2C transcript variant X2	-
102172788	154.858	136.771	132.68	62.1314	81.9893	76.3615	141.436	73.4941	0.945216	2.43e-05	0.000100555	LOC102172788	NC_030834.1	21137674	21183854	+	4919	protein_coding	tyrosine-protein kinase SgK223%2C transcript variant X1	-
102173846	1201.81	1132.98	1245.67	632.337	606.921	621.149	1193.49	620.136	0.944478	1.77e-17	3.21e-16	NFIL3	NC_030815.1	86192221	86205352	+	2083	protein_coding	nuclear factor%2C interleukin 3 regulated	bZIP_2
102183603	685.937	744.846	685.357	324.687	397.948	378.388	705.38	367.008	0.943069	1.52e-12	1.69e-11	PGGT1B	NC_030817.1	97117924	97175423	+	2206	protein_coding	protein geranylgeranyltransferase type I subunit beta	-
102173754	459.825	410.312	510.677	291.617	223.971	201.731	460.271	239.106	0.942724	2.93e-08	1.9e-07	SURF6	NC_030818.1	103647731	103654912	-	1980	protein_coding	surfeit 6	-
102181310	926.3	960.167	958.354	422.894	497.935	560.744	948.274	493.858	0.942597	8.59e-13	9.84e-12	ETAA1	NC_030818.1	65542834	65556839	+	3207	protein_coding	Ewing tumor associated antigen 1%2C transcript variant X1	-
102183719	59.8532	51.7511	59.1812	24.0509	32.9957	31.9123	56.9285	29.6529	0.942537	0.00403854	0.0107867	SLC38A8	NC_030825.1	11729617	11777334	-	3593	protein_coding	solute carrier family 38 member 8	Aa_trans
102185923	713.488	682.005	628.084	294.623	334.956	425.117	674.526	351.565	0.94233	7.51e-10	6.11e-09	SAV1	NC_030817.1	59504372	59533641	+	3324	protein_coding	salvador family WW domain containing protein 1	WW
102168833	882.598	994.36	994.626	458.971	463.939	573.281	957.194	498.73	0.942086	1.27e-12	1.43e-11	LOC102168833	NC_030817.1	32637058	32650936	+	4418	lncRNA	uncharacterized LOC102168833%2C transcript variant X2	-
102174045	63.6534	46.2063	33.4087	24.0509	31.9958	18.2356	47.7562	24.7608	0.941864	0.0156646	0.0360769	PARD6B	NC_030820.1	78222629	78239611	+	3703	protein_coding	par-6 family cell polarity regulator beta	PDZ
102174630	312.567	306.81	353.178	162.343	171.978	172.098	324.185	168.806	0.941659	3.88e-09	2.83e-08	FAM186B	NC_030812.1	29877760	29903120	+	5340	protein_coding	family with sequence similarity 186 member B%2C transcript variant X1	-
102177154	478.826	473.152	506.858	282.598	223.971	253.019	486.279	253.196	0.941489	1.11e-10	1e-09	MRPL54	NC_030814.1	90348993	90352086	+	1774	protein_coding	mitochondrial ribosomal protein L54	-
100861098	226.112	202.384	262.497	127.269	114.985	117.392	230.331	119.882	0.941359	5.33e-07	2.87e-06	UBXN8	NC_030834.1	18729524	18748568	-	1761	protein_coding	UBX domain protein 8%2C transcript variant X2	UBX
102176221	379.07	380.74	391.36	189.401	212.972	197.172	383.723	199.848	0.940861	2.29e-10	1.98e-09	LOC102176221	NW_017189516.1	64733727	64757362	+	2749	protein_coding	zinc finger protein 160%2C transcript variant X3	KRAB
102174995	1679.69	1698.54	2017.89	953.015	944.877	912.918	1798.71	936.937	0.940697	3.55e-16	5.71e-15	RSL1D1	NC_030832.1	10419225	10431109	-	1832	protein_coding	ribosomal L1 domain containing 1	-
102182195	1260.72	1238.33	1620.8	884.871	640.916	620.01	1373.28	715.266	0.940362	3.47e-09	2.55e-08	LOC102182195	NC_030811.1	43566218	43569251	-	638	lncRNA	uncharacterized LOC102182195	-
102185121	160.559	134.922	149.862	85.1801	63.9916	83.1998	148.448	77.4572	0.939905	2.2e-05	9.19e-05	SLC25A21	NC_030828.1	46296857	46825312	-	3376	protein_coding	solute carrier family 25 member 21	Mito_carr
108638223	53.2029	63.7647	72.5447	35.0742	34.9954	28.4931	63.1708	32.8542	0.939841	0.00291571	0.00804313	LOC108638223	NC_030826.1	38924768	38925501	-	734	misc_RNA	single-stranded DNA-binding protein%2C mitochondrial pseudogene	-
102176128	387.621	381.664	334.087	161.341	195.974	218.827	367.791	192.047	0.939737	1.65e-08	1.11e-07	ICE2	NC_030817.1	53359122	53425097	-	5319	protein_coding	interactor of little elongation complex ELL subunit 2%2C transcript variant X3	-
106503113	84.5546	43.4339	59.1812	45.0954	25.9966	26.2136	62.3899	32.4352	0.939429	0.00973897	0.0237003	SDHAF1	NC_030825.1	47510449	47511554	+	1106	protein_coding	succinate dehydrogenase complex assembly factor 1	-
102168985	1527.68	1536.82	1340.17	683.445	767.9	846.814	1468.22	766.053	0.939406	2.51e-14	3.36e-13	AEBP2	NC_030812.1	89018277	89082769	-	5075	protein_coding	AE binding protein 2	-
102191365	118.756	147.86	138.408	63.1335	70.9907	77.5012	135.008	70.5418	0.938964	3.57e-05	0.000143832	ZNF404	NC_030825.1	53130935	53150292	-	2537	protein_coding	zinc finger protein 404%2C transcript variant X4	zf-C2H2
102183136	153.908	144.164	153.68	77.1632	68.991	90.0381	150.584	78.7308	0.938729	1.23e-05	5.36e-05	LOC102183136	NW_017189516.1	23247500	23248673	+	1174	misc_RNA	ribosome biogenesis protein NSA2 homolog pseudogene	-
102182875	1573.28	1593.19	1345.9	676.431	839.89	838.836	1504.12	785.052	0.938575	3.66e-13	4.36e-12	NEMF	NC_030817.1	60219279	60273568	+	4093	protein_coding	nuclear export mediator factor%2C transcript variant X1	-
102188899	157.708	190.37	179.453	113.239	71.9906	90.0381	175.844	91.7561	0.938312	1.96e-05	8.24e-05	LOC102188899	NC_030808.1	83319445	83327074	-	1151	lncRNA	uncharacterized LOC102188899	-
102169610	244.163	233.804	231.952	101.214	153.98	115.112	236.64	123.435	0.937652	1.68e-06	8.39e-06	PDE7A	NC_030821.1	51897797	52004751	+	3479	protein_coding	phosphodiesterase 7A%2C transcript variant X1	-
novel.576	43.7024	42.5098	31.4997	27.0572	14.998	19.3753	39.2373	20.4769	0.937399	0.0202359	0.0452142	-	NC_030833.1	34406846	34419677	+	2018	-	-	-
102184752	235.613	236.576	239.588	101.214	108.986	162.98	237.259	124.393	0.93668	4.25e-06	1.99e-05	LOC102184752	NC_030825.1	59454694	59459417	+	3456	protein_coding	zinc finger protein 665-like%2C transcript variant X2	zf-C2H2
102182461	372.42	436.187	398.996	204.432	191.975	235.923	402.534	210.777	0.93556	1.86e-09	1.42e-08	CDKAL1	NC_030830.1	12917551	13525131	+	2403	protein_coding	CDK5 regulatory subunit associated protein 1 like 1%2C transcript variant X1	Radical_SAM
102176995	640.334	619.164	583.221	379.803	258.966	324.821	614.24	321.197	0.935529	1.58e-09	1.22e-08	C18H19orf48	NC_030825.1	57960701	57967132	-	1777	protein_coding	chromosome 18 C19orf48 homolog%2C transcript variant X2	-
102180698	11483.3	12112.5	12652.4	7221.27	5698.26	6053.07	12082.7	6324.2	0.933942	8.9e-17	1.51e-15	EIF1	NC_030826.1	41549567	41552136	+	1327	protein_coding	eukaryotic translation initiation factor 1	SUI1
102181804	238.463	246.742	225.27	92.195	137.982	142.465	236.825	124.214	0.933574	2.78e-06	1.33e-05	MAP9	NC_030824.1	70552666	70606408	+	4661	protein_coding	microtubule associated protein 9%2C transcript variant X1	-
102186784	1116.31	1237.4	1089.13	443.939	626.918	733.982	1147.61	601.613	0.933011	9.8e-09	6.76e-08	PIK3C2A	NC_030822.1	46929541	47042766	-	8186	protein_coding	phosphatidylinositol-4-phosphate 3-kinase catalytic subunit type 2 alpha	PX
novel.107	73.1539	85.9437	104.999	44.0932	52.9931	41.03	88.0322	46.0388	0.932499	0.000848452	0.00264199	-	NC_030811.1	27684552	27703457	-	2736	-	-	-
102191225	558.63	574.806	563.176	320.678	312.959	254.158	565.537	295.932	0.932326	3.62e-11	3.45e-10	GEMIN8	NW_017189516.1	56248787	56266002	+	1171	protein_coding	gem nuclear organelle associated protein 8	-
novel.177	234.663	344.699	275.861	205.434	107.986	134.487	285.074	149.303	0.932324	5.46e-05	0.000212901	-	NC_030814.1	61281750	61286209	+	4460	-	PF00146:NADH dehydrogenase	-
102178224	2321.93	2134.73	2260.34	1031.18	1315.83	1172.78	2239	1173.26	0.932288	2.48e-15	3.69e-14	IP6K1	NC_030829.1	50518405	50556354	+	4908	protein_coding	inositol hexakisphosphate kinase 1%2C transcript variant X2	-
102178786	578.581	549.855	524.995	268.568	299.961	298.608	551.144	289.045	0.931661	5.82e-12	6.05e-11	PPCS	NC_030810.1	17083553	17224415	+	5414	protein_coding	phosphopantothenoylcysteine synthetase%2C transcript variant X1	-
102184172	286.915	302.189	378.951	219.464	145.981	141.326	322.685	168.924	0.931593	3.54e-06	1.67e-05	IMMP1L	NC_030822.1	20596343	20683390	+	1138	protein_coding	inner mitochondrial membrane peptidase subunit 1%2C transcript variant X2	Peptidase_S24
102169189	882.598	920.429	1196.03	714.511	415.946	441.073	999.687	523.843	0.931567	1.18e-06	6.04e-06	RNF181	NC_030818.1	48931843	48944939	-	663	protein_coding	ring finger protein 181	-
102189902	561.48	648.736	693.947	354.75	309.96	333.939	634.721	332.883	0.931174	2.93e-11	2.83e-10	JMJD6	NC_030826.1	54265349	54273856	+	3399	protein_coding	arginine demethylase and lysine hydroxylase%2C transcript variant X3	JmjC
102177511	840.795	1047.03	931.627	549.161	437.943	492.36	939.819	493.155	0.930462	1.34e-11	1.33e-10	LOC102177511	NC_030813.1	98175060	98183499	-	1796	lncRNA	uncharacterized LOC102177511	-
102186336	570.031	522.131	598.494	324.687	253.967	308.865	563.552	295.84	0.930236	1.81e-10	1.59e-09	TMEM199	NC_030826.1	19666753	19671961	+	1963	protein_coding	transmembrane protein 199%2C transcript variant X2	-
102177916	665.036	584.048	549.813	334.708	296.961	312.284	599.632	314.651	0.930214	2.39e-11	2.33e-10	SLC9A5	NC_030825.1	36145543	36165799	+	3978	protein_coding	solute carrier family 9 member A5%2C transcript variant X2	Na_H_Exchanger
102185869	729.639	739.301	733.083	377.799	391.949	386.366	734.008	385.371	0.929594	1.14e-14	1.6e-13	PARP8	NC_030827.1	28335413	28526708	-	3409	protein_coding	poly(ADP-ribose) polymerase family member 8%2C transcript variant X2	-
102172319	2500.53	2277.05	2187.8	1017.15	1397.82	1242.3	2321.79	1219.09	0.929503	1.04e-12	1.18e-11	LMTK2	NC_030832.1	38670154	38744770	-	8676	protein_coding	lemur tyrosine kinase 2%2C transcript variant X2	Pkinase_Tyr
102178645	826.545	805.838	743.583	332.704	487.936	427.396	791.989	416.012	0.92911	6.53e-10	5.37e-09	PER3	NC_030823.1	44079717	44149387	-	6235	protein_coding	period circadian clock 3%2C transcript variant X2	-
102182309	594.732	603.454	685.357	354.75	283.963	351.035	627.848	329.916	0.929083	8.66e-11	7.9e-10	TBP	NC_030816.1	91534636	91547703	+	2303	protein_coding	TATA-box binding protein%2C transcript variant X1	-
102171740	158.659	170.039	183.271	127.269	65.9914	75.2217	170.656	89.4941	0.928793	0.000168285	0.000601143	OXLD1	NC_030826.1	50522004	50524335	+	1534	protein_coding	oxidoreductase like domain containing 1	-
102170731	1582.79	1536.82	1429.89	790.672	813.894	785.269	1516.5	796.612	0.928681	3.92e-18	7.53e-17	TLK2	NC_030826.1	46526987	46650089	+	5401	protein_coding	tousled like kinase 2%2C transcript variant X3	Pkinase
102185653	1532.43	1589.5	1357.35	652.38	813.894	888.984	1493.09	785.086	0.928249	7.1e-12	7.29e-11	CARNMT1	NC_030815.1	50859320	50899572	-	7529	protein_coding	carnosine N-methyltransferase 1%2C transcript variant X1	-
102188063	1276.87	1290.08	1148.31	587.242	640.916	726.004	1238.42	651.387	0.927977	6.09e-14	7.85e-13	PDP1	NC_030821.1	11854161	11862684	+	5008	protein_coding	pyruvate dehyrogenase phosphatase catalytic subunit 1%2C transcript variant X4	PP2C
108635834	2218.37	2034.93	2260.34	1037.19	1246.84	1139.72	2171.21	1141.25	0.927821	1.75e-16	2.88e-15	LOC108635834	NC_030808.1	80963190	80977022	+	6676	lncRNA	uncharacterized LOC108635834	-
102191804	767.641	789.204	693.947	393.833	451.941	336.218	750.264	393.997	0.927657	6.02e-11	5.59e-10	PLEKHO2	NC_030817.1	57792074	57814863	+	3619	protein_coding	pleckstrin homology domain containing O2	PH
102176567	662.186	706.956	722.584	366.776	376.951	355.594	697.242	366.44	0.927646	1.02e-13	1.28e-12	LOC102176567	NC_030809.1	44390930	44434022	-	1811	protein_coding	cytochrome P450 20A1	p450
102171748	59.8532	75.7783	53.454	33.0699	28.9962	37.6109	63.0285	33.2257	0.92763	0.00362988	0.0098014	LOC102171748	NC_030810.1	106252306	106253443	-	1138	misc_RNA	UPF0690 protein C1orf52 homolog pseudogene	-
102176891	174.809	226.411	258.679	126.267	109.986	110.553	219.966	115.602	0.927366	5.3e-06	2.44e-05	TTC32	NC_030818.1	78628316	78636945	+	1875	protein_coding	tetratricopeptide repeat domain 32	TPR_1
102178218	702.088	753.163	775.083	438.928	342.955	390.925	743.444	390.936	0.927324	7.75e-12	7.91e-11	MTX2	NC_030809.1	115676225	115755931	+	1444	protein_coding	metaxin 2%2C transcript variant X1	-
102171520	812.294	760.556	772.219	435.922	386.949	410.3	781.69	411.057	0.927206	4.4e-14	5.76e-13	FOS	NC_030817.1	16631964	16635429	-	2154	protein_coding	Fos proto-oncogene%2C AP-1 transcription factor subunit	bZIP_1
102182541	424.673	388.133	380.86	197.417	223.971	206.29	397.889	209.226	0.926992	5.66e-10	4.67e-09	IQCB1	NC_030808.1	65924501	65965249	-	2355	protein_coding	IQ motif containing B1%2C transcript variant X2	-
102185827	378.12	378.892	530.722	273.579	166.978	237.062	429.245	225.873	0.926643	3.56e-06	1.68e-05	PAM16	NC_030832.1	3419647	3425369	-	572	protein_coding	presequence translocase associated motor 16 homolog	-
102190691	818.944	828.941	775.083	376.797	487.936	410.3	807.656	425.011	0.925862	5.44e-12	5.69e-11	LOC102190691	NC_030815.1	100780823	100801400	+	4222	protein_coding	dnaJ homolog subfamily C member 25	DnaJ
102181197	1741.44	1545.14	1403.17	763.615	858.888	846.814	1563.25	823.106	0.925607	2.9e-14	3.87e-13	BRD1	NC_030812.1	118135618	118166698	-	4167	protein_coding	bromodomain containing 1%2C transcript variant X2	Bromodomain
102181704	643.185	667.219	793.219	418.886	313.959	374.969	701.208	369.271	0.925267	6.77e-10	5.55e-09	ZNF330	NC_030824.1	54430864	54449950	+	1909	protein_coding	zinc finger protein 330%2C transcript variant X3	-
102173450	281.215	332.685	388.496	189.401	161.979	176.657	334.132	176.012	0.924763	1.25e-07	7.37e-07	ETFRF1	NC_030812.1	83412581	83419663	-	1420	protein_coding	electron transfer flavoprotein regulatory factor 1%2C transcript variant X2	-
102171479	1842.15	1833.47	1727.71	925.958	976.872	943.691	1801.11	948.841	0.924619	1.98e-19	4.24e-18	PARN	NC_030832.1	13226519	13426563	-	3744	protein_coding	poly(A)-specific ribonuclease%2C transcript variant X3	CAF1
102169214	281.215	380.74	350.315	131.278	200.974	201.731	337.423	177.994	0.924539	2.7e-06	1.3e-05	ZNF792	NC_030825.1	46513592	46529499	-	2241	protein_coding	zinc finger protein 792%2C transcript variant X1	zf-C2H2
102187814	2588.89	2811.19	2383.48	1205.55	1319.83	1577.38	2594.52	1367.58	0.924519	2.01e-13	2.46e-12	ARL8B	NC_030829.1	21064610	21116555	-	3008	protein_coding	ADP ribosylation factor like GTPase 8B	Arf
102191776	653.635	676.46	769.356	394.835	323.958	388.646	699.817	369.146	0.923383	2.99e-11	2.88e-10	ACTR6	NC_030812.1	62864644	62884430	+	1859	protein_coding	ARP6 actin-related protein 6 homolog%2C transcript variant X1	Actin
102181514	567.181	570.186	641.448	328.695	296.961	312.284	592.938	312.647	0.923252	6.26e-12	6.48e-11	TRIB3	NC_030820.1	59950054	59961493	-	2148	protein_coding	tribbles pseudokinase 3	Pkinase
102174867	997.554	1101.56	1004.17	463.981	597.922	575.56	1034.43	545.821	0.922894	2.37e-12	2.59e-11	LOC102174867	NC_030825.1	48547169	48568657	+	2542	protein_coding	zinc finger protein 607%2C transcript variant X1	zf-C2H2
102181936	970.952	974.029	974.581	569.204	455.94	515.155	973.187	513.433	0.922599	1.19e-13	1.5e-12	CISD2	NC_030813.1	22242323	22255221	-	1719	protein_coding	CDGSH iron sulfur domain 2	-
102188727	540.579	455.594	478.222	294.623	228.97	254.158	491.465	259.25	0.922382	1.53e-09	1.19e-08	THOC6	NC_030832.1	2321862	2324789	+	1289	protein_coding	THO complex 6%2C transcript variant X2	-
102182441	184.31	181.129	198.543	128.271	89.9882	78.6409	187.994	98.9668	0.921919	2.14e-05	8.96e-05	LOC102182441	NC_030826.1	54011282	54014017	+	1377	lncRNA	uncharacterized LOC102182441%2C transcript variant X2	-
102190070	472.175	559.096	579.403	263.557	305.96	281.512	536.892	283.676	0.920303	2.84e-10	2.44e-09	C1H3orf38	NC_030808.1	34960381	34968544	+	3123	protein_coding	chromosome 1 C3orf38 homolog%2C transcript variant X1	-
102169119	43.7024	40.6615	36.2724	17.036	23.9969	22.7945	40.2121	21.2758	0.920293	0.0162646	0.0373521	WDR66	NC_030824.1	17810504	17882373	+	3836	protein_coding	WD repeat domain 66	WD40
102178579	1433.63	1250.34	1167.4	607.284	742.903	684.974	1283.79	678.387	0.920282	1.11e-12	1.25e-11	BRPF3	NC_030830.1	38573024	38608746	-	5934	protein_coding	bromodomain and PHD finger containing 3%2C transcript variant X2	PWWP
102189658	116.856	97.9573	107.863	41.0869	54.9928	75.2217	107.559	57.1005	0.919769	0.000611455	0.00196008	TMEM27	NW_017189516.1	54621947	54671372	+	2098	protein_coding	transmembrane protein 27%2C transcript variant X1	-
102173389	1189.46	1161.63	1324.9	724.532	565.926	653.061	1225.33	647.84	0.919485	7.91e-13	9.11e-12	RWDD1	NC_030816.1	21369270	21386762	-	1154	protein_coding	RWD domain containing 1%2C transcript variant X1	-
102185501	836.995	795.672	736.902	436.924	430.944	384.087	789.856	417.318	0.919442	4.09e-13	4.84e-12	NATD1	NC_030826.1	34878330	34885847	-	2827	protein_coding	N-acetyltransferase domain containing 1	-
102169146	2031.21	2036.77	3537.51	1513.2	1158.85	1349.43	2535.16	1340.49	0.91928	9.47e-07	4.91e-06	MINOS1	NC_030809.1	2886315	2921702	+	1121	protein_coding	mitochondrial inner membrane organizing system 1%2C transcript variant X2	-
100861087	1024.16	1016.54	913.491	438.928	559.927	564.163	984.728	521.006	0.919229	8.44e-12	8.57e-11	MAPK8	NC_030835.1	2941175	3039589	-	6570	protein_coding	mitogen-activated protein kinase 8%2C transcript variant X3	Pkinase
102189124	1023.21	968.484	1014.67	545.153	497.935	547.067	1002.12	530.052	0.919207	1.58e-15	2.41e-14	SECISBP2	NC_030815.1	88511906	88550354	-	3407	protein_coding	SECIS binding protein 2%2C transcript variant X6	-
102183069	524.428	535.069	690.129	382.81	255.967	286.071	583.209	308.282	0.919008	1.68e-07	9.71e-07	MRPL18	NC_030816.1	83356607	83362004	+	979	protein_coding	mitochondrial ribosomal protein L18%2C transcript variant X1	-
102182797	2797.9	2774.23	2878.88	1461.09	1513.8	1496.46	2817	1490.45	0.918425	3.38e-22	9.12e-21	ZC3H14	NC_030817.1	2900709	2941241	-	3518	protein_coding	zinc finger CCCH-type containing 14%2C transcript variant X1	-
102178793	353.419	413.084	365.587	162.343	202.973	234.783	377.364	200.033	0.918415	8.01e-08	4.87e-07	KDM7A	NC_030811.1	16821639	16897685	+	9449	protein_coding	lysine demethylase 7A	PHD
102169334	200.461	185.749	229.089	121.256	118.984	84.3395	205.1	108.193	0.918407	7.78e-06	3.49e-05	CMSS1	NC_030808.1	43880611	44278437	+	1230	protein_coding	cms1 ribosomal small subunit homolog (yeast)%2C transcript variant X1	-
102168788	825.594	819.7	904.9	394.835	451.941	503.758	850.065	450.178	0.918333	3.94e-12	4.18e-11	RNF115	NC_030810.1	98933379	99006480	-	2782	protein_coding	ring finger protein 115%2C transcript variant X1	-
102181628	300.216	280.01	280.633	194.411	134.982	125.37	286.953	151.588	0.918004	1.53e-06	7.7e-06	CCDC137	NC_030826.1	50516338	50521949	-	2070	protein_coding	coiled-coil domain containing 137	-
100860757	2997.41	3276.03	3601.46	1829.87	1627.79	1768.85	3291.63	1742.17	0.917979	8.46e-17	1.43e-15	MMADHC	NC_030809.1	89704273	89721540	-	1414	protein_coding	methylmalonic aciduria and homocystinuria%2C cblD type%2C transcript variant X1	-
102182978	237.513	221.79	288.27	156.331	105.986	133.348	249.191	131.888	0.91791	3.95e-06	1.85e-05	STX11	NC_030816.1	68590872	68627502	+	2280	protein_coding	syntaxin 11	SNARE
102185186	2910.96	2774.23	2602.06	1223.59	1608.79	1555.72	2762.42	1462.7	0.917549	1.6e-13	1.98e-12	MAP4K5	NC_030817.1	59620555	59737329	+	4493	protein_coding	mitogen-activated protein kinase kinase kinase kinase 5%2C transcript variant X3	CNH
102181107	989.003	1096.94	891.536	399.846	628.918	548.207	992.492	525.657	0.917275	1.46e-08	9.82e-08	LOC102181107	NC_030813.1	72903611	72926297	+	7306	protein_coding	RE1-silencing transcription factor%2C transcript variant X1	-
102183433	773.342	839.106	657.675	339.718	428.944	434.235	756.708	400.966	0.917211	6.29e-10	5.17e-09	ZBTB10	NC_030821.1	38349680	38382940	-	8052	protein_coding	zinc finger and BTB domain containing 10	BTB
102177636	1807.95	1972.08	2147.71	1126.38	1008.87	1004.1	1975.91	1046.45	0.916746	9.81e-16	1.52e-14	SRSF7	NC_030818.1	20926734	20932293	-	2029	protein_coding	serine and arginine rich splicing factor 7%2C transcript variant X3	RRM_1
100861150	284.065	315.127	371.314	184.39	148.981	181.216	323.502	171.529	0.916174	1.65e-07	9.55e-07	PPIL3	NC_030809.1	46441163	46451309	+	1309	protein_coding	peptidylprolyl isomerase like 3%2C transcript variant X3	Pro_isomerase
100861323	225.162	182.053	185.18	117.248	93.9877	102.575	197.465	104.604	0.916148	4.34e-06	2.02e-05	NFKBIL1	NC_030830.1	22221296	22231760	+	1578	protein_coding	NFKB inhibitor like 1%2C transcript variant X2	-
102178458	613.733	647.812	775.083	339.718	341.955	398.903	678.876	360.192	0.915549	1.99e-10	1.74e-09	GPALPP1	NC_030819.1	71365199	71398374	-	4302	protein_coding	GPALPP motifs containing 1%2C transcript variant X1	-
102175898	303.066	314.203	328.36	180.381	146.981	174.378	315.21	167.247	0.915148	2.13e-08	1.4e-07	MRPL46	NC_030828.1	18754460	18764220	-	1266	protein_coding	mitochondrial ribosomal protein L46	-
102183343	307.817	306.81	329.315	172.365	162.979	165.26	314.647	166.868	0.914764	6.31e-09	4.47e-08	MTERF3	NC_030821.1	14234978	14255669	-	1581	protein_coding	mitochondrial transcription termination factor 3%2C transcript variant X2	-
102191061	523.478	572.958	572.721	303.642	289.962	291.769	556.386	295.124	0.914629	5.4e-12	5.65e-11	POLR3F	NC_030820.1	37926321	37939073	+	2062	protein_coding	RNA polymerase III subunit F%2C transcript variant X1	RNA_pol_Rpc34
102189789	652.685	630.254	695.857	378.801	316.959	354.454	659.599	350.071	0.91405	5.92e-12	6.13e-11	LOC102189789	NC_030825.1	53155386	53191296	+	6138	protein_coding	zinc finger protein 91	KRAB
102168728	85.5046	95.185	107.863	44.0932	59.9922	49.0081	96.184	51.0312	0.913349	0.000535095	0.001736	IRAK1BP1	NC_030816.1	5766131	5781303	+	995	protein_coding	interleukin 1 receptor associated kinase 1 binding protein 1	-
102172325	310.667	373.347	324.542	151.32	178.977	206.29	336.185	178.862	0.91308	1.15e-07	6.81e-07	TTC26	NC_030811.1	17631657	17672999	-	3576	protein_coding	tetratricopeptide repeat domain 26	-
102188739	36.1019	46.2063	44.8632	25.053	22.997	19.3753	42.3905	22.4751	0.912141	0.014539	0.0338048	SRGN	NC_030835.1	20164510	20179571	-	1206	protein_coding	serglycin%2C transcript variant X1	-
100860966	5185.38	5115.04	5017.99	3038.43	2509.67	2596.29	5106.14	2714.8	0.911264	7.57e-18	1.43e-16	HNRNPC	NC_030817.1	76993485	77038760	-	2638	protein_coding	heterogeneous nuclear ribonucleoprotein C (C1/C2)%2C transcript variant X11	RRM_1
102173877	233.713	252.286	232.907	106.225	152.98	123.09	239.635	127.432	0.910558	1.54e-06	7.74e-06	ZNF570	NC_030825.1	48318737	48340660	+	3649	protein_coding	zinc finger protein 570	zf-C2H2
102170758	148.208	136.771	131.726	72.1526	68.991	80.9204	138.902	74.0213	0.910217	3.05e-05	0.000123983	LOC102170758	NC_030812.1	55039828	55045207	+	2632	protein_coding	25-hydroxyvitamin D-1 alpha hydroxylase%2C mitochondrial	p450
102174433	314.467	340.078	293.042	152.322	200.974	150.443	315.863	167.913	0.909987	1.89e-07	1.09e-06	LMLN	NC_030808.1	69881877	69933388	-	5574	protein_coding	leishmanolysin like peptidase	-
102175321	1363.32	1355.69	1286.71	571.208	768.9	793.247	1335.24	711.118	0.909718	3.04e-11	2.93e-10	TRMT1L	NC_030823.1	64745454	64782141	-	4349	protein_coding	tRNA methyltransferase 1 like%2C transcript variant X2	TRM
102168546	684.037	696.791	670.084	294.623	421.945	376.109	683.637	364.226	0.908751	9.09e-10	7.3e-09	MPP5	NC_030817.1	23924698	24001544	-	5897	protein_coding	membrane palmitoylated protein 5%2C transcript variant X1	PDZ
102184211	145.358	167.267	148.908	63.1335	80.9894	102.575	153.844	82.2327	0.908724	7e-05	0.000267994	LOC102184211	NC_030831.1	26328026	26366009	+	5474	protein_coding	desmocollin-2%2C transcript variant X4	Cadherin
102171844	1662.59	1612.6	1947.25	799.691	948.876	1034.87	1740.81	927.812	0.90845	3.63e-12	3.88e-11	TAF1D	NC_030836.1	582821	594744	+	2030	protein_coding	TATA-box binding protein associated factor%2C RNA polymerase I subunit D%2C transcript variant X2	-
102189613	154.858	158.95	163.226	79.1674	94.9876	79.7806	159.011	84.6452	0.90827	1.13e-05	4.94e-05	ZNF331	NC_030825.1	62357082	62369116	-	2204	protein_coding	zinc finger protein 331	KRAB
102184476	1024.16	1060.9	1139.72	577.221	496.935	646.223	1074.92	573.46	0.907619	2.74e-12	2.97e-11	MRPS22	NC_030808.1	129286883	129300711	-	1174	protein_coding	mitochondrial ribosomal protein S22	-
102177527	780.942	794.748	1065.26	512.083	414.946	480.963	880.317	469.331	0.907517	3.13e-09	2.32e-08	GTF2A2	NC_030817.1	52515368	52548028	-	878	protein_coding	general transcription factor IIA subunit 2%2C transcript variant X2	-
novel.367	60.8033	43.4339	60.1357	37.0784	21.9971	28.4931	54.791	29.1895	0.907381	0.00922764	0.0225736	-	NC_030823.1	2297372	2306735	+	2852	-	-	-
102183764	3968.36	4481.09	4056.78	2104.45	2271.7	2293.12	4168.74	2223.09	0.907201	2.81e-19	5.97e-18	NCOA4	NC_030835.1	1715079	1736932	+	4035	protein_coding	nuclear receptor coactivator 4%2C transcript variant X1	-
102169900	659.336	716.198	725.447	378.801	369.952	371.55	700.327	373.434	0.90713	3.1e-13	3.73e-12	WRAP53	NC_030826.1	27128345	27140147	+	1917	protein_coding	WD repeat containing antisense to TP53	-
102177184	2070.16	2158.76	2351.02	1202.54	1127.85	1178.47	2193.31	1169.62	0.907104	5.31e-18	1.01e-16	IST1	NC_030825.1	40373965	40410063	-	2585	protein_coding	IST1%2C ESCRT-III associated factor%2C transcript variant X1	-
102171707	912.049	910.264	921.127	491.038	481.937	490.081	914.48	487.686	0.907061	1.39e-15	2.12e-14	FAM114A2	NC_030814.1	45048066	45084637	+	2984	protein_coding	family with sequence similarity 114 member A2%2C transcript variant X1	-
102170101	378.12	389.057	448.632	251.532	196.974	199.452	405.27	215.986	0.906715	2.14e-08	1.4e-07	NIT1	NC_030810.1	111749928	111753252	+	1810	protein_coding	nitrilase 1%2C transcript variant X1	CN_hydrolase
102184774	184.31	204.232	135.544	98.2077	87.9885	93.4573	174.695	93.2178	0.906697	3.5e-05	0.000141165	ERI2	NC_030832.1	18392241	18429348	-	3339	protein_coding	ERI1 exoribonuclease family member 2%2C transcript variant X3	Exonuc_X-T
108635911	72.2039	105.35	111.681	47.0996	56.9926	50.1478	96.4116	51.4133	0.906675	0.000954202	0.00293829	LOC108635911	NC_030811.1	23324206	23325046	+	841	protein_coding	GTP-binding nuclear protein Ran-like	Ras
102179828	344.869	316.975	335.997	159.337	178.977	194.893	332.613	177.735	0.905788	1.41e-08	9.53e-08	ZNF263	NC_030832.1	2622623	2629805	+	3721	protein_coding	zinc finger protein 263%2C transcript variant X1	zf-C2H2
102189156	122.557	108.123	106.908	70.1483	53.9929	55.8464	112.529	59.9959	0.905725	0.000197318	0.000696582	HEXIM2	NC_030826.1	44462757	44468189	+	1425	protein_coding	hexamethylene bisacetamide inducible 2%2C transcript variant X2	-
102178413	677.386	655.205	647.175	305.646	346.955	405.742	659.922	352.781	0.905399	9.93e-11	8.99e-10	LOC102178413	NC_030832.1	2640628	2655832	+	9446	protein_coding	zinc finger protein 75A%2C transcript variant X1	SCAN
102188878	487.376	503.649	535.495	270.572	259.966	284.931	508.84	271.823	0.905322	3.37e-11	3.23e-10	ZNF215	NC_030822.1	36647237	36669795	+	3139	protein_coding	zinc finger protein 215%2C transcript variant X1	KRAB
102175762	1518.18	1295.62	996.535	663.403	696.909	674.716	1270.11	678.343	0.904873	1.47e-09	1.14e-08	CBARP	NC_030814.1	66800809	66811917	+	6220	protein_coding	CACN beta subunit associated regulatory protein%2C transcript variant X1	-
102187811	633.684	669.067	799.901	381.807	342.955	398.903	700.884	374.555	0.904677	1.51e-10	1.34e-09	TRAPPC6B	NC_030828.1	48556060	48567069	-	2006	protein_coding	trafficking protein particle complex 6B%2C transcript variant X1	TRAPP_Bet3
102178904	1208.47	1042.41	969.808	522.104	565.926	634.826	1073.56	574.285	0.90347	1.12e-11	1.12e-10	LYSMD3	NC_030814.1	20444137	20457089	+	4377	protein_coding	LysM domain containing 3	-
102178457	1022.26	863.134	967.899	490.036	515.933	519.714	951.096	508.561	0.903295	1.61e-13	1.99e-12	CNNM4	NC_030818.1	2646355	2684855	+	4771	protein_coding	cyclin and CBS domain divalent metal cation transport mediator 4	-
100861362	1376.62	1445.33	1543.48	837.772	676.912	820.601	1455.15	778.428	0.902942	1.66e-13	2.05e-12	TSG101	NC_030836.1	25583580	25626313	+	1583	protein_coding	tumor susceptibility 101	-
100861345	739.14	707.88	834.264	557.178	327.957	333.939	760.428	406.358	0.902901	1.29e-06	6.53e-06	POLR3K	NC_030832.1	61778	64821	-	852	protein_coding	RNA polymerase III subunit K	-
102186497	972.852	913.961	1152.12	567.2	499.935	558.464	1012.98	541.866	0.902769	7.5e-12	7.67e-11	MRPL15	NC_030821.1	60034062	60040723	-	3007	protein_coding	mitochondrial ribosomal protein L15	-
102171433	201.411	242.121	303.542	159.337	137.982	101.435	249.025	132.918	0.902371	2.9e-05	0.000118618	PCGF1	NC_030818.1	9974633	9976941	+	928	protein_coding	polycomb group ring finger 1	-
102172496	2270.62	2261.34	2092.34	974.06	1254.84	1319.8	2208.1	1182.9	0.901024	2.25e-12	2.46e-11	SLC16A14	NC_030809.1	17618698	17652976	+	5526	protein_coding	solute carrier family 16 member 14%2C transcript variant X1	MFS_1
102188150	593.782	563.717	587.994	266.564	324.958	344.196	581.831	311.906	0.900847	2.05e-10	1.79e-09	UBXN2B	NC_030821.1	57451412	57481003	-	4990	protein_coding	UBX domain protein 2B	UBX
102189652	530.129	656.129	675.811	334.708	360.953	300.887	620.69	332.183	0.900809	1.03e-09	8.17e-09	FAM118B	NC_030836.1	28901817	28949969	+	1960	protein_coding	family with sequence similarity 118 member B%2C transcript variant X1	-
102170306	685.937	683.853	655.766	303.642	389.949	392.065	675.185	361.885	0.900779	1.19e-10	1.07e-09	PI4K2B	NC_030813.1	45223284	45258511	+	3837	protein_coding	phosphatidylinositol 4-kinase type 2 beta	PI3_PI4_kinase
102170624	1535.28	1514.64	1412.71	654.384	824.892	912.918	1487.55	797.398	0.900478	1.82e-11	1.79e-10	CDC73	NC_030823.1	10623917	10711940	-	4742	protein_coding	cell division cycle 73	-
102187563	970.002	1028.55	978.399	550.163	484.937	561.884	992.318	532.328	0.899193	4.26e-14	5.58e-13	DDX50	NC_030835.1	20427067	20459310	-	2759	protein_coding	DEAD-box helicase 50%2C transcript variant X1	DEAD
102183609	1553.33	1530.35	1363.08	637.348	870.886	877.587	1482.25	795.274	0.898886	1.19e-10	1.07e-09	ATAD2B	NC_030818.1	74782987	74910341	+	8202	protein_coding	ATPase family%2C AAA domain containing 2B%2C transcript variant X1	Bromodomain
102177130	363.87	398.298	486.813	244.517	212.972	211.989	416.327	223.159	0.898819	3.97e-08	2.53e-07	NRBF2	NC_030835.1	26296122	26324992	-	1886	protein_coding	nuclear receptor binding factor 2%2C transcript variant X2	-
102185769	121.607	160.798	130.771	83.1759	58.9923	79.7806	137.725	73.9829	0.89861	0.000143592	0.000518892	EID2	NC_030825.1	50085361	50086922	-	1562	protein_coding	EP300 interacting inhibitor of differentiation 2	-
102174962	129.207	102.578	125.999	38.0805	89.9882	63.8245	119.261	63.9644	0.898356	0.00181069	0.00522222	LOC102174962	NC_030824.1	365928	374238	+	2019	protein_coding	zinc finger protein 280B	-
novel.286	133.957	171.887	136.499	62.1314	100.987	74.082	147.448	79.0667	0.898215	0.000183954	0.000653172	-	NC_030818.1	59786094	59806544	+	6142	-	-	-
102183649	1084.01	1123.74	1070.99	607.284	579.924	573.281	1092.91	586.83	0.896931	5.94e-16	9.34e-15	SYF2	NC_030809.1	8217738	8224138	-	2032	protein_coding	SYF2 pre-mRNA splicing factor	-
102181552	161.509	158.95	213.816	89.1886	100.987	96.8765	178.091	95.684	0.896153	2.08e-05	8.73e-05	LOC102181552	NC_030831.1	62260091	62276740	+	2024	protein_coding	plasminogen activator inhibitor 2	Serpin
102181734	317.317	355.788	375.133	212.449	164.978	185.775	349.413	187.734	0.896113	5.49e-08	3.42e-07	MED18	NC_030809.1	10895419	10900544	+	1378	protein_coding	mediator complex subunit 18%2C transcript variant X2	-
102174951	4229.63	4412.7	4757.41	2784.89	2160.72	2257.79	4466.58	2401.13	0.895295	7.58e-14	9.65e-13	ZNF706	NC_030821.1	19030282	19039458	-	2753	protein_coding	zinc finger protein 706%2C transcript variant X2	-
102188016	171.959	154.329	169.907	85.1801	83.989	98.0162	165.399	89.0618	0.895129	1.08e-05	4.74e-05	CENPU	NC_030834.1	30391847	30438898	+	1675	protein_coding	centromere protein U	-
108634720	1085.91	1098.79	917.309	460.975	539.929	669.018	1034	556.641	0.894919	2.4e-09	1.81e-08	LOC108634720	NW_017189885.1	8666	85994	-	4244	protein_coding	zinc finger Y-chromosomal protein%2C transcript variant X1	Zfx_Zfy_act
102171464	308.767	315.127	312.133	141.299	153.98	209.709	312.009	168.329	0.894209	6.23e-07	3.32e-06	FASTKD3	NC_030827.1	65318052	65328868	+	2810	protein_coding	FAST kinase domains 3%2C transcript variant X3	-
102168780	1901.05	1936.97	1959.66	986.085	990.871	1144.28	1932.56	1040.41	0.894088	1.59e-16	2.62e-15	AGFG1	NC_030809.1	20029971	20109982	-	4340	protein_coding	ArfGAP with FG repeats 1%2C transcript variant X5	-
102183438	242.263	271.693	311.179	202.428	133.983	107.134	275.045	147.848	0.892215	5.16e-05	0.00020198	MRPL48	NC_030822.1	29697848	29750347	-	1250	protein_coding	mitochondrial ribosomal protein L48	Ribosomal_S10
102176498	584.281	535.993	624.266	322.682	294.961	322.542	581.514	313.395	0.892119	4.6e-11	4.34e-10	CCDC86	NC_030836.1	36415605	36424104	+	1959	protein_coding	coiled-coil domain containing 86	-
102182566	1725.29	1750.29	1657.07	736.558	1039.86	991.559	1710.89	922.66	0.89127	5.48e-11	5.11e-10	NAV3	NC_030812.1	6848221	7467243	+	10093	protein_coding	neuron navigator 3%2C transcript variant X6	CH
102187534	468.375	495.332	534.54	273.579	248.967	286.071	499.416	269.539	0.8907	2.76e-10	2.37e-09	DBR1	NC_030808.1	130521468	130533958	+	1973	protein_coding	debranching RNA lariats 1	Metallophos
102178909	463.625	464.835	489.677	220.466	235.969	310.005	472.712	255.48	0.890595	1.97e-08	1.3e-07	TUBE1	NC_030816.1	25676711	25698552	+	2147	protein_coding	tubulin epsilon 1%2C transcript variant X1	Tubulin_C
108634019	39.9021	40.6615	48.6813	29.0615	19.9974	20.515	43.0817	23.1913	0.890417	0.0170802	0.0390231	FAM196A	NC_030833.1	5378968	5441989	+	4216	protein_coding	family with sequence similarity 196 member A%2C transcript variant X1	-
102186229	389.521	341.927	363.678	167.354	211.972	211.989	365.042	197.105	0.890197	3.62e-08	2.31e-07	LOC102186229	NC_030822.1	54440233	54447438	-	3747	lncRNA	uncharacterized LOC102186229	-
102171798	1275.92	1336.29	1334.44	723.53	670.912	736.261	1315.55	710.235	0.889702	2.92e-16	4.72e-15	PSPC1	NC_030819.1	50435543	50484854	-	1999	protein_coding	paraspeckle component 1	RRM_1
102171023	5389.64	5420	6174.89	3510.42	2813.63	2843.61	5661.51	3055.89	0.889438	6.27e-14	8.06e-13	SARS	NC_030810.1	86346051	86366525	+	1924	protein_coding	seryl-tRNA synthetase	tRNA-synt_2b
102189179	1502.03	1498.01	1540.62	850.799	768.9	831.998	1513.55	817.232	0.889288	5.69e-17	9.84e-16	DNAJA3	NC_030832.1	3490249	3521082	+	2664	protein_coding	DnaJ heat shock protein family (Hsp40) member A3%2C transcript variant X1	DnaJ
102173515	418.023	380.74	403.769	188.398	237.969	223.386	400.844	216.584	0.888499	7.91e-09	5.53e-08	ZNF184	NC_030830.1	18765323	18785933	-	4309	protein_coding	zinc finger protein 184%2C transcript variant X1	KRAB
102174024	595.682	658.902	808.492	383.812	328.957	402.322	687.692	371.697	0.888406	5.78e-09	4.1e-08	MRPL22	NC_030814.1	44233630	44274790	-	1505	protein_coding	mitochondrial ribosomal protein L22%2C transcript variant X1	-
102189562	1207.52	1135.75	1467.12	818.731	583.924	655.341	1270.13	685.999	0.888372	3.36e-09	2.48e-08	EMG1	NC_030812.1	102414140	102420291	-	1467	protein_coding	EMG1%2C N1-specific pseudouridine methyltransferase%2C transcript variant X1	-
102190320	1521.98	1437.94	1292.44	618.308	883.885	795.527	1417.45	765.906	0.888289	4.2e-10	3.51e-09	USP53	NC_030813.1	6446682	6503943	-	5924	protein_coding	ubiquitin specific peptidase 53	UCH
102185620	464.575	462.987	713.993	417.884	219.971	248.46	547.185	295.438	0.888144	9.79e-05	0.000364913	LAMTOR5	NC_030810.1	87535028	87540125	-	638	protein_coding	late endosomal/lysosomal adaptor%2C MAPK and MTOR activator 5	-
102177464	5231.93	5571.56	5530.58	2645.59	2985.61	3195.78	5444.69	2942.33	0.888138	2.35e-17	4.2e-16	ZNF207	NC_030826.1	17442179	17465839	-	10741	protein_coding	zinc finger protein 207%2C transcript variant X2	-
102189337	112.106	93.3367	101.181	50.106	61.9919	53.567	102.208	55.2216	0.887192	0.00040495	0.00134815	LOC102189337	NC_030825.1	62302036	62335692	-	2931	protein_coding	putative zinc finger protein 724%2C transcript variant X2	KRAB
102180802	475.026	414.933	499.222	337.714	212.972	199.452	463.06	250.046	0.887	4.2e-06	1.97e-05	RNF7	NC_030808.1	126745336	126752390	-	1256	protein_coding	ring finger protein 7%2C transcript variant X2	-
102185984	660.286	695.867	679.629	357.757	350.954	393.205	678.594	367.305	0.886657	1.99e-12	2.19e-11	PRMT3	NC_030836.1	23812709	23948505	-	3538	protein_coding	protein arginine methyltransferase 3	-
102169355	1869.7	2033.08	1886.16	767.623	1185.85	1179.61	1929.65	1044.36	0.886204	8.3e-09	5.79e-08	LCOR	NC_030833.1	33343297	33473516	-	25161	protein_coding	ligand dependent nuclear receptor corepressor%2C transcript variant X1	HTH_psq
102178450	344.869	374.271	339.815	191.405	208.973	172.098	352.985	190.825	0.885717	1.62e-08	1.09e-07	GRAMD2	NC_030817.1	82266642	82301212	+	3866	protein_coding	GRAM domain containing 2%2C transcript variant X2	GRAM
102187258	242.263	260.604	225.27	124.263	128.983	141.326	242.712	131.524	0.88566	5.09e-07	2.75e-06	LOC102187258	NC_030825.1	61779835	61819553	+	3846	protein_coding	zinc finger protein 28	KRAB
102172114	76.0041	73.9301	104.999	31.0657	57.9924	49.0081	84.9777	46.0221	0.88553	0.00357282	0.00966646	PRKCB	NC_030832.1	21447936	21823615	+	8782	protein_coding	protein kinase C beta%2C transcript variant X2	C2
102187829	54.1529	67.4612	49.6359	29.0615	33.9956	29.6328	57.0833	30.8966	0.885229	0.00671991	0.0170233	ISPD	NC_030811.1	95600802	95969410	+	2246	protein_coding	isoprenoid synthase domain containing	-
102182644	480.726	530.448	601.357	367.778	267.965	237.062	537.511	290.935	0.883745	4.05e-07	2.23e-06	EXOSC7	NC_030829.1	54178967	54207935	-	1061	protein_coding	exosome component 7	RNase_PH
108636202	46.5525	42.5098	46.7722	32.0678	22.997	18.2356	45.2782	24.4335	0.883602	0.0164496	0.037733	LOC108636202	NC_030813.1	11910494	12031491	+	297	lncRNA	uncharacterized LOC108636202	-
102179337	11915.5	11622.7	12728.7	7145.11	6389.17	6123.73	12089	6552.67	0.883444	1.37e-18	2.73e-17	SERPINB1	NC_030830.1	1545426	1554319	-	2210	protein_coding	serpin family B member 1%2C transcript variant X1	Serpin
102169114	669.786	593.289	641.448	309.655	349.954	373.829	634.841	344.479	0.883025	7.18e-11	6.61e-10	OSGIN2	NC_030821.1	8385823	8415911	+	2592	protein_coding	oxidative stress induced growth inhibitor family member 2	-
108633170	1565.68	1759.54	2681.29	1315.78	910.881	1030.31	2002.17	1085.66	0.882832	2.01e-06	9.9e-06	LOC108633170	NC_030814.1	24250605	24252894	-	540	protein_coding	cytochrome c oxidase subunit 7C%2C mitochondrial	-
102180562	725.839	789.204	797.037	405.858	418.945	429.676	770.693	418.16	0.882512	4.44e-13	5.22e-12	ST7	NC_030811.1	68849585	69122308	+	3691	protein_coding	suppression of tumorigenicity 7%2C transcript variant X4	-
102184378	271.715	308.658	232.907	141.299	129.983	170.959	271.093	147.413	0.881915	2.28e-06	1.11e-05	MCF2L2	NC_030808.1	83333199	83613814	+	4742	protein_coding	MCF.2 cell line derived transforming sequence-like 2	RhoGEF
102170963	74.104	69.3094	75.4083	38.0805	42.9944	37.6109	72.9406	39.5619	0.881149	0.00199434	0.00570919	HOOK2	NC_030814.1	98119565	98131130	+	2585	protein_coding	hook microtubule tethering protein 2%2C transcript variant X5	-
102180393	808.494	882.54	903.945	473	465.939	470.706	864.993	469.882	0.880434	1.36e-13	1.7e-12	TTC1	NC_030814.1	38926066	38975571	-	2590	protein_coding	tetratricopeptide repeat domain 1%2C transcript variant X1	TPR_1
108634619	710.638	708.805	607.085	302.64	350.954	449.051	675.509	367.548	0.880219	3.01e-08	1.95e-07	LOC108634619	NW_017189685.1	78171	260558	+	5754	protein_coding	lysine-specific demethylase 6A-like%2C transcript variant X1	JmjC
102170619	586.182	569.262	577.494	279.591	368.952	292.909	577.646	313.817	0.879334	1.42e-09	1.11e-08	NDUFAF6	NC_030821.1	12897893	12937927	+	2283	protein_coding	NADH:ubiquinone oxidoreductase complex assembly factor 6%2C transcript variant X1	-
102178574	5287.98	5451.42	4557.91	2104.45	2987.61	3225.42	5099.1	2772.49	0.879316	3.06e-09	2.27e-08	ARHGAP5	NC_030828.1	41925675	41999551	+	8340	protein_coding	Rho GTPase activating protein 5%2C transcript variant X3	FF
102189414	849.346	890.857	1117.76	537.136	457.94	559.604	952.655	518.227	0.878955	1.06e-09	8.4e-09	FAM92A1	NC_030821.1	11637350	11662373	+	1346	protein_coding	family with sequence similarity 92 member A1%2C transcript variant X2	-
102190464	367.67	366.878	464.859	259.549	187.975	205.15	399.802	217.558	0.877006	4.92e-07	2.67e-06	IMP3	NC_030828.1	32696824	32698021	+	1198	protein_coding	IMP3%2C U3 small nucleolar ribonucleoprotein	S4
102183467	2564.19	2604.19	2488.47	1209.56	1382.82	1580.8	2552.28	1391.06	0.876249	1.27e-13	1.58e-12	EPHA4	NC_030809.1	26138037	26299526	+	6364	protein_coding	EPH receptor A4%2C transcript variant X2	Pkinase_Tyr
102190640	473.125	516.586	438.132	285.604	235.969	256.438	475.948	259.337	0.876007	3.12e-09	2.32e-08	BNIP1	NC_030827.1	4898540	4908602	+	1159	protein_coding	BCL2 interacting protein 1	-
100861014	1032.71	999.904	1043.31	511.081	570.925	594.936	1025.31	558.981	0.87587	8.56e-14	1.09e-12	SPIRE1	NC_030831.1	43245485	43386532	-	5471	protein_coding	spire type actin nucleation factor 1%2C transcript variant X1	-
102169624	131.107	130.302	125.999	79.1674	56.9926	75.2217	129.136	70.4606	0.875605	0.000139428	0.000505387	HUNK	NC_030808.1	1980294	2113712	-	4787	protein_coding	hormonally up-regulated Neu-associated kinase	Pkinase
102181358	686.887	657.978	616.63	304.644	368.952	396.624	653.832	356.74	0.875432	4.95e-10	4.11e-09	VPS50	NC_030811.1	109884545	110024359	-	3586	protein_coding	VPS50%2C EARP/GARPII complex subunit%2C transcript variant X2	-
102185613	309.717	365.954	292.088	145.307	196.974	185.775	322.586	176.019	0.875051	8.19e-07	4.29e-06	MIPOL1	NC_030828.1	46845383	47145183	+	2552	protein_coding	mirror-image polydactyly 1%2C transcript variant X4	-
102169920	395.221	465.759	435.268	276.585	196.974	233.643	432.083	235.734	0.874187	8.76e-08	5.29e-07	ZBTB9	NC_030830.1	41015857	41051701	-	2972	protein_coding	zinc finger and BTB domain containing 9%2C transcript variant X5	BTB
102169890	1259.77	1228.16	1012.76	534.13	712.907	663.319	1166.9	636.785	0.87413	8.04e-10	6.53e-09	RNF169	NC_030822.1	28878247	28972202	-	5510	protein_coding	ring finger protein 169	-
102179661	40.8522	37.8892	42.9541	21.0445	27.9963	17.0959	40.5652	22.0456	0.87379	0.0224049	0.0494503	SEMA6A	NC_030814.1	73164015	73295384	-	6532	protein_coding	semaphorin 6A%2C transcript variant X3	Sema
102173031	660.286	673.688	588.949	304.644	344.955	401.183	640.974	350.261	0.87367	1.24e-09	9.78e-09	ZNF569	NC_030825.1	48284435	48311886	-	4567	protein_coding	zinc finger protein 569%2C transcript variant X2	KRAB
102177673	627.034	577.579	713.038	455.964	297.961	291.769	639.217	348.565	0.873482	8.33e-07	4.35e-06	LOC102177673	NC_030830.1	22459190	22461178	+	632	lncRNA	uncharacterized LOC102177673	-
102185897	320.167	301.265	339.815	188.398	162.979	173.238	320.416	174.872	0.873333	4.7e-08	2.96e-07	ZNF22	NC_030835.1	1296201	1300880	+	2487	protein_coding	zinc finger protein 22%2C transcript variant X1	zf-C2H2
102174246	1371.87	1434.24	1721.98	928.965	736.904	805.784	1509.37	823.884	0.873258	6.26e-11	5.8e-10	SEC11A	NC_030828.1	21613944	21646736	-	1250	protein_coding	SEC11 homolog A%2C signal peptidase complex subunit%2C transcript variant X2	Peptidase_S24
102182620	44.6524	45.2822	38.1814	27.0572	18.9975	23.9342	42.7053	23.3296	0.873252	0.0182885	0.0413895	C23H6orf141	NC_030830.1	26860838	26864926	-	1386	protein_coding	chromosome 23 C6orf141 homolog	-
106503828	330.618	362.257	277.77	151.32	158.979	221.106	323.548	177.135	0.872776	3.74e-06	1.76e-05	LOC106503828	NW_017189516.1	22612433	22618809	-	6377	protein_coding	zinc finger X-linked protein ZXDB%2C transcript variant X2	-
102177049	266.964	267.072	341.724	168.356	157.979	151.583	291.92	159.306	0.872702	6.58e-07	3.49e-06	HAUS8	NC_030814.1	102770329	102795692	-	1510	protein_coding	HAUS augmin like complex subunit 8	-
102169029	621.333	623.785	578.449	282.598	342.955	371.55	607.856	332.368	0.872503	9.12e-10	7.31e-09	TBC1D31	NC_030821.1	65331479	65394158	+	3545	protein_coding	TBC1 domain family member 31%2C transcript variant X1	TBC
102186923	819.894	825.244	842.855	463.981	455.94	438.793	829.331	452.905	0.872293	8.28e-14	1.05e-12	RBM15	NC_030810.1	87471484	87480588	+	5075	protein_coding	RNA binding motif protein 15	RRM_1
102172358	424.673	435.263	399.95	163.345	266.965	258.717	419.962	229.676	0.872115	1.93e-06	9.52e-06	FAM63B	NC_030817.1	51645527	51727216	+	8547	protein_coding	family with sequence similarity 63 member B%2C transcript variant X1	-
102173317	408.522	487.938	796.083	382.81	264.965	276.953	564.181	308.243	0.871377	8.59e-05	0.000323143	C14H8orf59	NC_030821.1	4770244	4777776	-	624	protein_coding	chromosome 14 C8orf59 homolog	-
102188944	3263.43	3312.07	3107.97	1392.95	1935.75	1968.3	3227.82	1765.67	0.87068	9.35e-11	8.49e-10	SENP6	NC_030816.1	2454528	2585888	+	6358	protein_coding	SUMO1/sentrin specific peptidase 6%2C transcript variant X1	Peptidase_C48
102172390	608.983	653.357	587.039	341.723	336.956	332.799	616.46	337.159	0.870503	1.25e-11	1.24e-10	UTP15	NC_030827.1	8078101	8095736	-	2656	protein_coding	UTP15%2C small subunit processome component	WD40
novel.26	44.6524	45.2822	40.0905	26.0551	18.9975	26.2136	43.3417	23.7554	0.870411	0.0174639	0.0397718	-	NC_030808.1	114164500	114179428	-	905	-	-	-
102177348	551.98	491.635	564.131	268.568	317.958	292.909	535.915	293.145	0.870197	6.66e-10	5.47e-09	TTF1	NC_030818.1	101903297	101931474	-	2656	protein_coding	transcription termination factor 1%2C transcript variant X2	-
102183283	1148.61	1147.76	981.263	499.055	613.92	681.555	1092.55	598.177	0.870156	5.3e-10	4.38e-09	ADNP2	NC_030831.1	318117	352282	-	5008	protein_coding	ADNP homeobox 2	-
102173796	511.128	508.269	461.041	312.661	253.967	242.761	493.479	269.796	0.869785	6.38e-09	4.51e-08	RRNAD1	NC_030810.1	106008229	106015567	+	2302	protein_coding	ribosomal RNA adenine dimethylase domain containing 1%2C transcript variant X1	-
102172065	473.125	426.022	453.404	314.665	210.972	214.268	450.851	246.635	0.86869	5.4e-07	2.91e-06	LOC102172065	NC_030816.1	26687041	26688284	+	1244	misc_RNA	eukaryotic translation initiation factor 1 pseudogene	SUI1
102183751	157.708	171.887	190.907	106.225	92.9879	85.4793	173.501	94.8973	0.868371	2.1e-05	8.79e-05	LOC102183751	NC_030810.1	27160530	27179443	-	1535	protein_coding	cytochrome c oxidase assembly factor 7	-
102178154	903.499	1033.17	838.082	409.867	527.931	583.538	924.918	507.112	0.86829	8.11e-09	5.65e-08	DNAJB14	NC_030813.1	24998941	25040689	+	6028	protein_coding	DnaJ heat shock protein family (Hsp40) member B14%2C transcript variant X2	DnaJ
102188233	664.086	713.425	687.266	355.752	414.946	360.153	688.259	376.95	0.868007	1.97e-11	1.93e-10	MTPAP	NC_030820.1	34599134	34627015	-	2262	protein_coding	mitochondrial poly(A) polymerase%2C transcript variant X2	-
102190293	1037.46	1029.48	988.899	487.03	569.926	618.87	1018.61	558.608	0.867776	5.37e-12	5.63e-11	DNAJC2	NC_030811.1	75739828	75770495	+	2189	protein_coding	DnaJ heat shock protein family (Hsp40) member C2	DnaJ
104795865	254.614	213.473	250.088	137.29	134.982	120.811	239.392	131.028	0.86767	1.34e-06	6.78e-06	MIR877	NC_030830.1	21591348	21591459	+	112	miRNA	microRNA 877	-
102172272	1197.06	1311.33	1743.94	929.967	664.913	735.122	1417.45	776.667	0.867649	1.06e-07	6.32e-07	SF3B6	NC_030818.1	74685654	74693957	+	793	protein_coding	splicing factor 3b subunit 6	RRM_1
102170273	85.5046	80.399	99.2717	39.0827	53.9929	52.4273	88.3918	48.501	0.867377	0.0014172	0.00419091	ICOSLG	NC_030808.1	143826099	143837706	-	4992	protein_coding	inducible T-cell costimulator ligand%2C transcript variant X3	V-set
102185622	5061.87	5031.87	4320.23	2272.81	2864.63	2764.97	4804.66	2634.13	0.867235	5.63e-13	6.57e-12	ARHGAP29	NC_030810.1	71217518	71297323	-	5925	protein_coding	Rho GTPase activating protein 29%2C transcript variant X1	C1_1
102179210	1866.85	1800.2	1855.62	859.818	1074.86	1094.13	1840.89	1009.6	0.8671	6.03e-13	7.02e-12	DIS3	NC_030819.1	38879299	38904173	+	3333	protein_coding	DIS3 homolog%2C exosome endoribonuclease and 3'-5' exoribonuclease%2C transcript variant X1	RNB
102191391	51.3028	48.9787	46.7722	17.036	32.9957	30.7725	49.0179	26.9347	0.867081	0.0166085	0.0380533	HOOK1	NC_030810.1	34639706	34709934	+	5843	protein_coding	hook microtubule tethering protein 1	-
100860987	204.261	244.893	265.361	155.328	111.985	124.23	238.172	130.515	0.867038	9.65e-06	4.27e-05	GMNN	NC_030830.1	16951733	16962396	+	1148	protein_coding	geminin%2C DNA replication inhibitor%2C transcript variant X5	-
100861321	778.092	745.77	770.31	413.875	391.949	454.75	764.724	420.191	0.864966	2.9e-12	3.14e-11	VPS18	NC_030817.1	66634295	66643312	-	4186	protein_coding	VPS18%2C CORVET/HOPS core subunit	-
102178281	3720.4	3806.47	3718.87	2004.24	2018.74	2152.94	3748.58	2058.64	0.864893	2.91e-20	6.67e-19	SLC20A1	NC_030818.1	45991547	46009178	+	5539	protein_coding	solute carrier family 20 member 1	-
102191323	158.659	180.205	166.089	92.195	94.9876	90.0381	168.317	92.4069	0.864738	1.42e-05	6.11e-05	LOC102191323	NW_017190029.1	551	14595	+	5069	protein_coding	zinc finger protein 665-like	zf-C2H2
102177017	284.065	223.638	275.861	151.32	163.979	113.972	261.188	143.09	0.864589	7.22e-06	3.26e-05	RPP40	NC_030830.1	16074933	16084313	-	1470	protein_coding	ribonuclease P/MRP subunit p40	-
novel.176	183.36	153.405	145.089	73.1547	94.9876	96.8765	160.618	88.3396	0.864337	6.91e-05	0.000264765	-	NC_030814.1	60597233	60599635	+	2403	-	PF00078:Reverse transcriptase (RNA-dependent DNA polymerase)	RVT_1
102178277	268.864	252.286	233.861	124.263	144.981	145.885	251.671	138.376	0.864027	8.13e-07	4.26e-06	ORC3	NC_030816.1	49563207	49636451	-	4347	protein_coding	origin recognition complex subunit 3%2C transcript variant X3	-
102169324	266.014	282.783	295.906	195.413	114.985	153.863	281.568	154.754	0.86348	1.24e-05	5.39e-05	PIH1D1	NC_030825.1	56914071	56920555	-	1078	protein_coding	PIH1 domain containing 1%2C transcript variant X1	-
102187834	278.365	304.037	345.542	202.428	179.976	126.509	309.315	169.638	0.863069	7.07e-06	3.19e-05	MRPL32	NC_030811.1	42060697	42066130	+	1117	protein_coding	mitochondrial ribosomal protein L32	-
100861228	2206.97	2425.83	2095.21	848.795	1389.82	1462.27	2242.67	1233.63	0.862805	3.61e-07	2e-06	TGFB2	NC_030823.1	20346760	20439571	+	4636	protein_coding	transforming growth factor beta 2%2C transcript variant X1	TGFb_propeptide
novel.143	83.6045	45.2822	51.5449	44.0932	32.9957	21.6547	60.1439	32.9146	0.862744	0.0186056	0.0420052	-	NC_030812.1	114451983	114511710	-	2075	-	-	-
102183253	327.768	370.575	413.314	236.5	180.976	193.753	370.552	203.743	0.862194	3.1e-07	1.74e-06	DNAJC24	NC_030822.1	20684693	20761411	-	691	protein_coding	DnaJ heat shock protein family (Hsp40) member C24%2C transcript variant X3	DnaJ
102188078	632.734	658.902	677.72	403.854	311.959	368.131	656.452	361.315	0.861696	4.48e-10	3.74e-09	SKA2	NC_030826.1	9723405	9755798	-	3303	protein_coding	spindle and kinetochore associated complex subunit 2%2C transcript variant X1	-
102175120	2190.82	2302.92	2250.8	1012.14	1356.82	1343.73	2248.18	1237.57	0.861638	1.55e-11	1.53e-10	LOC102175120	NC_030814.1	58782040	58889747	-	8326	protein_coding	ankyrin repeat and KH domain-containing protein 1%2C transcript variant X4	-
102174356	1615.09	1590.42	1775.44	905.916	932.878	902.661	1660.31	913.818	0.861319	5.71e-16	9e-15	GNL2	NC_030810.1	12479488	12503646	-	2394	protein_coding	G protein nucleolar 2%2C transcript variant X1	-
102187948	2677.24	2807.49	2425.48	1178.49	1591.79	1585.36	2636.74	1451.88	0.86118	9.1e-11	8.28e-10	CHD1	NC_030814.1	12479809	12552922	+	8380	protein_coding	chromodomain helicase DNA binding protein 1%2C transcript variant X1	Helicase_C
102190413	644.135	581.275	448.632	280.593	288.962	353.314	558.014	307.623	0.860754	2.45e-07	1.39e-06	DCAF10	NC_030815.1	61568793	61632062	+	7612	protein_coding	DDB1 and CUL4 associated factor 10%2C transcript variant X3	-
102191090	394.271	337.306	351.269	213.451	187.975	194.893	360.949	198.773	0.860215	3.29e-08	2.12e-07	CHCHD4	NC_030829.1	58019976	58026018	+	1862	protein_coding	coiled-coil-helix-coiled-coil-helix domain containing 4%2C transcript variant X1	-
102174402	1398.48	1361.24	1200.81	686.452	699.909	796.667	1320.17	727.676	0.860201	9.16e-13	1.04e-11	MTRF1	NC_030819.1	75064777	75104699	+	2340	protein_coding	mitochondrial translational release factor 1	-
102178930	100.705	97.0332	68.7266	54.1144	46.9939	45.5889	88.8217	48.8991	0.860005	0.00188712	0.00542852	PLA2G4A	NC_030823.1	66532914	66696688	+	3001	protein_coding	phospholipase A2 group IVA%2C transcript variant X1	C2
102176080	1858.3	2005.35	1823.16	892.888	1074.86	1167.08	1895.61	1044.94	0.859931	3.18e-12	3.42e-11	NAB1	NC_030809.1	130848716	130900387	+	6440	protein_coding	NGFI-A binding protein 1%2C transcript variant X1	-
102187049	215.662	255.983	211.907	112.237	148.981	115.112	227.85	125.443	0.859817	8.5e-06	3.79e-05	MB21D1	NC_030816.1	104207	129767	-	3917	protein_coding	Mab-21 domain containing 1	-
102189040	222.312	293.872	356.042	133.282	139.982	208.569	290.742	160.611	0.859524	9e-05	0.000337973	LOC102189040	NC_030817.1	58362459	58363786	+	1328	protein_coding	guanine nucleotide-binding protein G(I)/G(S)/G(O) subunit gamma-10	-
108635520	272.665	307.734	191.862	151.32	131.983	142.465	257.42	141.923	0.859508	2.35e-05	9.75e-05	LOC108635520	NW_017217938.1	8670	10109	-	1440	pseudogene	-	-
102182412	112.106	136.771	143.18	75.1589	64.9915	76.3615	130.686	72.1706	0.858008	0.000175317	0.000625003	POLE2	NC_030817.1	60333137	60362906	+	1876	protein_coding	DNA polymerase epsilon 2%2C accessory subunit%2C transcript variant X2	-
102189553	658.385	735.604	899.173	484.024	354.954	426.257	764.387	421.745	0.857982	6.74e-08	4.15e-07	TMEM126A	NC_030836.1	9320593	9329461	-	963	protein_coding	transmembrane protein 126A%2C transcript variant X2	-
102191276	1382.32	1225.39	1630.35	953.015	694.909	689.533	1412.69	779.152	0.857832	2.59e-08	1.69e-07	ZNF622	NC_030827.1	56614034	56627946	+	1692	protein_coding	zinc finger protein 622	-
102183266	413.272	411.236	370.36	191.405	225.97	242.761	398.289	220.045	0.857753	3.19e-08	2.06e-07	NEPRO	NC_030808.1	57487947	57506501	-	4288	protein_coding	nucleolus and neural progenitor protein%2C transcript variant X3	-
102176650	740.09	692.17	665.311	309.655	421.945	427.396	699.191	386.332	0.856913	8.67e-09	6.03e-08	KCNJ3	NC_030809.1	94805971	94991692	+	4706	protein_coding	potassium voltage-gated channel subfamily J member 3%2C transcript variant X1	-
102191659	827.495	825.244	758.856	393.833	486.936	451.33	803.865	444.033	0.856506	4.25e-11	4.03e-10	PIM1	NC_030830.1	37687985	37693465	-	2780	protein_coding	Pim-1 proto-oncogene%2C serine/threonine kinase	Pkinase
106502029	223.262	253.211	218.589	150.318	127.983	104.855	231.687	127.719	0.856237	7.93e-06	3.55e-05	LOC106502029	NC_030811.1	74098603	74136954	+	4276	lncRNA	DEAD-box ATP-dependent RNA helicase 30%2C transcript variant X3	-
102172261	246.063	310.506	277.77	168.356	129.983	162.98	278.113	153.773	0.85616	2.19e-06	1.07e-05	CEP44	NC_030815.1	6519487	6540774	+	3001	protein_coding	centrosomal protein 44%2C transcript variant X9	-
102180980	278.365	285.555	352.224	221.468	155.98	127.649	305.381	168.366	0.855975	3.23e-05	0.000131067	HMGCL	NC_030809.1	6836125	6855444	-	1619	protein_coding	3-hydroxymethyl-3-methylglutaryl-CoA lyase	HMGL-like
102168352	131.107	140.467	213.816	122.259	55.9927	90.0381	161.797	89.4298	0.855247	0.00232034	0.00654008	EMC9	NC_030817.1	80420953	80423346	-	916	protein_coding	ER membrane protein complex subunit 9%2C transcript variant X2	-
102183154	822.744	919.505	1035.67	517.094	532.93	485.522	925.974	511.849	0.854694	4.64e-11	4.37e-10	MED4	NC_030819.1	68655720	68670235	+	1383	protein_coding	mediator complex subunit 4	-
102187053	57.0031	84.0955	69.6811	44.0932	35.9953	36.4711	70.2599	38.8532	0.853883	0.00483066	0.0126668	ABHD12B	NC_030817.1	59302334	59325260	-	1912	protein_coding	abhydrolase domain containing 12B	-
102171069	713.488	702.336	769.356	413.875	344.955	451.33	728.393	403.387	0.853874	5.55e-10	4.58e-09	PRPF4	NC_030815.1	102220860	102240998	+	2527	protein_coding	pre-mRNA processing factor 4%2C transcript variant X2	WD40
102175360	383.821	384.436	464.859	250.53	205.973	225.665	411.039	227.389	0.853861	6.27e-08	3.87e-07	BCAP29	NC_030811.1	71630040	71677966	-	1582	protein_coding	B-cell receptor associated protein 29%2C transcript variant X1	-
102188998	114.006	158.95	120.271	60.1272	88.9884	68.3834	131.076	72.4996	0.853745	0.000548231	0.0017744	IFI44L	NC_030810.1	55152019	55171814	+	2553	protein_coding	interferon induced protein 44 like%2C transcript variant X2	-
102175617	500.677	495.332	461.041	217.46	320.958	267.835	485.683	268.751	0.853704	1.2e-07	7.11e-07	KIAA1524	NC_030808.1	53172698	53200843	-	5903	protein_coding	KIAA1524 ortholog%2C transcript variant X1	-
102183981	946.251	987.891	956.445	516.091	522.932	561.884	963.529	533.636	0.853171	9.15e-14	1.16e-12	TGS1	NC_030821.1	58983458	59008778	-	3123	protein_coding	trimethylguanosine synthase 1%2C transcript variant X3	-
102186967	2428.33	2489.6	2172.52	1117.36	1393.82	1416.68	2363.48	1309.29	0.852535	4.24e-12	4.48e-11	ZBTB1	NC_030817.1	26442455	26467963	-	6477	protein_coding	zinc finger and BTB domain containing 1%2C transcript variant X4	BTB
102183380	813.244	821.548	758.856	363.769	480.937	482.103	797.883	442.27	0.852183	1.3e-09	1.02e-08	LRIF1	NC_030810.1	88157600	88178516	-	5050	protein_coding	ligand dependent nuclear receptor interacting factor 1%2C transcript variant X1	-
102184031	493.077	437.112	484.904	282.598	252.967	248.46	471.697	261.341	0.850996	2.41e-09	1.82e-08	URB2	NC_030835.1	43574846	43601164	-	5112	protein_coding	URB2 ribosome biogenesis 2 homolog (S. cerevisiae)	-
102187981	597.582	559.096	643.357	405.858	292.962	298.608	600.012	332.476	0.850567	5.02e-08	3.15e-07	EMC6	NC_030826.1	24171946	24173008	+	876	protein_coding	ER membrane protein complex subunit 6	Rab5ip
102170371	2072.06	1936.04	2080.89	1256.66	1050.86	1069.06	2029.66	1125.53	0.850301	4.91e-14	6.39e-13	YARS	NC_030809.1	14839442	14870803	-	2438	protein_coding	tyrosyl-tRNA synthetase	-
102174587	46.5525	56.3717	42.9541	22.0466	36.9952	21.6547	48.6261	26.8988	0.850129	0.0197732	0.0442919	FAM72A	NC_030823.1	3340269	3353201	-	2434	protein_coding	family with sequence similarity 72 member A	-
102169983	968.102	849.272	1017.54	598.265	437.943	536.81	944.97	524.339	0.84988	2.73e-09	2.05e-08	ZBTB17	NC_030823.1	50102817	50131264	+	5208	protein_coding	zinc finger and BTB domain containing 17%2C transcript variant X4	zf-C2H2
100860958	55.103	59.1441	62.0448	23.0487	31.9958	43.3095	58.7639	32.7847	0.849239	0.0105964	0.0255642	CD36	NC_030811.1	79810715	79909365	+	4531	protein_coding	CD36 molecule%2C transcript variant X5	-
100861133	3264.38	3477.49	3323.69	1762.73	1849.76	1976.28	3355.19	1862.92	0.849145	9.4e-18	1.74e-16	EIF2S1	NC_030817.1	23881855	23904634	-	4009	protein_coding	eukaryotic translation initiation factor 2 subunit alpha	S1
102178564	684.037	716.198	764.583	437.926	345.955	418.278	721.606	400.72	0.849132	4.53e-10	3.78e-09	DDX52	NC_030826.1	13532569	13555311	-	2444	protein_coding	DEAD-box helicase 52%2C transcript variant X2	DEAD
102177857	292.616	325.292	354.133	188.398	168.978	182.356	324.014	179.911	0.849008	1.53e-07	8.92e-07	ALG14	NC_030810.1	71995482	72098213	-	1091	protein_coding	ALG14%2C UDP-N-acetylglucosaminyltransferase subunit	-
102177194	436.073	414.008	438.132	265.562	205.973	243.901	429.405	238.479	0.848795	1.96e-08	1.29e-07	CDK7	NC_030827.1	10440255	10462071	-	1483	protein_coding	cyclin dependent kinase 7	Pkinase
102168391	1587.54	1644.02	1361.17	669.416	905.882	976.743	1530.91	850.68	0.848461	9.02e-09	6.25e-08	PIK3CA	NC_030808.1	87530725	87615654	-	7936	protein_coding	phosphatidylinositol-4%2C5-bisphosphate 3-kinase catalytic subunit alpha%2C transcript variant X1	PI3K_p85B
102183333	2577.49	2533.95	2572.47	1395.95	1434.81	1437.19	2561.31	1422.65	0.848357	3.99e-19	8.3e-18	ARF6	NC_030817.1	60176242	60180754	-	4413	protein_coding	ADP ribosylation factor 6	Arf
102172993	773.342	777.19	744.538	334.708	465.939	475.265	765.023	425.304	0.848116	1.15e-08	7.82e-08	PURA	NC_030814.1	59193011	59204429	-	8109	protein_coding	purine rich element binding protein A%2C transcript variant X3	-
102189123	253.664	253.211	274.906	140.297	178.977	113.972	260.593	144.415	0.848072	9.52e-06	4.22e-05	ZNF367	NC_030815.1	82889096	82914752	-	4459	protein_coding	zinc finger protein 367%2C transcript variant X1	-
102191380	515.878	600.682	511.631	365.774	276.964	260.997	542.73	301.245	0.847966	1.2e-07	7.12e-07	WDR4	NC_030808.1	142670674	142689333	-	5747	protein_coding	WD repeat domain 4%2C transcript variant X1	-
108636349	146.308	97.9573	125.999	51.1081	72.9905	82.0601	123.421	68.7195	0.847849	0.00106792	0.003244	TIGD6	NC_030814.1	49099687	49105290	+	2591	protein_coding	tigger transposable element derived 6	DDE
102177562	36.1019	56.3717	61.0903	25.053	21.9971	38.7506	51.188	28.6002	0.847582	0.0221676	0.0490117	MIS18A	NC_030808.1	1679179	1690535	+	1191	protein_coding	MIS18 kinetochore protein A%2C transcript variant X1	-
102183262	9286.75	9290.24	8992.68	5024.63	5003.35	5294.01	9189.89	5107.33	0.847566	8.86e-22	2.32e-20	WSB1	NC_030826.1	18636918	18651510	+	2528	protein_coding	WD repeat and SOCS box containing 1	SOCS_box
102181343	69.3537	111.819	108.817	43.0911	46.9939	71.8026	96.6633	53.9625	0.847309	0.00407926	0.0108709	LOC102181343	NC_030829.1	39608643	39609170	-	528	protein_coding	60S ribosomal protein L22-like 1	-
102168839	546.279	579.427	584.176	328.695	263.966	359.013	569.961	317.225	0.84707	8.78e-09	6.1e-08	SNRPB2	NC_030820.1	10375661	10389629	+	1157	protein_coding	small nuclear ribonucleoprotein polypeptide B2	RRM_1
102191746	1230.32	1483.22	1387.89	576.219	928.879	776.152	1367.14	760.416	0.846425	1.16e-07	6.9e-07	ATXN7	NC_030829.1	37451982	37591459	-	10252	protein_coding	ataxin 7%2C transcript variant X2	-
102168640	736.29	759.632	698.72	348.738	413.946	459.309	731.547	407.331	0.846254	7.27e-10	5.93e-09	PAPOLG	NC_030818.1	43112732	43144983	+	6674	protein_coding	poly(A) polymerase gamma%2C transcript variant X4	NTP_transf_2
102175279	1389.92	1619.99	1828.89	998.111	876.885	816.042	1612.94	897.013	0.845975	2.38e-10	2.06e-09	UTP14A	NW_017189517.1	24282150	24299020	+	2544	protein_coding	UTP14A small subunit processome component	Utp14
102184568	494.977	404.767	515.449	271.574	236.969	279.232	471.731	262.592	0.845777	4.26e-08	2.7e-07	MRPL44	NC_030809.1	23689080	23697364	-	1735	protein_coding	mitochondrial ribosomal protein L44	-
102182940	3378.38	3411.87	2874.11	1424.01	2043.73	1911.32	3221.45	1793.02	0.845505	1.65e-09	1.27e-08	SLF2	NC_030833.1	29872724	29914824	-	7360	protein_coding	SMC5-SMC6 complex localization factor 2%2C transcript variant X2	-
102180415	486.426	521.207	517.358	306.648	252.967	289.49	508.331	283.035	0.845202	1.83e-09	1.4e-08	SPATA5	NC_030824.1	36334012	36681916	+	3584	protein_coding	spermatogenesis associated 5	AAA
102185192	407.572	397.374	359.86	158.335	236.969	254.158	388.269	216.487	0.844908	3.5e-06	1.66e-05	RPRD1B	NC_030820.1	66475689	66531462	+	2561	protein_coding	regulation of nuclear pre-mRNA domain containing 1B%2C transcript variant X1	-
102174340	356.269	340.078	457.223	233.494	189.975	218.827	384.523	214.099	0.844883	7.44e-07	3.92e-06	RFC4	NC_030808.1	80128438	80141956	+	1712	protein_coding	replication factor C subunit 4	AAA
102172517	1098.26	1081.23	995.581	692.464	529.931	544.788	1058.36	589.061	0.844754	3.03e-10	2.58e-09	C29H11orf68	NC_030836.1	44435247	44437816	-	1556	protein_coding	chromosome 29 C11orf68 homolog	-
102185206	2806.45	2667.95	2928.52	1569.32	1513.8	1596.75	2800.97	1559.96	0.844527	9.32e-18	1.73e-16	WSB2	NC_030824.1	14041347	14063100	-	4394	protein_coding	WD repeat and SOCS box containing 2%2C transcript variant X2	WD40
102171399	371.47	364.106	466.768	280.593	178.977	209.709	400.781	223.093	0.84438	6.19e-06	2.82e-05	EXOSC1	NC_030833.1	32953738	32960158	+	973	protein_coding	exosome component 1%2C transcript variant X1	-
102176363	6593.36	6622.29	6074.67	2773.87	3963.48	4008.41	6430.1	3581.92	0.844273	8.39e-10	6.78e-09	GSK3B	NC_030808.1	64334572	64552032	-	7264	protein_coding	glycogen synthase kinase 3 beta%2C transcript variant X2	Pkinase
106503694	8328.15	7624.04	8161.28	5011.6	4297.44	4126.94	8037.82	4478.66	0.843589	3.1e-15	4.59e-14	HNRNPF	NC_030835.1	31701102	31719712	+	3277	lncRNA	heterogeneous nuclear ribonucleoprotein F%2C transcript variant X3	RRM_1
102181542	118.756	107.199	117.408	71.1505	63.9916	55.8464	114.454	63.6629	0.843218	0.000359047	0.00120792	MOK	NC_030828.1	66313373	66358670	-	1882	protein_coding	MOK protein kinase	Pkinase
102179938	514.928	520.283	500.177	270.572	279.963	306.586	511.796	285.707	0.842266	4.69e-10	3.9e-09	COMMD10	NC_030814.1	72827455	73006077	+	1919	protein_coding	COMM domain containing 10%2C transcript variant X1	-
102189913	110.206	121.06	143.18	78.1653	58.9923	71.8026	124.816	69.6534	0.84209	0.00038242	0.00127976	HSD17B8	NC_030830.1	41289596	41291686	-	1046	protein_coding	hydroxysteroid 17-beta dehydrogenase 8%2C transcript variant X1	-
102185241	1232.22	1304.87	1150.22	616.303	680.911	761.335	1229.1	686.183	0.841938	7.71e-12	7.87e-11	TMEM168	NC_030811.1	64584131	64636281	-	7299	protein_coding	transmembrane protein 168%2C transcript variant X1	-
102190336	1888.7	1960.07	1914.8	934.977	1095.86	1186.45	1921.19	1072.43	0.84178	5.59e-13	6.53e-12	AASDHPPT	NC_030822.1	80937259	80966560	+	4420	protein_coding	aminoadipate-semialdehyde dehydrogenase-phosphopantetheinyl transferase	ACPS
102187570	167.209	196.839	175.635	83.1759	108.986	109.413	179.894	100.525	0.841571	3.81e-05	0.000152274	MTERF2	NC_030812.1	68943914	68949435	-	1612	protein_coding	mitochondrial transcription termination factor 2%2C transcript variant X3	-
102173522	588.082	590.516	625.221	378.801	283.963	344.196	601.273	335.653	0.841362	4.58e-09	3.3e-08	DPH5	NC_030810.1	78202685	78244478	-	3263	protein_coding	diphthamide biosynthesis 5%2C transcript variant X3	-
108634029	172.909	181.129	174.68	97.2056	77.9898	120.811	176.239	98.6687	0.841293	6.82e-05	0.000261991	LOC108634029	NC_030833.1	12275597	12278927	-	3184	protein_coding	translation initiation factor IF-2-like	-
102169816	57.9531	77.6266	83.0446	24.0509	34.9954	63.8245	72.8748	40.9569	0.840944	0.0162704	0.0373606	RNF144B	NC_030830.1	11022324	11174113	+	4773	protein_coding	ring finger protein 144B%2C transcript variant X2	IBR
102189922	2588.89	2717.85	3484.06	1679.55	1506.8	1722.12	2930.27	1636.16	0.840856	1.19e-10	1.07e-09	S100A10	NC_030810.1	101785927	101797233	-	686	protein_coding	S100 calcium binding protein A10	-
102176635	513.978	504.573	619.494	305.646	317.958	290.629	546.015	304.745	0.84053	4.44e-09	3.21e-08	TXNL4B	NC_030825.1	40235099	40242318	+	2266	protein_coding	thioredoxin like 4B%2C transcript variant X1	-
102168855	701.138	613.62	731.174	465.985	362.953	312.284	681.977	380.407	0.840444	1.37e-07	8.05e-07	AATF	NC_030826.1	12932845	13044126	+	2090	protein_coding	apoptosis antagonizing transcription factor	-
102181700	316.367	299.417	246.27	137.29	165.978	178.937	287.351	160.735	0.840095	3.22e-06	1.53e-05	METTL15	NC_030822.1	23914548	24142608	-	5157	protein_coding	methyltransferase like 15%2C transcript variant X1	-
102170775	402.822	402.919	406.632	191.405	266.965	218.827	404.124	225.732	0.839682	1.58e-07	9.21e-07	LOC102170775	NC_030825.1	60412342	60448970	-	6114	protein_coding	zinc finger protein 665-like%2C transcript variant X3	KRAB
102183997	1153.36	1145.92	1329.67	780.651	604.921	641.664	1209.65	675.745	0.839617	2.66e-10	2.29e-09	NOB1	NC_030825.1	38076498	38086832	-	1677	protein_coding	NIN1/PSMD8 binding protein 1 homolog	-
102181528	362.92	341.002	326.451	193.409	168.978	214.268	343.458	192.218	0.839394	1.6e-07	9.29e-07	ZNF23	NC_030825.1	40809509	40823828	+	2990	protein_coding	zinc finger protein 23	KRAB
102176806	181.46	184.825	208.089	115.244	90.9881	115.112	191.458	107.115	0.839296	2e-05	8.43e-05	PTS	NC_030822.1	59781194	59789094	-	741	protein_coding	6-pyruvoyltetrahydropterin synthase	-
102169878	571.931	522.131	598.494	355.752	278.964	311.144	564.185	315.287	0.839224	5.74e-09	4.07e-08	MRRF	NC_030818.1	92729891	92787532	+	3415	protein_coding	mitochondrial ribosome recycling factor%2C transcript variant X2	-
102179323	178.61	159.874	134.59	81.1717	76.9899	107.134	157.691	88.4319	0.838625	0.000173886	0.000620152	GPR160	NC_030808.1	96816926	96881009	-	1991	protein_coding	G protein-coupled receptor 160%2C transcript variant X2	-
102185711	1570.43	1501.7	1881.39	937.984	859.888	973.324	1651.18	923.732	0.838214	1.17e-11	1.17e-10	CHCHD3	NC_030811.1	23415037	23697234	+	1559	protein_coding	coiled-coil-helix-coiled-coil-helix domain containing 3	-
102183849	2359.93	2217.9	2310.93	1155.44	1264.83	1434.91	2296.25	1285.06	0.838059	1.21e-13	1.52e-12	METAP2	NC_030812.1	24874400	24903668	+	1962	protein_coding	methionyl aminopeptidase 2	Peptidase_M24
102182708	839.845	803.99	1044.26	635.344	439.943	427.396	896.032	500.894	0.838045	6.41e-07	3.41e-06	AKIP1	NC_030822.1	38712082	38719649	+	998	protein_coding	A-kinase interacting protein 1	-
102190485	1535.28	1687.45	2284.2	1132.39	904.882	1043.99	1835.65	1027.09	0.837748	4.64e-08	2.93e-07	GNG5	NC_030810.1	61606245	61615282	-	1309	protein_coding	G protein subunit gamma 5	-
102181245	765.741	727.287	844.764	434.92	415.946	459.309	779.264	436.725	0.835922	3.53e-11	3.37e-10	WDR20	NC_030828.1	66245153	66311743	+	4179	protein_coding	WD repeat domain 20%2C transcript variant X7	-
102177433	1786.1	1701.32	1736.3	901.907	1038.86	987	1741.24	975.924	0.835333	7.14e-15	1.03e-13	CEBPG	NC_030825.1	44856076	44865611	+	3736	protein_coding	CCAAT/enhancer binding protein gamma	bZIP_2
102180311	192.86	200.535	189.953	80.1695	132.983	113.972	194.449	109.042	0.835307	8.29e-05	0.000313201	KIAA0825	NC_030814.1	16640863	17037998	+	5206	protein_coding	KIAA0825 ortholog%2C transcript variant X1	-
102172851	468.375	446.353	545.04	338.716	234.969	243.901	486.589	272.529	0.835029	9.16e-07	4.76e-06	MRPL2	NC_030830.1	32159522	32164353	+	1061	protein_coding	mitochondrial ribosomal protein L2	Ribosomal_L2_C
102181123	641.285	669.991	839.991	483.021	370.952	351.035	717.089	401.669	0.834996	2.14e-07	1.22e-06	R3HCC1	NC_030815.1	70212831	70221177	+	1710	protein_coding	R3H domain and coiled-coil containing 1	R3H
102171554	4829.11	5043.88	4618.04	2271.8	3040.6	2811.7	4830.34	2708.03	0.834975	5.45e-12	5.7e-11	TANC1	NC_030809.1	98800185	99045692	+	7771	protein_coding	tetratricopeptide repeat%2C ankyrin repeat and coiled-coil containing 1%2C transcript variant X1	-
102168456	287.866	270.769	267.27	161.341	137.982	164.12	275.301	154.481	0.834792	6.35e-07	3.38e-06	KIAA0101	NC_030817.1	57403365	57411804	-	1433	protein_coding	KIAA0101 ortholog%2C transcript variant X1	-
102190121	375.27	375.195	403.769	258.547	197.974	190.334	384.745	215.618	0.833643	3.34e-07	1.86e-06	QTRT1	NC_030814.1	95053784	95062090	+	1349	protein_coding	queuine tRNA-ribosyltransferase catalytic subunit 1	TGT
102183584	287.866	308.658	446.723	252.534	190.975	141.326	347.749	194.945	0.832298	0.000175677	0.000626163	LOC102183584	NC_030813.1	72844532	72869123	-	772	lncRNA	serine protease inhibitor Kazal-type 2	-
102168462	151.058	117.364	122.181	68.1441	86.9886	63.8245	130.201	72.9858	0.832196	0.000422776	0.00140264	LOC102168462	NC_030820.1	35521851	35531820	+	2174	lncRNA	uncharacterized LOC102168462	-
102184197	2300.07	2351.9	2185.89	1088.3	1315.83	1438.33	2279.29	1280.82	0.832112	9.08e-12	9.2e-11	DHX29	NC_030827.1	23882230	23928234	+	4691	protein_coding	DEAH-box helicase 29	HA2
102175647	823.694	789.204	740.72	394.835	469.939	458.169	784.539	440.981	0.831604	9.09e-11	8.28e-10	CBLL1	NC_030811.1	71501625	71518069	-	4840	protein_coding	Cbl proto-oncogene like 1%2C transcript variant X2	-
102179974	201.411	214.397	256.77	133.282	94.9876	150.443	224.193	126.238	0.831529	6.43e-05	0.000248059	CENPN	NC_030825.1	9033465	9058316	+	1998	protein_coding	centromere protein N%2C transcript variant X2	-
[truncated: 6,109 more rows]
