# Supplementary material for: METTL3 Promotes the Differentiation of Goat Skeletal Muscle Satellite Cells by Regulating MEF2C mRNA Stability in a m6A-Dependent Manner
Source: Int J Mol Sci. 2023 Sep 14;24(18):14115. doi: 10.3390/ijms241814115 (PMC10531580; doi:10.3390/ijms241814115)
Supplement: Supplementary file 1 [file ijms-24-14115-s001.zip › Table S7.xlsx]

## Sheet: si_Metvssi_NC_GOenrich_signific
Category	GOID	Description	GeneRatio	BgRatio	pvalue	padj	geneID	geneName	Count	Up	Up_Gene_id	Down	Down_Gene_id
BP	GO:0006396	RNA processing	75/2460	124/5746	4.71298e-05	0.0240833	100861041/102177794/102189606/102175604/102178710/102185361/102174489/102177754/102190093/102175515/102186253/102182095/102183981/102187157/102170526/102177341/102189812/102176643/102172390/102175321/102191225/102174088/102170030/102172406/102180252/102175279/102187534/102190771/102168640/102185945/102187351/102190136/102184568/102174754/102184890/102188918/102190121/102172728/102186448/102168397…	SMNDC1/THG1L/CSTF3/RRP15/CSTF2/MTO1/TRMT6/MPHOSPH10/TRIT1/FTSJ3/RPP14/RPP30/TGS1/GPATCH1/TRMT61B/RNGTT/BCAS2/LOC102176643/UTP15/TRMT1L/GEMIN8/DUS4L/METTL1/UTP11/UTP6/UTP14A/DBR1/SUGP2/PAPOLG/EXOSC10/LOC102187351/PNPT1/MRPL44/PRPF18/DKC1/TRUB1/QTRT1/SNW1/LUC7L/THOC7/WDR36/DUS2/ADAT2/ERN1/SNRNP27/LOC102172789/FBL/LOC102175592/SSU72/TSEN34/POP5/TRMT13/TSEN2/U2SURP/SF3A1/MRM3/RRP36/PRPF3/CRNKL1/NUDT2…	75	68	100861041/102177794/102189606/102175604/102178710/102185361/102174489/102177754/102190093/102175515/102186253/102182095/102183981/102187157/102170526/102177341/102189812/102176643/102172390/102175321/102191225/102174088/102170030/102172406/102180252/102175279/102187534/102168640/102185945/102187351/102190136/102184568/102174754/102184890/102188918/102190121/102172728/102186448/102168397/102183321…	7	102190771/102174830/108633358/102177216/100860803/102169321/102179684
CC	GO:0005634	nucleus	249/1419	485/3509	1.12181e-07	1.44714e-05	102182388/102176826/102188043/102185617/102180549/100861041/102175267/102185288/102180657/108637954/102189037/102177198/102189606/100860919/102171262/102176223/102178051/102186342/102182055/106503988/102172867/102170631/108637637/102169276/102172804/102191459/102186338/102189859/102177754/102171479/102173196/100861309/108634245/102181097/100861395/106503494/102177594/102173846/102177689/100861142…	MAFF/NR1D1/NR4A3/LOC102185617/LOC102180549/SMNDC1/ETV1/ESF1/CCND2/MAF/HSF2/ERG/CSTF3/ETS1/MYC/NFIC/LOC102178051/GPBP1/SESN3/MAFK/NR1D2/NFE2L1/MYOD1/NFIX/FAM50A/MAFG/THRA/NR3C1/MPHOSPH10/PARN/POLR2M/PPARG/CDKN1C/ZC3HC1/MYOG/LOC106503494/VDR/NFIL3/POLB/IWS1/ORC5/FTSJ3/NOL11/MBD4/SUPT20H/LIN52/DDB1/ZNF326/RRS1/TSPYL4/NR4A2/WTAP/DDX50/ZNF711/POLR1E/MED7/ETV6/NAB1/TAF1D/POLR3F/RARG/THRB/LOC102176643/C…	249	170	102182388/102176826/102188043/102185617/102180549/100861041/102175267/102185288/102189037/102189606/100860919/102171262/102178051/102186342/106503988/102172867/102172804/102191459/102189859/102177754/102171479/102173196/100861309/102181097/106503494/102173846/102177689/100861142/102191760/102175515/102182908/108633368/102174313/102189043/102172589/102191715/102182308/102187563/102178055/102188042…	79	102180657/108637954/102177198/102176223/102182055/102170631/108637637/102169276/102186338/108634245/100861395/102177594/102173071/102175686/102169808/102178336/102178513/102172237/102188288/102189411/102177177/102174155/102185459/102184382/102170061/102173706/102182570/102177412/102175665/102170836/108634606/100860827/102178316/108633283/102173656/102172292/102186295/102190470/102184226/102188791…
CC	GO:0044428	nuclear part	62/1419	107/3509	0.000154694	0.00997779	102177754/102173196/102174313/102189043/102175954/102171844/102191061/102172390/102189706/102183154/102171314/102185945/102177527/102168727/102179392/102176128/102174754/102181734/102188276/102186684/100861328/102184738/102172635/102183511/102175189/102178277/106502272/102172728/102186448/102168397/102174103/102186038/102187566/102169931/102172789/102187615/102191551/102174276/102171094/102191442…	MPHOSPH10/POLR2M/SUPT20H/LIN52/MED7/TAF1D/POLR3F/UTP15/MED13/MED4/NUP50/EXOSC10/GTF2A2/INIP/GTF2F2/ICE2/PRPF18/MED18/TAF4B/CDC23/MED20/MAML2/BRE/ELL2/MED17/ORC3/ELL/SNW1/LUC7L/THOC7/MED10/MED13L/LEMD3/MED8/LOC102172789/LOC102187615/MED31/NUP107/INTS2/NUP98/MED6/GTF2A1/EP300/TAF7/GLE1/ANAPC15/INO80B/TEN1/NUDT21/TAF12/PAF1/MAML3/MED9/MED15/MRGBP/LOC108633207/RAD21/HUS1/LEO1/CWC15/ELL3/GTF2H3	62	54	102177754/102173196/102174313/102189043/102175954/102171844/102191061/102172390/102189706/102183154/102171314/102185945/102177527/102168727/102179392/102176128/102174754/102181734/102188276/102186684/100861328/102184738/102172635/102183511/102175189/102178277/106502272/102172728/102186448/102168397/102174103/102186038/102187566/102169931/102172789/102187615/102191551/102174276/102171094/102191442…	8	102183061/102172283/102173095/102191545/102169859/108633207/102169677/102185044
CC	GO:0030054	cell junction	10/1419	11/3509	0.000800183	0.0254799	102174365/102187960/102179669/102175583/102179429/102187007/102177814/102183406/102177479/102184810	PANX1/KIAA1462/TLN1/TLN2/TJAP1/XIRP1/PTK2/PANX2/XIRP2/PTK2B	10	2	102174365/102179429	8	102187960/102179669/102175583/102187007/102177814/102183406/102177479/102184810
CC	GO:0012505	endomembrane system	60/1419	108/3509	0.000904629	0.0254799	102181823/102179863/102170126/102181660/102186439/102185298/102183744/102185942/102168848/102189116/102186635/102183752/102185733/102171314/102187499/102174707/102173199/102185033/108637357/102175360/102171587/102183175/102182223/102181316/102175536/102179173/102170253/102174556/102191348/102179324/102187566/100861146/102183111/102170385/102189973/102176523/102174276/102170166/102173831/102191442…	CHPF/RRBP1/SEC24D/BICD1/PSMG1/CNEP1R1/COPA/P4HA3/ERP29/LOC102189116/SEC23A/GAL3ST4/CALR/NUP50/MVB12B/COPG1/GOLGA2/ORMDL3/LOC108637357/BCAP29/SEC24B/COG8/CLTA/RPN2/RPN1/ALG10/CNST/MVB12A/SEC23B/CHSY1/LEMD3/ORMDL1/JAGN1/RINT1/TRIQK/SEC24A/NUP107/SPCS2/CANX/NUP98/COPG2/PIGS/COG7/DDOST/GLE1/ALG8/SEC24C/P4HA1/BLOC1S5/SLC35A3/LOC102182028/DUOXA1/VPS35/PIGX/SSR1/BCAP31/SLC35A1/SLC35A5/ERO1B/DUOXA2	60	27	102181660/102186439/102185298/102171314/102175360/102171587/102183175/102182223/102179173/102170253/102191348/102187566/100861146/102183111/102170385/102176523/102174276/102170166/102191442/102176615/102177868/102178412/102185188/102172748/102176077/102179007/102184911	33	102181823/102179863/102170126/102183744/102185942/102168848/102189116/102186635/102183752/102185733/102187499/102174707/102173199/102185033/108637357/102181316/102175536/102174556/102179324/102189973/102173831/102172690/102168480/102170288/102190564/100861084/102179448/102180273/102182028/102168403/102182019/102182539/102179447
CC	GO:0044422	organelle part	199/1419	419/3509	0.00108745	0.0254799	102185617/102180549/102181823/102179863/102178051/102170126/102178036/102178047/102179287/102177493/102177754/102173196/102180712/106503494/102177371/102177162/102181716/102191760/102183744/102170174/102174313/102175943/102189043/102180974/102174306/102190075/102168848/102175954/102183555/102171844/102191061/102178218/102172390/102189706/102183154/102186635/102188451/102171314/102187499/102170061…	LOC102185617/LOC102180549/CHPF/RRBP1/LOC102178051/SEC24D/BNIP3/MYH9/PEX3/MYH11/MPHOSPH10/POLR2M/DES/LOC106503494/MYH10/ATP6V1G1/LOC102181716/ORC5/COPA/MYO18A/SUPT20H/MYO9B/LIN52/DYNC1H1/MYO5A/MRPL47/ERP29/MED7/ATAT1/TAF1D/POLR3F/MTX2/UTP15/MED13/MED4/SEC23A/MPC2/NUP50/MVB12B/CENPB/COPG1/DNAH1/EXOSC10/TNNI1/TNNT3/GTF2A2/ATP6V1H/ORMDL3/SDCCAG8/ARPC5L/MRPS31/INIP/GTF2F2/ICE2/LOC108637357/PRPF18/MED1…	199	118	102185617/102180549/102178051/102179287/102177754/102173196/106503494/102177162/102191760/102174313/102189043/102190075/102175954/102171844/102191061/102178218/102172390/102189706/102183154/102188451/102171314/102185945/102177527/102181518/102173768/102186774/102169192/102168727/102179392/102176128/102174754/102181734/100861088/102188276/102186684/100861328/102171587/102183175/102182223/102184738…	81	102181823/102179863/102170126/102178036/102178047/102177493/102180712/102177371/102181716/102183744/102170174/102175943/102180974/102174306/102168848/102183555/102186635/102187499/102170061/102174707/102173136/102184709/100861247/102185033/108637357/102180624/102179568/102174931/102171391/108633283/102181316/102185261/102178942/102182224/102186033/102178106/102174556/102169433/102179324/102176254…
CC	GO:0044446	intracellular organelle part	197/1419	416/3509	0.00138634	0.0254799	102185617/102180549/102181823/102179863/102178051/102170126/102178036/102178047/102179287/102177493/102177754/102173196/102180712/106503494/102177371/102177162/102181716/102191760/102183744/102170174/102174313/102175943/102189043/102180974/102174306/102190075/102168848/102175954/102183555/102171844/102191061/102178218/102172390/102189706/102183154/102186635/102188451/102171314/102187499/102170061…	LOC102185617/LOC102180549/CHPF/RRBP1/LOC102178051/SEC24D/BNIP3/MYH9/PEX3/MYH11/MPHOSPH10/POLR2M/DES/LOC106503494/MYH10/ATP6V1G1/LOC102181716/ORC5/COPA/MYO18A/SUPT20H/MYO9B/LIN52/DYNC1H1/MYO5A/MRPL47/ERP29/MED7/ATAT1/TAF1D/POLR3F/MTX2/UTP15/MED13/MED4/SEC23A/MPC2/NUP50/MVB12B/CENPB/COPG1/DNAH1/EXOSC10/TNNI1/TNNT3/GTF2A2/ATP6V1H/ORMDL3/SDCCAG8/ARPC5L/MRPS31/INIP/GTF2F2/ICE2/LOC108637357/PRPF18/MED1…	197	117	102185617/102180549/102178051/102179287/102177754/102173196/106503494/102177162/102191760/102174313/102189043/102190075/102175954/102171844/102191061/102178218/102172390/102189706/102183154/102188451/102171314/102185945/102177527/102181518/102173768/102186774/102169192/102168727/102179392/102176128/102174754/102181734/100861088/102188276/102186684/100861328/102171587/102183175/102182223/102184738…	80	102181823/102179863/102170126/102178036/102178047/102177493/102180712/102177371/102181716/102183744/102170174/102175943/102180974/102174306/102168848/102183555/102186635/102187499/102170061/102174707/102173136/102184709/100861247/102185033/108637357/102180624/102179568/102174931/102171391/108633283/102181316/102185261/102178942/102182224/102186033/102178106/102174556/102169433/102179324/102181869…
CC	GO:0005654	nucleoplasm	37/1419	62/3509	0.00158015	0.0254799	102173196/102174313/102189043/102175954/102191061/102189706/102183154/102177527/102179392/102176128/102181734/102188276/100861328/102184738/102183511/102175189/106502272/102174103/102186038/102169931/102187615/102191551/102171094/102179203/102175131/102187383/102183061/102186896/102178120/102183174/102191545/102171646/102169859/102189113/108633207/102169677/102185044	POLR2M/SUPT20H/LIN52/MED7/POLR3F/MED13/MED4/GTF2A2/GTF2F2/ICE2/MED18/TAF4B/MED20/MAML2/ELL2/MED17/ELL/MED10/MED13L/MED8/LOC102187615/MED31/INTS2/MED6/GTF2A1/EP300/TAF7/NUDT21/TAF12/PAF1/MAML3/MED9/MED15/MRGBP/LOC108633207/LEO1/ELL3	37	31	102173196/102174313/102189043/102175954/102191061/102189706/102183154/102177527/102179392/102176128/102181734/102188276/100861328/102184738/102183511/102175189/106502272/102174103/102186038/102169931/102187615/102191551/102171094/102179203/102175131/102187383/102186896/102178120/102183174/102171646/102189113	6	102183061/102191545/102169859/108633207/102169677/102185044
CC	GO:0044451	nucleoplasm part	37/1419	62/3509	0.00158015	0.0254799	102173196/102174313/102189043/102175954/102191061/102189706/102183154/102177527/102179392/102176128/102181734/102188276/100861328/102184738/102183511/102175189/106502272/102174103/102186038/102169931/102187615/102191551/102171094/102179203/102175131/102187383/102183061/102186896/102178120/102183174/102191545/102171646/102169859/102189113/108633207/102169677/102185044	POLR2M/SUPT20H/LIN52/MED7/POLR3F/MED13/MED4/GTF2A2/GTF2F2/ICE2/MED18/TAF4B/MED20/MAML2/ELL2/MED17/ELL/MED10/MED13L/MED8/LOC102187615/MED31/INTS2/MED6/GTF2A1/EP300/TAF7/NUDT21/TAF12/PAF1/MAML3/MED9/MED15/MRGBP/LOC108633207/LEO1/ELL3	37	31	102173196/102174313/102189043/102175954/102191061/102189706/102183154/102177527/102179392/102176128/102181734/102188276/100861328/102184738/102183511/102175189/106502272/102174103/102186038/102169931/102187615/102191551/102171094/102179203/102175131/102187383/102186896/102178120/102183174/102171646/102189113	6	102183061/102191545/102169859/108633207/102169677/102185044
CC	GO:0031974	membrane-enclosed lumen	51/1419	92/3509	0.00229839	0.0269538	102177754/102173196/102174313/102189043/102190075/102168848/102175954/102171844/102191061/102172390/102189706/102183154/102185945/102177527/102169192/102179392/102176128/102181734/102188276/100861328/102184738/102183511/102175189/102178277/106502272/106502700/102174103/102186038/102169931/102187615/102191551/102171094/102179203/102175131/102187383/102183061/102173095/102189990/102186896/102178120…	MPHOSPH10/POLR2M/SUPT20H/LIN52/MRPL47/ERP29/MED7/TAF1D/POLR3F/UTP15/MED13/MED4/EXOSC10/GTF2A2/MRPS31/GTF2F2/ICE2/MED18/TAF4B/MED20/MAML2/ELL2/MED17/ORC3/ELL/MRPL57/MED10/MED13L/MED8/LOC102187615/MED31/INTS2/MED6/GTF2A1/EP300/TAF7/INO80B/TEN1/NUDT21/TAF12/PAF1/MAML3/MED9/MED15/MRGBP/LOC108633207/RAD21/HUS1/MRPL55/LEO1/ELL3	51	43	102177754/102173196/102174313/102189043/102190075/102175954/102171844/102191061/102172390/102189706/102183154/102185945/102177527/102169192/102179392/102176128/102181734/102188276/100861328/102184738/102183511/102175189/102178277/106502272/106502700/102174103/102186038/102169931/102187615/102191551/102171094/102179203/102175131/102187383/102189990/102186896/102178120/102183174/102171646/102189113…	8	102168848/102183061/102173095/102191545/102169859/108633207/102169677/102185044
CC	GO:0043233	organelle lumen	51/1419	92/3509	0.00229839	0.0269538	102177754/102173196/102174313/102189043/102190075/102168848/102175954/102171844/102191061/102172390/102189706/102183154/102185945/102177527/102169192/102179392/102176128/102181734/102188276/100861328/102184738/102183511/102175189/102178277/106502272/106502700/102174103/102186038/102169931/102187615/102191551/102171094/102179203/102175131/102187383/102183061/102173095/102189990/102186896/102178120…	MPHOSPH10/POLR2M/SUPT20H/LIN52/MRPL47/ERP29/MED7/TAF1D/POLR3F/UTP15/MED13/MED4/EXOSC10/GTF2A2/MRPS31/GTF2F2/ICE2/MED18/TAF4B/MED20/MAML2/ELL2/MED17/ORC3/ELL/MRPL57/MED10/MED13L/MED8/LOC102187615/MED31/INTS2/MED6/GTF2A1/EP300/TAF7/INO80B/TEN1/NUDT21/TAF12/PAF1/MAML3/MED9/MED15/MRGBP/LOC108633207/RAD21/HUS1/MRPL55/LEO1/ELL3	51	43	102177754/102173196/102174313/102189043/102190075/102175954/102171844/102191061/102172390/102189706/102183154/102185945/102177527/102169192/102179392/102176128/102181734/102188276/100861328/102184738/102183511/102175189/102178277/106502272/106502700/102174103/102186038/102169931/102187615/102191551/102171094/102179203/102175131/102187383/102189990/102186896/102178120/102183174/102171646/102189113…	8	102168848/102183061/102173095/102191545/102169859/108633207/102169677/102185044
CC	GO:0070013	intracellular organelle lumen	51/1419	92/3509	0.00229839	0.0269538	102177754/102173196/102174313/102189043/102190075/102168848/102175954/102171844/102191061/102172390/102189706/102183154/102185945/102177527/102169192/102179392/102176128/102181734/102188276/100861328/102184738/102183511/102175189/102178277/106502272/106502700/102174103/102186038/102169931/102187615/102191551/102171094/102179203/102175131/102187383/102183061/102173095/102189990/102186896/102178120…	MPHOSPH10/POLR2M/SUPT20H/LIN52/MRPL47/ERP29/MED7/TAF1D/POLR3F/UTP15/MED13/MED4/EXOSC10/GTF2A2/MRPS31/GTF2F2/ICE2/MED18/TAF4B/MED20/MAML2/ELL2/MED17/ORC3/ELL/MRPL57/MED10/MED13L/MED8/LOC102187615/MED31/INTS2/MED6/GTF2A1/EP300/TAF7/INO80B/TEN1/NUDT21/TAF12/PAF1/MAML3/MED9/MED15/MRGBP/LOC108633207/RAD21/HUS1/MRPL55/LEO1/ELL3	51	43	102177754/102173196/102174313/102189043/102190075/102175954/102171844/102191061/102172390/102189706/102183154/102185945/102177527/102169192/102179392/102176128/102181734/102188276/100861328/102184738/102183511/102175189/102178277/106502272/106502700/102174103/102186038/102169931/102187615/102191551/102171094/102179203/102175131/102187383/102189990/102186896/102178120/102183174/102171646/102189113…	8	102168848/102183061/102173095/102191545/102169859/108633207/102169677/102185044
CC	GO:0043234	protein complex	178/1419	377/3509	0.00282989	0.0302807	102171171/102170126/102179686/102178047/102172824/102177493/102177754/102177371/102177162/102181716/102191760/102183744/102170174/102174313/102175943/102180974/102174306/102178403/102190057/102175954/102174547/102171844/102170666/102189706/102171079/102191225/102183154/102186635/102169389/102171314/102171347/102187499/102174707/102173136/100860840/102184709/100861247/102177527/102181518/102186215…	ATP6V1C1/SEC24D/ELP4/MYH9/E2F5/MYH11/MPHOSPH10/MYH10/ATP6V1G1/LOC102181716/ORC5/COPA/MYO18A/SUPT20H/MYO9B/DYNC1H1/MYO5A/DAG1/RGS7/MED7/ATP6V1E1/TAF1D/ATP6V0E2/MED13/COL4A1/GEMIN8/MED4/SEC23A/SMAD6/NUP50/COL4A2/MVB12B/COPG1/DNAH1/PSMA6/TNNI1/TNNT3/GTF2A2/ATP6V1H/EIF3J/ARPC5L/INIP/COPB2/KIAA0196/GTF2F2/ICE2/EIF3D/MED18/MYH8/TOMM20/TAF4B/PDRG1/MED20/GGA2/MYO1E/SEC24B/COG8/CLTA/BRE/TNNT2/AP2A1/NDUFV3…	178	112	102171171/102179686/102172824/102177754/102177162/102191760/102174313/102190057/102175954/102174547/102171844/102189706/102191225/102183154/102171314/100860840/102177527/102181518/102186215/102186774/102168727/102187242/102179392/102176128/102174280/102181734/100861088/102188276/102183703/100861328/102170573/102171587/102183175/102182223/102172635/102183643/102183511/102188628/102175189/102178277…	66	102170126/102178047/102177493/102177371/102181716/102183744/102170174/102175943/102180974/102174306/102178403/102170666/102171079/102186635/102169389/102171347/102187499/102174707/102173136/102184709/100861247/102184200/102180624/102179568/102185261/102185213/102187349/102178942/102186033/102174556/102169433/102181869/102172091/102169203/102175716/108637127/102176620/102169141/102190083/102168292…
CC	GO:0030684	preribosome	10/1419	12/3509	0.00305154	0.0302807	102177754/102172406/102175279/102187351/102184076/102183321/102183779/102191805/102168584/102171833	MPHOSPH10/UTP11/UTP14A/LOC102187351/UTP23/WDR36/NOP14/FCF1/RRP1B/LOC102171833	10	10	102177754/102172406/102175279/102187351/102184076/102183321/102183779/102191805/102168584/102171833	0
CC	GO:0031981	nuclear lumen	46/1419	84/3509	0.00507824	0.046011	102177754/102173196/102174313/102189043/102175954/102171844/102191061/102172390/102189706/102183154/102185945/102177527/102179392/102176128/102181734/102188276/100861328/102184738/102183511/102175189/102178277/106502272/102174103/102186038/102169931/102187615/102191551/102171094/102179203/102175131/102187383/102183061/102173095/102189990/102186896/102178120/102183174/102191545/102171646/102169859…	MPHOSPH10/POLR2M/SUPT20H/LIN52/MED7/TAF1D/POLR3F/UTP15/MED13/MED4/EXOSC10/GTF2A2/GTF2F2/ICE2/MED18/TAF4B/MED20/MAML2/ELL2/MED17/ORC3/ELL/MED10/MED13L/MED8/LOC102187615/MED31/INTS2/MED6/GTF2A1/EP300/TAF7/INO80B/TEN1/NUDT21/TAF12/PAF1/MAML3/MED9/MED15/MRGBP/LOC108633207/RAD21/HUS1/LEO1/ELL3	46	39	102177754/102173196/102174313/102189043/102175954/102171844/102191061/102172390/102189706/102183154/102185945/102177527/102179392/102176128/102181734/102188276/100861328/102184738/102183511/102175189/102178277/106502272/102174103/102186038/102169931/102187615/102191551/102171094/102179203/102175131/102187383/102189990/102186896/102178120/102183174/102171646/102189113/102183806/102173715	7	102183061/102173095/102191545/102169859/108633207/102169677/102185044
CC	GO:0044433	cytoplasmic vesicle part	12/1419	16/3509	0.00535012	0.046011	102170126/102183744/102186635/102187499/102174707/102171587/102182223/102174556/102191348/102176523/102172690/100861084	SEC24D/COPA/SEC23A/MVB12B/COPG1/SEC24B/CLTA/MVB12A/SEC23B/SEC24A/COPG2/SEC24C	12	4	102171587/102182223/102191348/102176523	8	102170126/102183744/102186635/102187499/102174707/102174556/102172690/100861084
MF	GO:0016741	transferase activity, transferring one-carbon groups	55/4282	82/9375	7.09134e-05	0.0140422	100861319/102175147/102170592/102189931/102180990/102180119/102191825/102175515/102178155/102182355/102188424/102172602/102183981/102186050/102170526/102189411/102175321/102189343/102170030/102169633/102190101/102172454/102189562/102173522/102181140/102174370/102186133/102172194/102178316/102181700/102169053/102182998/102169228/102169938/102175734/102170576/102181850/102185595/108634568/102177115…	METTL3/LOC102175147/METTL14/ALDH1L2/NSUN5/DOT1L/COMT/FTSJ3/FTSJ1/ATIC/ALKBH8/BCDIN3D/TGS1/N6AMT1/TRMT61B/EHMT1/TRMT1L/EZH1/METTL1/HEMK1/EZH2/NTMT1/EMG1/DPH5/ICMT/NOP2/NDUFAF5/GART/EHMT2/METTL15/NSUN3/CMTR2/METTL5/COMTD1/NSUN4/MRM2/ZCCHC4/FBL/LOC108634568/TRMT13/EEF1AKMT1/ECE2/COQ5/METTL16/MRM3/TRMT44/MGMT/TRMT61A/TARBP1/PRMT2/TRMT2A/LOC102168424/TRMT1/MTR/SUV39H2	55	39	102170592/102180990/102180119/102175515/102178155/102182355/102188424/102172602/102183981/102186050/102170526/102175321/102170030/102169633/102190101/102172454/102189562/102173522/102174370/102186133/102172194/102181700/102169053/102182998/102169228/102175734/102170576/102181850/102185595/102177115/102170707/102173218/102181233/102175710/102179654/102174248/102176952/102172599/102176621	16	100861319/102175147/102189931/102191825/102189411/102189343/102181140/102178316/102169938/108634568/102183824/106503649/102177216/102169805/102169321/102168424
MF	GO:0008168	methyltransferase activity	52/4282	77/9375	8.43373e-05	0.0140422	100861319/102175147/102170592/102180990/102180119/102191825/102175515/102178155/102188424/102172602/102183981/102186050/102170526/102189411/102175321/102189343/102170030/102169633/102190101/102172454/102189562/102173522/102181140/102174370/102186133/102178316/102181700/102169053/102182998/102169228/102169938/102175734/102170576/102181850/102185595/108634568/102177115/102170707/102183824/102173218…	METTL3/LOC102175147/METTL14/NSUN5/DOT1L/COMT/FTSJ3/FTSJ1/ALKBH8/BCDIN3D/TGS1/N6AMT1/TRMT61B/EHMT1/TRMT1L/EZH1/METTL1/HEMK1/EZH2/NTMT1/EMG1/DPH5/ICMT/NOP2/NDUFAF5/EHMT2/METTL15/NSUN3/CMTR2/METTL5/COMTD1/NSUN4/MRM2/ZCCHC4/FBL/LOC108634568/TRMT13/EEF1AKMT1/ECE2/COQ5/METTL16/MRM3/TRMT44/MGMT/TRMT61A/TARBP1/PRMT2/TRMT2A/LOC102168424/TRMT1/MTR/SUV39H2	52	37	102170592/102180990/102180119/102175515/102178155/102188424/102172602/102183981/102186050/102170526/102175321/102170030/102169633/102190101/102172454/102189562/102173522/102174370/102186133/102181700/102169053/102182998/102169228/102175734/102170576/102181850/102185595/102177115/102170707/102173218/102181233/102175710/102179654/102174248/102176952/102172599/102176621	15	100861319/102175147/102191825/102189411/102189343/102181140/102178316/102169938/108634568/102183824/106503649/102177216/102169805/102169321/102168424

## Sheet: si_Metvssi_NC_KEGGenrich_signif
KEGGID	Description	GeneRatio	BgRatio	pvalue	padj	geneID	geneName	keggID	Count	Up	Up_Gene_names	Down	Down_Gene_names
chx04510	Focal adhesion	125/3264	216/7680	2.9e-06	0.000921911	100860749/102179674/102173952/102184426/102171074/102191085/100860940/102185423/102180657/102173608/102171801/102174007/102180827/102180190/102170135/108637403/102191378/100860828/100861254/102191301/100860971/102176601/novel.333/102175348/102183372/102179198/102181064/102185499/102169643/102186530/102170926/102188824/102169417/102190641/102177440/102176661/102190652/102179831/102188740/102179669…	CAV1/THBS2/BIRC3/PDGFRB/ITGA11/COL6A1/COL1A2/JUN/CCND2/ITGB5/LAMA5/PDGFRA/PAK1/ITGB7/PIK3R2/LOC108637403/COL6A2/COL1A1/BCL2/ITGB8/THBS1/FLNA/-/LOC102175348/LOC102183372/TNC/PPP1CC/ITGA3/COL6A3/ITGA6/SHC1/MAPK3/ITGB3/MYLK/LAMA4/LAMB1/THBS3/ACTB/VCL/TLN1/FLNB/TLN2/PDGFD/FN1/MAPK8/PDGFC/COL4A1/ERBB2/PARVB/RASGRF1/COL4A2/LAMC1/PIP5K1C/VEGFC/AKT2/IGF1R/GSK3B/ITGB1/RAP1B/FYN/ARHGAP5/BCAR1/FLT1/VAV2/PIK…	chx:100860749/chx:102179674/chx:102173952/chx:102184426/chx:102171074/chx:102191085/chx:100860940/chx:102185423/chx:102180657/chx:102173608/chx:102171801/chx:102174007/chx:102180827/chx:102180190/chx:102170135/chx:102171801/chx:102191378/chx:100860828/chx:100861254/chx:102191301/chx:100860971/chx:102176601/chx:102171801/chx:102175348/chx:102183372/chx:102179198/chx:102181064/chx:102185499/chx:102…	125	31	102173952/102185423/102180827/100861254/102191301/102175348/102181064/100861087/102170917/102189826/102176363/102174543/102178574/102176451/100860837/102168391/102181980/102174079/102174891/102181692/102174360/102176930/108637368/102173485/102169650/102172114/102177259/102183294/102184966/102170985/102174073	94	100860749/102179674/102184426/102171074/102191085/100860940/102180657/102173608/102171801/102174007/102180190/102170135/108637403/102191378/100860828/100860971/102176601/novel.333/102183372/102179198/102185499/102169643/102186530/102170926/102188824/102169417/102190641/102177440/102176661/102190652/102179831/102188740/102179669/102187630/102175583/102168651/102182645/102168934/102171079/102181989…
chx04142	Lysosome	78/3264	130/7680	3.84e-05	0.00458887	102169278/100860744/102177389/102173238/102188128/106504021/102175240/102179519/102186936/102178493/102189402/100750234/102169733/102188808/102189563/102190539/102173365/102190510/102178045/102179566/102169934/102185703/102183473/102175656/102183410/102181518/102186119/102189363/102185465/102183428/102175838/102191665/102170573/102182223/102175720/102168847/102188105/102179963/102175417/102171997…	MCOLN1/IGF2R/NEU1/HYAL1/IDUA/CTSD/SGSH/ARSG/GNPTAB/GLB1/ARSB/MANBA/ASAH1/SUMF1/IDS/GALNS/PSAP/GM2A/CTSF/FUCA2/LIPA/GUSB/CTSK/GLA/MAN2B1/ATP6V1H/SLC17A5/NPC1/CTSL/ABCA2/M6PR/LITAF/GGA2/CLTA/AP4S1/CTSO/PPT1/SMPD1/CTSZ/ACP2/GAA/LAMP1/AP3M2/AP1S2/GBA/CLN3/HYAL2/ATP6V0B/MFSD8/AP3B2/AP3D1/AP4M1/SORT1/TCIRG1/HGSNAT/ATP6V0D1/TPP1/AP1G1/LGMN/DNASE2/CTSH/SCARB2/NAGA/AP1S1/LOC102190297/ARSA/CD63/PPT2/LAMP2/…	chx:102169278/chx:100860744/chx:102177389/chx:102173238/chx:102188128/chx:106504021/chx:102175240/chx:102179519/chx:102186936/chx:102178493/chx:102189402/chx:100750234/chx:102169733/chx:102188808/chx:102189563/chx:102190539/chx:102173365/chx:102190510/chx:102178045/chx:102179566/chx:102169934/chx:102185703/chx:102183473/chx:102175656/chx:102183410/chx:102181518/chx:102186119/chx:102189363/chx:102…	78	26	102169278/102177389/102175240/102183473/102181518/102175838/102191665/102170573/102182223/102175720/102187102/102177702/102182749/102191393/102175505/102176733/102185082/102178477/102176981/102179509/102170638/102178984/102190044/102179797/102173009/102186995	52	100860744/102173238/102188128/106504021/102179519/102186936/102178493/102189402/100750234/102169733/102188808/102189563/102190539/102173365/102190510/102178045/102179566/102169934/102185703/102175656/102183410/102186119/102189363/102185465/102183428/102168847/102188105/102179963/102175417/102171997/102175798/102175491/102189810/102172212/100861048/102170013/102186280/102179068/102191183/102180029…
chx04360	Axon guidance	104/3264	183/7680	5.51e-05	0.00458887	102183496/102184034/102186352/102181171/102187644/102181196/102174785/102181473/102180827/102170135/102183325/102175037/102173931/102175861/102185715/102180800/102179156/102169225/102173037/102182393/102175348/102189995/102177280/102170636/106503424/102188824/102180632/102168932/102170587/102177680/102191685/102168298/102183467/102173510/102170921/102181007/102177028/100860765/102168637/102177760…	EFNB1/UNC5B/EPHB2/PLXNB1/EPHB4/L1CAM/SEMA3F/RND1/PAK1/PIK3R2/DPYSL2/NRP1/PLXNA3/SEMA4C/CAMK2G/EPHB3/SEMA6C/EPHB1/NTN1/EPHA5/LOC102175348/NCK1/SLIT3/SEMA5A/SEMA3G/MAPK3/CFL2/PLXNA2/CFL1/LIMK1/PLXNB3/EFNB3/EPHA4/SEMA3B/WNT5A/SSH3/SEMA4G/GNAI2/SEMA4F/LOC102177760/EPHA3/PLCG1/SLIT2/GSK3B/BOC/ITGB1/FYN/NEO1/PIK3CA/FES/WNT5B/ENAH/CAMK2A/SMO/SRGAP2/LIMK2/RHOA/RAC3/PDK1/MYL9/CDK5/PLXNC1/PIK3R3/PPP3CA/NTN…	chx:102183496/chx:102184034/chx:102186352/chx:102181171/chx:102187644/chx:102181196/chx:102174785/chx:102181473/chx:102180827/chx:102170135/chx:102183325/chx:102175037/chx:102173931/chx:102175861/chx:102185715/chx:102180800/chx:102179156/chx:102169225/chx:102173037/chx:102182393/chx:102175348/chx:102189995/chx:102177280/chx:102170636/chx:106503424/chx:102188824/chx:102180632/chx:102168932/chx:102…	104	27	102181473/102180827/102182393/102175348/102189995/102180632/102183467/102191126/102176363/102168391/102182617/102176770/102184600/102184850/102177932/102170782/102174891/102181692/102185098/102185411/102169916/102177271/102182602/102177259/102174045/102179767/102179661	77	102183496/102184034/102186352/102181171/102187644/102181196/102174785/102170135/102183325/102175037/102173931/102175861/102185715/102180800/102179156/102169225/102173037/102177280/102170636/106503424/102188824/102168932/102170587/102177680/102191685/102168298/102173510/102170921/102181007/102177028/100860765/102168637/102177760/102190819/102181878/102183823/102178060/102179673/102175214/102171657…
chx05168	Herpes simplex virus 1 infection	227/3264	441/7680	5.77e-05	0.00458887	102173952/102191363/106503110/102190062/102180670/106503773/102175660/102170351/102171908/102189426/102180637/102171268/102190983/102172682/102170135/102169990/102173000/102173973/102169137/100861254/102172749/102179040/102174824/102174736/102178416/102189614/102174154/102173217/102180342/108638029/102189895/102191642/102181064/102183952/102168664/102183788/102172087/102170903/102183315/100860882…	BIRC3/LOC102191363/ZNF567/ZNF382/JAK2/IRF7/NFKB1/ZNF829/LOC102171908/ZNF461/SRSF3/ZNF565/LOC102190983/LOC102172682/PIK3R2/ZNF181/ZNF169/PML/NFKBIA/BCL2/LOC102172749/LOC102179040/LOC102174824/ZNF317/RBAK/ZNF470/ZNF304/ZNF26/LOC102180342/LOC108638029/ZNF667/ZNF283/PPP1CC/LOC102183952/LOC102168664/DDX58/ZNF140/ZNF568/ZNF175/PDIA3/EIF2S1/ZNF527/ITGB3/LOC102180620/LOC102188030/SRSF7/ZFP69/TNFRSF1A/LOC…	chx:102173952/chx:102191363/chx:106503110/chx:102190062/chx:102180670/chx:106503773/chx:102175660/chx:102170351/chx:102171908/chx:102189426/chx:102180637/chx:102171268/chx:102190983/chx:102172682/chx:102170135/chx:102169990/chx:102173000/chx:102173973/chx:102169137/chx:100861254/chx:102172749/chx:102179040/chx:102174824/chx:102174736/chx:102178416/chx:102189614/chx:102174154/chx:102173217/chx:102…	227	188	102173952/102191363/106503110/102190062/102180670/106503773/102175660/102170351/102171908/102189426/102180637/102171268/102190983/102172682/102169990/102173000/102173973/102169137/100861254/102172749/102179040/102174824/102174736/102178416/102189614/102174154/102173217/102180342/108638029/102189895/102191642/102181064/102183952/102168664/102183788/102172087/102170903/102183315/100861133/102174420…	39	102170135/100860882/102169417/102190310/102186231/102191269/102185733/102191658/102187521/100860826/102187711/102171703/100860904/102179343/102188830/102191552/102180584/108633505/108633459/100861234/102175676/102190301/100860943/102188492/novel.631/100860819/102176587/102177406/102171058/102176537/106503929/102174883/102175057/102186293/102183809/102184412/102174096/102188814/102180248
chx04340	Hedgehog signaling pathway	33/3264	47/7680	0.000108837	0.00692203	108636574/102180657/102188923/100861254/102189937/102168587/102177365/102181468/102173331/102185507/102187999/102184871/102188094/102176363/102183823/102190287/102170381/102171572/102178402/102169860/102173379/102178293/102186950/102181496/102178142/102187802/102169650/102189417/102180576/102190596/102188797/102168790/102175836	GAS1/CCND2/CDON/BCL2/EVC/SPOPL/MEGF8/SUFU/SMURF2/KIF7/GPR161/BTRC/CUL3/GSK3B/BOC/MGRN1/SMURF1/SMO/GLI2/CSNK1G2/PRKACA/HHIP/KIF3A/CSNK1A1/GLI3/CSNK1D/CCND1/ARRB1/LOC102180576/EVC2/SPOP/PRKACB/GLI1	chx:108636574/chx:102180657/chx:102188923/chx:100861254/chx:102189937/chx:102168587/chx:102177365/chx:102181468/chx:102173331/chx:102185507/chx:102187999/chx:102184871/chx:102188094/chx:102176363/chx:102183823/chx:102190287/chx:102170381/chx:102171572/chx:102178402/chx:102169860/chx:102173379/chx:102178293/chx:102186950/chx:102181496/chx:102178142/chx:102187802/chx:102169650/chx:102189417/chx:102…	33	14	100861254/102168587/102173331/102188094/102176363/102170381/102178293/102186950/102181496/102187802/102169650/102189417/102188797/102168790	19	108636574/102180657/102188923/102189937/102177365/102181468/102185507/102187999/102184871/102183823/102190287/102171572/102178402/102169860/102173379/102178142/102180576/102190596/102175836
chx04152	AMPK signaling pathway	71/3264	120/7680	0.000156295	0.00828365	100861288/102171295/100861286/102170135/102181952/102190378/108637286/102183893/102179952/100861309/102187810/102180824/102175016/102168229/106503653/102170971/102173325/100860975/100861224/100860763/102173026/102187521/100861165/102172719/102170613/102168391/100860904/102181705/102186091/102175725/102179343/102188810/102175106/100860838/102186065/102184915/102186131/100861234/102170070/102169526…	PPARGC1A/PRKAA2/FASN/PIK3R2/PPP2R2A/CREB5/IRS2/CREB3L1/PCK2/PPARG/LOC102187810/SIRT1/PPP2CA/EEF2K/LOC106503653/PPP2R2B/ULK1/RAB11B/ACACA/SCD/CAMKK2/AKT2/IGF1R/MAP3K7/PFKFB3/PIK3CA/AKT1/PRKAB1/PFKM/CAB39/PIK3R3/PFKFB4/SCD5/IGF1/CREB1/FOXO1/CAB39L/EIF4EBP1/PPP2R1B/PPP2R5C/IRS1/RPS6KB1/G6PC3/TSC2/PPP2R5D/CREB3L2/CPT1A/AKT1S1/PPP2R3C/TBC1D1/EEF2/CCND1/RAB10/SREBF1/PPP2R1A/INSR/LOC108637886/PRKAG3/PPP…	chx:100861288/chx:102171295/chx:100861286/chx:102170135/chx:102181952/chx:102190378/chx:108637286/chx:102183893/chx:102179952/chx:100861309/chx:102187810/chx:102180824/chx:102175016/chx:102168229/chx:102181952/chx:102170971/chx:102173325/chx:100860975/chx:100861224/chx:100860763/chx:102173026/chx:102187521/chx:100861165/chx:102172719/chx:102170613/chx:102168391/chx:100860904/chx:102181705/chx:102…	71	30	100861288/102171295/102181952/102190378/108637286/100861309/102180824/102175016/102172719/102168391/102181705/102175725/102186065/102186131/102170070/102169526/102184858/100861297/102186333/102182916/102169650/102189316/108637886/102182013/102179737/100861151/102184966/100860958/102188676/100861308	41	100861286/102170135/102183893/102179952/102187810/102168229/106503653/102170971/102173325/100860975/100861224/100860763/102173026/102187521/100861165/102170613/100860904/102186091/102179343/102188810/102175106/100860838/102184915/100861234/102179979/100860943/102171557/102170199/102187923/102189380/102176034/100860908/102182533/102168996/100861301/100861365/102180027/100861392/102177705/100860794…
chx00280	Valine, leucine and isoleucine degradation	34/3264	50/7680	0.000231143	0.00948798	102170543/102176561/102176842/102189519/102171487/102173675/102187125/102168827/102176387/102174196/102172372/102169617/102184662/102188355/102180980/102171980/102186149/102176611/102180069/102184764/106502117/102179598/102177588/102171539/102186899/102182021/102191181/102169989/102177457/102177103/102171856/102191627/102171071/102184659	ALDH2/HMGCS1/DBT/ALDH3A2/HIBADH/ACAD8/ALDH7A1/AUH/DLD/BCAT1/ACAT1/ALDH16A1/MCCC1/OXCT1/HMGCL/ACAT2/BCAT2/IVD/ACADS/ACAA1/LOC106502117/EHHADH/ACADSB/BCKDHA/IL4I1/HSD17B10/PCCB/ACSF3/AACS/HIBCH/HADH/PCCA/BCKDHB/MCCC2	chx:102170543/chx:102176561/chx:102176842/chx:102189519/chx:102171487/chx:102173675/chx:102187125/chx:102168827/chx:102176387/chx:102174196/chx:102172372/chx:102169617/chx:102184662/chx:102188355/chx:102180980/chx:102171980/chx:102186149/chx:102176611/chx:102180069/chx:102184764/chx:102171487/chx:102179598/chx:102177588/chx:102171539/chx:102186899/chx:102182021/chx:102191181/chx:102169989/chx:102…	34	13	102176842/102171487/102168827/102176387/102184662/102180980/102176611/106502117/102182021/102169989/102191627/102171071/102184659	21	102170543/102176561/102189519/102173675/102187125/102174196/102172372/102169617/102188355/102171980/102186149/102180069/102184764/102179598/102177588/102171539/102186899/102191181/102177457/102177103/102171856
chx05165	Human papillomavirus infection	188/3264	365/7680	0.000238691	0.00948798	102179674/102177474/102184426/102188583/102171074/102189865/102175660/102191085/100860940/102171171/102180657/102173608/102171801/102189202/102180190/102170135/108637403/102191378/102181952/100860828/102190378/102191301/100860971/102169982/102183205/novel.333/102183893/102191135/102183372/102179198/102185499/102187776/102169643/102184122/102186530/102169296/102177162/102188824/102188635/102169417…	THBS2/HES1/PDGFRB/IRF1/ITGA11/NFX1/NFKB1/COL6A1/COL1A2/ATP6V1C1/CCND2/ITGB5/LAMA5/NOTCH3/ITGB7/PIK3R2/LOC108637403/COL6A2/PPP2R2A/COL1A1/CREB5/ITGB8/THBS1/ISG15/FZD1/-/CREB3L1/ATP6V1B2/LOC102183372/TNC/ITGA3/TCF7L1/COL6A3/FZD4/ITGA6/ATP6V1D/ATP6V1G1/MAPK3/MX1/ITGB3/PPP2CA/APC2/LAMA4/LOC106503653/TNFRSF1A/LAMB1/THBS3/PPP2R2B/PKM/FZD6/ATP6V1E1/MX2/WNT5A/FN1/ATP6V0E2/LLGL1/COL4A1/FZD2/TBP/COL4A2/LAM…	chx:102179674/chx:102177474/chx:102184426/chx:102188583/chx:102171074/chx:102189865/chx:102175660/chx:102191085/chx:100860940/chx:102171171/chx:102180657/chx:102173608/chx:102171801/chx:102189202/chx:102180190/chx:102170135/chx:102171801/chx:102191378/chx:102181952/chx:100860828/chx:102190378/chx:102191301/chx:100860971/chx:102169982/chx:102183205/chx:102171801/chx:102183893/chx:102191135/chx:102…	188	65	102177474/102188583/102189865/102175660/102171171/102181952/102190378/102191301/102169982/102191135/102169296/102177162/102188635/102175016/102170617/102174547/108636422/102182309/102176363/102168546/102181518/102180451/102168391/102178088/102173163/102184738/100860905/102189626/102186065/102170070/102185098/102169526/102183886/100861297/102171521/102181496/102182916/102178485/102191393/102169650…	123	102179674/102184426/102171074/102191085/100860940/102180657/102173608/102171801/102189202/102180190/102170135/108637403/102191378/100860828/100860971/102183205/novel.333/102183893/102183372/102179198/102185499/102187776/102169643/102184122/102186530/102188824/102169417/102177435/102177440/106503653/102190310/102176661/102190652/102170971/102178731/102170921/102182645/102170666/102181627/102171079…
chx03008	Ribosome biogenesis in eukaryotes	56/3264	93/7680	0.000405552	0.0143295	102180807/102187217/102174252/102184270/102190644/102187413/102171455/102169767/102191810/102177754/102183105/102183221/102177450/102180940/102174356/102182095/102171621/102190324/102172390/102171656/102171424/102180252/102175279/102183997/102182735/102173160/102180415/102189562/102188905/102191465/102187351/102184890/102190464/102183321/102177017/102188731/102185595/102175592/102168897/102173679…	GNL3/RIOK2/NOP58/NVL/EFL1/NOP56/UTP4/WDR43/GTPBP4/MPHOSPH10/LSG1/GAR1/RPP38/RCL1/GNL2/RPP30/EIF6/NOP10/UTP15/NMD3/RPP25L/UTP6/UTP14A/NOB1/WDR75/RBM28/SPATA5/EMG1/IMP4/RPP25/LOC102187351/DKC1/IMP3/WDR36/RPP40/SBDS/FBL/LOC102175592/SNU13/POP5/RAN/WDR3/LOC108635911/BMS1/LOC102170541/XPO1/TCOF1/FCF1/LOC106503315/POP1/REXO2/LOC102184112/XRN2/POP4/LOC102171833/AK6	chx:102180807/chx:102187217/chx:102174252/chx:102184270/chx:102190644/chx:102187413/chx:102171455/chx:102169767/chx:102191810/chx:102177754/chx:102183105/chx:102183221/chx:102177450/chx:102180940/chx:102174356/chx:102182095/chx:102171621/chx:102190324/chx:102172390/chx:102171656/chx:102171424/chx:102180252/chx:102175279/chx:102183997/chx:102182735/chx:102173160/chx:102180415/chx:102189562/chx:102…	56	52	102180807/102187217/102174252/102184270/102190644/102187413/102171455/102169767/102191810/102177754/102183105/102183221/102177450/102180940/102174356/102182095/102171621/102190324/102172390/102171656/102171424/102180252/102175279/102183997/102182735/102173160/102180415/102189562/102188905/102191465/102187351/102184890/102190464/102183321/102177017/102188731/102185595/102175592/102168897/102173679…	4	102174025/102179684/102184112/102171526
chx01212	Fatty acid metabolism	38/3264	59/7680	0.000545028	0.0173319	102168724/100861286/102177788/102183078/100861224/100860763/102190073/102172142/102172372/102175106/102182633/102177866/102170734/102188105/102187120/102171980/102176568/102187923/102181277/102174887/102178247/102189913/102171133/102180069/102184764/102168307/102179598/102177588/100861282/102185694/102169989/102173897/102181437/102173497/102180988/102171856/102191221/102186599	CBR4/FASN/ACOX3/HACD1/ACACA/SCD/HACD2/HSD17B4/ACAT1/SCD5/ELOVL7/ACSL1/ACOX1/PPT1/TECR/ACAT2/ACADL/CPT1A/ACSL4/MECR/FADS1/HSD17B8/FADS2/ACADS/ACAA1/LOC102168307/EHHADH/ACADSB/ELOVL5/ACSL3/ACSF3/PPT2/ACSBG1/CPT1C/CPT2/HADH/MCAT/HACD3	chx:102168724/chx:100861286/chx:102177788/chx:102183078/chx:100861224/chx:100860763/chx:102190073/chx:102172142/chx:102172372/chx:102175106/chx:102182633/chx:102177866/chx:102170734/chx:102188105/chx:102187120/chx:102171980/chx:102176568/chx:102187923/chx:102181277/chx:102174887/chx:102178247/chx:102189913/chx:102171133/chx:102180069/chx:102184764/chx:102181987/chx:102179598/chx:102177588/chx:100…	38	13	102168724/102183078/102182633/102170734/102181277/102174887/102189913/102168307/102185694/102169989/102181437/102191221/102186599	25	100861286/102177788/100861224/100860763/102190073/102172142/102172372/102175106/102177866/102188105/102187120/102171980/102176568/102187923/102178247/102171133/102180069/102184764/102179598/102177588/100861282/102173897/102173497/102180988/102171856
chx04141	Protein processing in endoplasmic reticulum	105/3264	194/7680	0.000633546	0.0183152	102175557/102186898/102177549/102190380/102185072/102179863/102175767/102173946/100861313/100861254/102170126/102174917/102191023/102191195/100860882/100861133/102183994/102169902/102168848/102175814/102187633/102173765/100861087/102168717/102179454/102186635/102185733/102179859/102171307/102168931/102171866/102184673/102171576/102185079/102183699/102174894/102172300/102180702/102171587/102175381…	DDIT3/PPP1R15A/YOD1/PDIA4/ATF4/RRBP1/UBE2J1/SEC61A2/CAPN1/BCL2/SEC24D/UBE2D3/CKAP4/TXNDC5/PDIA3/EIF2S1/MBTPS1/P4HB/ERP29/SEC61A1/EDEM1/HYOU1/MAPK8/PRKCSH/HSP90B1/SEC23A/CALR/SEL1L/SYVN1/UBE2J2/UBE2D2/SEC13/OS9/UBQLN2/PDIA6/LMAN1/UGGT1/SEC62/SEC24B/SEC31A/RPN2/MAN1C1/RPN1/NFE2L2/WFS1/LOC102178315/SAR1B/SEC23B/RNF185/LMAN2/DERL1/AMFR/ATF6B/HSP70.1/ERN1/HSPA8/EDEM2/BAG2/DNAJC5/EDEM3/SEC63/LOC1086355…	chx:102175557/chx:102186898/chx:102177549/chx:102190380/chx:102185072/chx:102179863/chx:102175767/chx:102173946/chx:100861313/chx:100861254/chx:102170126/chx:102174917/chx:102191023/chx:102191195/chx:100860882/chx:100861133/chx:102183994/chx:102169902/chx:102168848/chx:102175814/chx:102187633/chx:102173765/chx:100861087/chx:102168717/chx:102179454/chx:102186635/chx:102185733/chx:102179859/chx:102…	105	44	102175557/102186898/102177549/102185072/102175767/102173946/100861254/102174917/100861133/100861087/102168931/102171866/102185079/102180702/102171587/102176737/102176037/102191348/102170349/102173038/102182240/102181822/108635520/106502103/102173960/102181159/102171521/100861089/102177614/102187688/102176523/102186397/102183636/102175262/102169058/102171662/102170514/102183714/102184318/102176139…	61	102190380/102179863/100861313/102170126/102191023/102191195/100860882/102183994/102169902/102168848/102175814/102187633/102173765/102168717/102179454/102186635/102185733/102179859/102171307/102184673/102171576/102183699/102174894/102172300/102175381/102181316/102182552/102175536/102188574/102178315/102178166/102169311/102186621/102171671/100860849/102170888/102178373/102174143/102190039/102175914…
chx04520	Adherens junction	45/3264	74/7680	0.00109326	0.0289714	100861300/102180719/106503491/102187776/102188824/102182606/102179831/102188740/102186231/102181989/102184374/102172399/100861165/102172719/102179673/102190163/102183793/102179802/102181169/102178569/102172917/102173736/102183255/102190014/102189579/102191814/102185098/100861348/102187289/102187383/102189765/102168996/102190193/102190427/102188466/102172668/102172535/102180282/102180102/102172767…	TGFBR2/PTPRF/WASF2/TCF7L1/MAPK3/LMO7/ACTB/VCL/NECTIN1/ERBB2/BAIAP2/YES1/IGF1R/MAP3K7/FYN/NLK/WASF1/ACTN4/RHOA/RAC3/SNAI1/TCF7/CTNND1/FARP2/CTNNA1/PTPN1/PARD3/ACP1/SORBS1/EP300/CTNNA2/INSR/SSX2IP/WASF3/WASL/IQGAP1/NECTIN2/FGFR1/TCF7L2/EGFR/TJP1/LOC102186488/FER/CDC42/TGFBR1	chx:100861300/chx:102180719/chx:106503491/chx:102187776/chx:102188824/chx:102182606/chx:100860883/chx:102188740/chx:102186231/chx:102181989/chx:102184374/chx:102172399/chx:100861165/chx:102172719/chx:102179673/chx:102190163/chx:102183793/chx:102179802/chx:102181169/chx:102173438/chx:102172917/chx:102173736/chx:102183255/chx:102190014/chx:102189579/chx:102191814/chx:102185098/chx:100861348/chx:102…	45	12	102172399/102172719/102190163/102183793/102191814/102185098/100861348/102187383/102190193/102188466/102180282/102178667	33	100861300/102180719/106503491/102187776/102188824/102182606/102179831/102188740/102186231/102181989/102184374/100861165/102179673/102179802/102181169/102178569/102172917/102173736/102183255/102190014/102189579/102187289/102189765/102168996/102190427/102172668/102172535/102180102/102172767/102186488/102181680/102188638/102187767
chx03018	RNA degradation	52/3264	88/7680	0.00119158	0.029148	102187134/102187789/102189827/102171479/102176267/102187810/102170808/102179210/102174040/102190356/102185945/102178026/102187847/102189674/102190136/102168232/102175881/102186091/102182644/102168690/102178949/102190587/102171399/102174691/102177569/102188509/102171279/102171027/102175534/102182161/102178391/102188849/100861077/102174401/102191498/102179875/102190586/102173086/102186554/102190828…	ZCCHC7/BTG2/CNOT4/PARN/BTG3/LOC102187810/PABPC4L/DIS3/EXOSC8/SKIV2L2/EXOSC10/SKIV2L/EXOSC9/EXOSC3/PNPT1/PABPC4/ENO1/PFKM/EXOSC7/LSM8/DHX36/PAN2/EXOSC1/ENO3/CNOT10/PAN3/EDC3/LSM5/DCP1A/MPHOSPH6/TOB1/HSPA9/CNOT7/EXOSC2/CNOT2/EDC4/DCPS/CNOT8/ENO4/LSM3/BTG1/TOB2/EXOSC5/LSM6/CNOT6/LSM1/PAPD5/DDX6/XRN2/LOC102177722/CNOT1/WDR61	chx:102187134/chx:102187789/chx:102189827/chx:102171479/chx:102176267/chx:102187810/chx:102170808/chx:102179210/chx:102174040/chx:102190356/chx:102185945/chx:102178026/chx:102187847/chx:102189674/chx:102190136/chx:102168232/chx:102175881/chx:102186091/chx:102182644/chx:102168690/chx:102178949/chx:102190587/chx:102171399/chx:102174691/chx:102177569/chx:102188509/chx:102171279/chx:102171027/chx:102…	52	40	102187134/102187789/102189827/102171479/102176267/102170808/102179210/102174040/102190356/102185945/102187847/102189674/102190136/102168232/102182644/102168690/102178949/102190587/102171399/102177569/102188509/102171279/102171027/102175534/102182161/102178391/102188849/100861077/102174401/102191498/102173086/102186554/102190828/102171001/102175883/102169374/102187561/102177827/102176722/102182447	12	102187810/102178026/102175881/102186091/102174691/102179875/102190586/100861579/102189933/102170071/102171526/102177722
chx04010	MAPK signaling pathway	142/3264	277/7680	0.00170691	0.0387713	102188317/102171147/102175557/102184426/102172327/102175660/102191581/102180782/102185423/102179904/102185072/102174007/102180827/102171262/102173395/102183684/102176824/100861300/102176601/102190654/102178612/102174475/102186181/102187163/100861277/102188824/102182995/102185175/102178454/100862660/102190310/102182261/100861292/102180223/102171520/102172830/102187630/102168651/102179213/102174339…	GADD45G/RELB/DDIT3/PDGFRB/DUSP6/NFKB1/NFKB2/BDNF/JUN/GADD45A/ATF4/PDGFRA/PAK1/MYC/DUSP2/GADD45B/DUSP3/TGFBR2/FLNA/MAPK8IP3/LAMTOR3/RPS6KA2/DUSP5/CACNA1G/IGF2/MAPK3/TAOK3/GNA12/FGF7/NGF/TNFRSF1A/MECOM/CACNA1C/NTRK2/FOS/TRAF6/FLNB/PDGFD/CDC25B/FGF10/TGFB1/MAPK8/PDGFC/RRAS2/CACNB3/ERBB2/MAPK7/RASGRF2/RASGRF1/DUSP16/VEGFC/MAP2K6/AKT2/IGF1R/TAB2/KITLG/MAP3K7/RAP1B/FLT1/FAS/NLK/AKT1/EREG/MAPKAPK5/HSPB1…	chx:102188317/chx:102171147/chx:102175557/chx:102184426/chx:102172327/chx:102175660/chx:102191581/chx:102180782/chx:102185423/chx:102179904/chx:102185072/chx:102174007/chx:102180827/chx:102171262/chx:102173395/chx:102183684/chx:102176824/chx:100861300/chx:102176601/chx:102190654/chx:102178612/chx:102174475/chx:102186181/chx:102187163/chx:100861277/chx:102188824/chx:102182995/chx:102185175/chx:102…	142	70	102188317/102171147/102175557/102172327/102175660/102191581/102180782/102185423/102179904/102185072/102180827/102171262/102173395/102183684/102176824/102178612/102186181/102182995/100862660/102182261/102171520/102172830/102174339/100861087/102190712/102170917/102168517/102189826/102187405/100860807/102172719/102174543/100860837/102180451/102190163/102183226/102169693/102189773/102185860/100861228…	72	102184426/102174007/100861300/102176601/102190654/102174475/102187163/100861277/102188824/102185175/102178454/102190310/100861292/102180223/102187630/102168651/102179213/102191364/102168934/102182201/102181989/102180534/102171602/102169516/102187521/100861165/100860904/108633906/102178569/102173379/100860838/102175216/102178315/102191054/102180932/102189099/102174706/100860849/102178396/102178126…
chx04330	Notch signaling pathway	34/3264	54/7680	0.00188422	0.0399455	102177474/102172763/102189202/102188890/102190980/102183110/102176908/102184382/102169449/102178088/102189630/102184738/102172636/102189698/102183281/102182444/102172728/102173064/102178013/102179228/102182594/102173344/102188327/106502236/102189768/102190715/102187383/102183334/102177020/102191545/102184391/102183479/102190653/102186030	HES1/DTX3L/NOTCH3/NUMBL/PSEN2/CIR1/NCOR2/KAT2B/LFNG/HEY1/JAG2/MAML2/NOTCH1/DVL1/NCSTN/DVL3/SNW1/CTBP2/RFNG/ATXN1L/DLL1/NOTCH4/ADAM17/CTBP1/JAG1/DTX4/EP300/NUMB/NOTCH2/MAML3/ATXN1/DTX2/APH1A/RBPJL	chx:102177474/chx:102172763/chx:102189202/chx:102188890/chx:102190980/chx:102183110/chx:102176908/chx:102184382/chx:102169449/chx:102178088/chx:102189630/chx:102184738/chx:102172636/chx:102189698/chx:102183281/chx:102182444/chx:102172728/chx:102173064/chx:102178013/chx:102179228/chx:102182594/chx:102173344/chx:102188327/chx:106502236/chx:102189768/chx:102190715/chx:102187383/chx:102183334/chx:102…	34	10	102177474/102172763/102190980/102183110/102178088/102184738/102172728/102179228/102187383/102183334	24	102189202/102188890/102176908/102184382/102169449/102189630/102172636/102189698/102183281/102182444/102173064/102178013/102182594/102173344/102188327/106502236/102189768/102190715/102177020/102191545/102184391/102183479/102190653/102186030
chx00514	Other types of O-glycan biosynthesis	27/3264	41/7680	0.00211827	0.0421007	102172883/100860927/102175679/102186274/102169917/102187220/100861039/102169449/102177245/102185013/102168794/102174438/102181630/100861310/102191101/102176081/102174078/102178013/102185180/102183938/102182734/102187411/102176050/102187305/102169594/102179608/102172790	COLGALT1/B4GALT1/GALNT10/GALNT2/GXYLT2/GALNT12/PLOD3/LFNG/GALNT16/POFUT1/ST3GAL3/POFUT2/XXYLT1/ST6GAL1/B4GALT2/GALNT5/GALNT1/RFNG/GALNT7/GXYLT1/GALNT15/B3GLCT/POMT1/OGT/POMT2/GALNT3/LOC102172790	chx:102172883/chx:100860927/chx:102175679/chx:102186274/chx:102169917/chx:102187220/chx:100861039/chx:102169449/chx:102177245/chx:102185013/chx:102168794/chx:102174438/chx:102181630/chx:100861310/chx:102191101/chx:102176081/chx:102174078/chx:102178013/chx:102185180/chx:102183938/chx:102182734/chx:102187411/chx:102176050/chx:102187305/chx:102169594/chx:102179608/chx:102172790	27	0		27	102172883/100860927/102175679/102186274/102169917/102187220/100861039/102169449/102177245/102185013/102168794/102174438/102181630/100861310/102191101/102176081/102174078/102178013/102185180/102183938/102182734/102187411/102176050/102187305/102169594/102179608/102172790
chx04512	ECM-receptor interaction	56/3264	98/7680	0.00232874	0.0426515	102179674/102171074/102191085/100860940/102173608/102171801/102169172/102180190/108637403/102191378/100860828/102191301/100860971/novel.333/102185011/102183372/102179198/102185499/102188640/102169643/102186530/102169417/102177440/102176661/102190652/102178403/102172699/102182645/102182426/102169403/102171079/102171347/102170256/102178060/108634708/novel.332/102187813/102168376/102169839/102186321…	THBS2/ITGA11/COL6A1/COL1A2/ITGB5/LAMA5/FRAS1/ITGB7/LOC108637403/COL6A2/COL1A1/ITGB8/THBS1/-/SDC1/LOC102183372/TNC/ITGA3/HSPG2/COL6A3/ITGA6/ITGB3/LAMA4/LAMB1/THBS3/DAG1/NPNT/FN1/CD44/AGRN/COL4A1/COL4A2/LAMC1/ITGB1/GP1BB/-/ITGAV/LAMB3/ITGA7/SDC4/LAMA2/LAMC3/COL4A4/ITGA5/COL4A6/ITGB6/THBS4/-/CHAD/ITGA1/LOC108634846/VWF/CD36/ITGA9/-/LOC108634775	chx:102179674/chx:102171074/chx:102191085/chx:100860940/chx:102173608/chx:102171801/chx:102169172/chx:102180190/chx:102171801/chx:102191378/chx:100860828/chx:102191301/chx:100860971/chx:102171801/chx:102185011/chx:102183372/chx:102179198/chx:102185499/chx:102188640/chx:102169643/chx:102186530/chx:102169417/chx:102177440/chx:102176661/chx:102190652/chx:102178403/chx:102172699/chx:102182645/chx:102…	56	5	102191301/102182426/102186321/100860958/102174073	51	102179674/102171074/102191085/100860940/102173608/102171801/102169172/102180190/108637403/102191378/100860828/100860971/novel.333/102185011/102183372/102179198/102185499/102188640/102169643/102186530/102169417/102177440/102176661/102190652/102178403/102172699/102182645/102169403/102171079/102171347/102170256/102178060/108634708/novel.332/102187813/102168376/102169839/102187050/102184914/102190083…
chx04530	Tight junction	87/3264	162/7680	0.00241424	0.0426515	102171295/102185423/102169708/102181952/102178047/102175348/102177493/102177371/102189710/102178020/102175016/102179049/106503653/102179831/102170971/102176772/102168332/102185187/102170194/100861087/102181627/102172718/102181989/102180039/102168546/102179429/102178060/102186136/102191417/102179802/102181705/102181169/102178569/102178087/102182705/102173379/102172434/102186619/102176276/106503986…	PRKAA2/JUN/AMOTL2/PPP2R2A/MYH9/LOC102175348/MYH11/MYH10/CLDN1/RUNX1/PPP2CA/IGSF5/LOC106503653/ACTB/PPP2R2B/MSN/CTTN/NEDD4/NEDD4L/MAPK8/LLGL1/EPB41L4B/ERBB2/TJP2/MPP5/TJAP1/ITGB1/AMOTL1/RAPGEF6/ACTN4/PRKAB1/RHOA/RAC3/MYL9/SCRIB/PRKACA/HSPA4/NF2/ACTR3/MICALL2/WHAMM/CACNA1D/LOC102174891/PPP2R1B/OCLN/ROCK2/PARD3/RAP2C/F11R/PCNA/SLC9A3R1/RAP1A/AMOT/TUBA1A/DLG1/CGN/LOC108638534/CCND1/ARHGAP17/MPDZ/LOC1…	chx:102171295/chx:102185423/chx:102169708/chx:102181952/chx:102178047/chx:102175348/chx:102177493/chx:102177371/chx:102189710/chx:102178020/chx:102175016/chx:102179049/chx:102181952/chx:100860883/chx:102170971/chx:102176772/chx:102168332/chx:102185187/chx:102170194/chx:100861087/chx:102181627/chx:102172718/chx:102181989/chx:102180039/chx:102168546/chx:102179429/chx:102178060/chx:102186136/chx:102…	87	40	102171295/102185423/102169708/102181952/102175348/102189710/102175016/102179049/102185187/102170194/100861087/102172718/102180039/102168546/102179429/102191417/102181705/102172434/102176276/102177840/102174891/102170070/102181692/102185098/102172276/102176930/102178485/102178031/102169650/108636002/108637886/108634517/102168557/102182013/102179737/102168790/102178667/102187059/102174045/102171306	47	102178047/102177493/102177371/102178020/106503653/102179831/102170971/102176772/102168332/102181627/102181989/102178060/102186136/102179802/102181169/102178569/102178087/102182705/102173379/102186619/106503986/102174706/102185782/102185723/102175451/106503247/102188568/102177410/108638534/102184969/102168826/102180271/102182533/102169016/102179873/102172357/100861301/106502362/102173178/102180027…
