# Supplementary material for: METTL3 Promotes the Differentiation of Goat Skeletal Muscle Satellite Cells by Regulating MEF2C mRNA Stability in a m6A-Dependent Manner
Source: Int J Mol Sci. 2023 Sep 14;24(18):14115. doi: 10.3390/ijms241814115 (PMC10531580; doi:10.3390/ijms241814115)
Supplement: Supplementary file 1 [file ijms-24-14115-s001.zip › Table S8.xlsx]

## Sheet: RNA-seq & MeRIP-seq overlap
MeRIP-seq	RNA-seq	Overlap
SMTNL1	BRAF	MYC
FOXO4	RRAS2	MEF2C
GDF9	MRAS	NOTCH2
MYC	PRKCB	HES1
RPUSD2	LOC108638200	HEY1
C1orf74	MAP2K2
MTMR12	MAPK3
ZFP62	LAMTOR3
TBL2	MKNK2
PKD1	RAP1A
TBC1D16	RAP1B
SLC35B2	MYC
TANC1	TNFRSF1A
SAC3D1	FAS
MCL1	IRAK1
ABHD17B	MAP3K7
TRAF3IP3	MAP2K6
NAB2	MAPK14
ZBED5	DDIT3
RWDD3	MEF2C
BMS1	RPS6KA5
ZNF317	MAP3K4
KLF13	TP53
RNF168	AKT1
BBS12	MAPK8
RSAD1	JUN
EXOG	MAPK7
ASB7	NOTCH1
KRI1	NOTCH3
CDK13	NOTCH4
POMK	NOTCH2
ZNF449	RBPJL
COA4	HES1
B3GNT2	HEY1
WDR55	MAML3
RNF145	PSEN2
SPPL3	DLL1
JRKL	JAG2
RPS6KC1
IL6ST
CORO2B
RBFA
TOR1AIP2
CEP19
IRGQ
ZNF331
ZNF395
SEC24A
IQCC
DIPK1A
ZBTB24
APBB2
PRAG1
ENTPD4
ACVR1
SOCS5
TMEM131L
CMC2
ARHGAP10
IMP3
ALKBH1
C5orf15
WSCD1
SNX18
RHOBTB2
IRF2BP2
OSGIN2
VPS13D
WDR26
AP1G1
COMMD5
ZBTB49
LENG8
FAM135A
TMTC3
KIF13A
MYCT1
ZXDC
CCNT2
WAC
ST6GAL1
FRYL
ZBTB47
PGRMC2
SPAG7
HARS1
NAA38
MALT1
PELO
MED19
HOXD8
UTP15
MVB12B
POLI
HCFC2
NACC2
POGZ
POMT2
ZNF639
DDX56
JAG1
AFDN
GEMIN6
TRNT1
PIAS1
OGA
GJC1
TBC1D9B
ARPC5L
MTPAP
OTUD4
NAAA
ITPKB
F11R
MGA
ARID1B
ZCCHC8
PLAU
DYRK1A
TMEM69
COMMD3
ZDHHC3
NFIL3
C11orf68
PPM1D
TRIM41
ING2
STK11
SEC62
TTC17
CDADC1
KAT6B
S1PR1
PAAF1
CHMP4B
KDM2A
YARS2
GTF2H1
CLEC14A
ITPRIPL1
ZBTB1
BTBD8
KIAA1671
RBBP5
VEZT
ND2
KBTBD7
RBBP6
WDR43
JADE1
NEK9
PPP1R15B
SNN
ADGRA3
BPNT2
CHAMP1
ZNF787
EIF4G1
RAB23
NRP1
KLHL9
WDR73
RANBP6
KBTBD2
CAVIN2
HAVCR2
ZNF830
ZNF496
GRPEL2
EXOC5
UQCC3
EPB41L2
SZRD1
EHBP1
ACVR2A
MIR1306
KMT2E
ARHGAP17
FAM160A2
BAG5
SH2B1
ORAI1
CWC22
NECTIN2
IDI1
RNASE4
DAPK3
SCYL1
MFAP3
TARS2
OSBP
ZNF606
ALG2
CCDC71
COX19
OGT
KLF4
SLC38A7
YTHDF3
C5orf24
RAPGEF2
RBM26
LDB1
SERTAD1
XPO6
SASH1
KMT5B
TBRG4
GAB3
TMX4
FAXC
OGFR
TIMM8B
UQCRFS1
MRPL54
RNF8
TET2
MRPL50
SNX21
PPM1G
PKNOX2
ELAC1
TLN2
RAB40C
FBXW7
PNKD
VPS26C
USP47
YAP1
SLC44A2
TMEM192
TECRL
TOMM5
PDE7B
ZNRF1
ZNF281
APEX2
RAI1
PELI1
ZBTB10
VPS8
FOXK2
DUSP23
ARID1A
MAD2L1BP
TBC1D4
MGAT2
PDE4DIP
PHF23
CHD9
STK17A
ESS2
YTHDF2
ZNF148
TXNDC15
HUWE1
ZMYM5
ZNF777
ZBTB2
RNF103
ABHD17C
URGCP
GTPBP3
MAP3K1
ALG11
UBFD1
GOLPH3
ARHGAP21
PDP1
RPRD2
EMC9
CSRNP2
DYRK2
KLF7
TSFM
JPH2
ZMYM1
FBXL3
DDX6
PPP4R2
TCF25
RBM6
POP7
SERBP1
KCTD15
WDR5B
PCSK7
POLR1F
RLF
ADNP2
SECISBP2L
KCTD20
CDKN2C
PHF3
TMEM168
FAM204A
TXNDC11
MSANTD3
PANK4
NSRP1
C3orf33
SEMA7A
FXN
ITGB5
TMEM60
HARS2
PHF21A
TMEM131
LTBR
C1orf50
ARHGAP5
PBXIP1
TMEM63A
DLC1
SERTAD3
EMSY
ZBTB11
CTIF
VEGFC
ZSWIM6
SOS2
ZNF784
ELF2
ZHX1
ATP2B1
SRPK2
DCUN1D3
ZFYVE26
TRAF6
GDE1
7SK
SETD5
LGR4
CDYL
DDX17
ZNF264
RBM12
NUP153
ARMCX3
KAT6A
PSMG1
TRIB2
PRUNE1
KIAA0319L
ANKIB1
ARID4B
USP15
TBC1D8
MAGI3
UBE2J2
SLC25A37
FEM1C
ZNF462
LSM3
NANP
F2R
LLPH
PKN2
QTRT1
MIA3
LEO1
KIF3B
FZD4
YIPF1
EIF2A
ADM
LRP10
PIAS2
BCAR3
SRRD
COPS2
FEM1B
SURF4
CREBZF
TYK2
TRMT10C
PRPF40A
SFMBT2
MOCS3
NFATC2IP
RAD17
DMAC1
USP6NL
ETFDH
CREBBP
PSME3IP1
RRS1
GAB1
TRAK1
NIPBL
UBTD1
HSDL1
EP300
WDR33
RNF139
LEMD2
CLINT1
FAM20B
GNA11
ICMT
GORAB
NAT10
BTG1
CEBPG
BIRC3
FLRT2
IFIT3
PRMT9
RREB1
JCAD
TERF2
PATZ1
TNRC6A
ALMS1
CDC5L
ATP6
MRPL14
EML1
PRNP
TNKS1BP1
RANBP2
TRIM24
HEXIM1
DOK1
ND5
NOP10
PSMB7
FRMD6
NSFL1C
RMI1
SNRNP35
RNF25
AHSA1
CDV3
ELMO2
RPS6KL1
CRK
SGMS1
ZNF518A
HMGXB3
MGAT1
SNIP1
PHF13
C12orf65
GOLGA5
TSPAN14
MYEF2
YEATS4
RSPRY1
R3HDM2
POLR3B
CEBPZ
BEST3
MRPL34
HERPUD2
CHD1
IKZF5
FTSJ3
DHRS7B
KRBA2
ASF1A
UROD
MRPS30
C1orf131
CCNL1
SH3BP5L
GEMIN7
SLCO3A1
RFX7
OSR2
LDLRAD4
SCAF8
RSF1
ERRFI1
SCYL2
ELP3
CPSF7
UBA1
ZNF318
SAP30BP
SETX
THAP3
SGCB
NIPA2
NR2F2
DNAJC11
FAM131B
MORC3
FKRP
CAMSAP2
TBCCD1
MIDN
NGRN
CHST12
JRK
SART3
IL1R1
MTRES1
TBC1D10B
DNASE1L2
SFR1
CIR1
LATS2
PSEN1
DDX55
KDM5A
CEP120
MB21D2
RXYLT1
ZNF565
TRIM13
HSPA12A
PTCD3
CENPB
ZNF184
AQR
PARP4
GTF3C2
NCOA1
UPF3A
PLEKHF2
DDX47
DDX20
PGM5
DGKZ
STBD1
ERG
PTCD2
YTHDC1
HSPA13
ZFP1
PPP1R9B
MIER1
STX3
PPIG
MED11
PARD3
TSPAN17
PHAX
ADGRF5
R3HCC1L
AP3S2
SGTA
CDKN2AIP
UVRAG
NOL8
MIEF1
BTD
TMEM100
MTFR1L
SUZ12
TBCC
VGLL2
LPAR6
TRMT6
ZFP69
ZNF605
PDZRN3
CD164
TLE3
HTATSF1
KLHL11
HECTD1
UTP23
YWHAG
UTP3
IPO7
EIF5B
RRP15
MSRB2
ZW10
NCOA6
GFOD2
MPHOSPH8
THUMPD1
ZNF326
HOXA3
PNN
CAMLG
MRPS27
CRTC3
SCYL3
KANSL1
TSC22D2
TCAP
NCBP3
EMC1
TMEM120A
APOA5
CDC16
DHDDS
CCNJ
TMEM35B
FLI1
MARK4
B4GALT5
KCTD3
TMEM68
SMIM12
R3HDM1
HGS
NUDT2
CHD6
BTBD7
SIRT1
ZNF579
FBXO11
PRDM4
RNF7
MTX1
C16orf91
ZADH2
PWWP2A
SP3
PCNX1
RCCD1
CCDC97
COX14
EPC2
GPAT4
MTFMT
THAP5
ZNF79
RNF169
MYD88
ZNF438
ZBTB26
RIOX1
CENPC
WARS2
PDAP1
TMEM11
COMT
ZFP37
FXYD5
LRRC69
TRMT5
SYNJ1
TGS1
CAMK2G
DDX46
ELF1
MRPS34
HOMEZ
PHIP
IMPACT
NUP50
NSD1
SPRING1
BAZ1B
R3HCC1
ZMYM4
ARL14EP
USP4
ALKBH8
MED6
VPS72
ZNF235
TWNK
RESF1
FAM193A
PYGO2
C3orf38
FBXW2
DNAJC2
MED28
MRPL27
PPP1R18
WDR89
PRPF4B
TGFBR1
DDX24
NUMA1
SPRTN
ZBTB14
EMC4
SLC30A5
POMGNT2
ACVR1B
NDUFAF8
MAGI1
IFNGR2
CCDC66
ZNF48
WDR48
ZNF768
PHF10
DCTN6
PITX2
SDF4
NCK1
ARFGEF1
RASD2
MDN1
MSL2
B4GALT1
HIRIP3
NSD3
NDST1
MRPL51
EFTUD2
AZI2
MAML1
AP4B1
GUCY1A1
IFNAR2
HAUS6
GTF2E1
C1orf115
RAB5A
SNUPN
NR2C2
HEATR6
NOL9
PEAK1
SLC35A4
CTTNBP2NL
ENDOG
MARK2
MAST2
CANT1
IGF1R
CSNK2A2
BTBD6
PIAS4
DCLRE1C
PELP1
KLHL42
TRIP12
SEMA4D
EVA1C
RAB35
INTS5
TMEM115
PXDC1
CSTF2T
BACE1
ARHGEF15
RCOR3
SCAF4
MRM3
ZMYND11
PHOSPHO2
TSC22D1
EMG1
MRPL49
TULP4
NOM1
YY1
UACA
PEX2
CYP2U1
DERL2
ITGA10
EXOC1
GIGYF2
NPAT
CCNK
CLPP
ATP23
PPP4R3A
SCARF1
IREB2
HYAL1
WDR53
MTMR4
KBTBD4
POLR3E
BMP2
ZNF12
ANK3
UBXN7
PHACTR4
CD163
UBE2K
FBXO42
UBE2V2
ARID2
IST1
SPART
LRP6
KIF3C
PDGFRL
EMP2
ZNF445
SIDT2
PMEPA1
NAA10
TTC4
SUPT5H
SLC40A1
TERF1
SEMA3C
LIPT1
CAMK2B
CRYZL1
BCL10
GLTP
KCTD7
TRAF1
SPTBN1
SCRIB
VSIR
GMEB1
ABCF3
THAP11
PHF12
BCAR1
BRMS1L
TIGD5
CNOT8
CDK12
MEGF8
ND6
RUFY1
EXOC7
KAT14
CNNM3
VWF
MIER3
KDM2B
RRAGA
USP42
NXN
CDC42BPB
SC5D
USPL1
DAG1
PPP1R12A
PEX11A
NR1H3
USP34
EDEM3
TMEM185B
OSER1
RNF20
WBP4
UBA6
ZNF292
HSPH1
HS1BP3
PGAP3
UBXN4
CHAF1A
METTL18
PBDC1
INPP5F
TCF20
ZC3H15
BCL2L2
MRPL55
PINX1
EIF2AK1
MARK1
RNF121
SDE2
RAB3GAP1
NFE2L2
CCDC174
PIGO
APC
ZZZ3
UPF2
PPP3CB
ZC3H13
SLC25A28
TOPORS
KXD1
TRAF3IP1
TM2D2
LYVE1
KIAA1143
ZNHIT6
ERBIN
ACAP1
GSPT1
CHD7
FAM32A
NUP42
CACHD1
SRL
NEO1
KCTD18
FASTKD3
ACBD3
RNF19A
ENG
HSD17B4
PUS3
TAPBPL
PRSS23
VEZF1
ASPH
RANGAP1
KMT2B
SS18L2
TSR3
LIG3
TRAK2
SAT2
ESF1
ANO8
HERC2
SNAPC5
ENPP1
CHTOP
ZBTB22
FBXO38
TAF8
TMEM70
PAN3
SAFB2
ALDH7A1
SNAP29
MICALL1
CAMTA1
MED16
COG7
ZNF614
MRPS31
RETREG2
PRKRIP1
CEP57
LRRFIP1
CWC27
SARS1
ANAPC7
EN1
CSNK1D
RINT1
TSHZ2
RBM28
PDZD8
RING1
BCL7A
MOGS
TPD52L2
SPTY2D1
N4BP1
ZFYVE1
ZNF333
PEX14
KLHL36
ZNF503
ZMIZ1
EFNB2
NOL11
NTHL1
LYAR
CTDP1
LGI1
NFKB1
TAB2
NBN
NIN
AMBRA1
PLEKHA1
MERTK
TPRN
OARD1
POLR3D
MLH3
SMURF2
TESK1
C16orf87
PES1
C8orf48
DCAF5
CIAO3
LSG1
RALGPS1
INSIG2
CIAO1
TOE1
TOMM7
RBM12B
STYXL2
SURF6
POLR1B
TTC28
GNB2
ARAP3
CRKL
PRDM2
CLK1
NDUFS6
TEAD4
NFIA
USP8
ZSWIM8
ZDHHC5
TOR1A
ATXN7L2
CXXC5
PDCD11
ETFB
PNISR
KDM5C
RIPOR1
ASXL1
DNAJC3
BTBD2
EDC3
ZNF598
ADAM17
MPLKIP
ZNF215
WDR20
ZEB1
FAM161A
TIMM22
MAP3K3
ZNF16
DERPC
ASCC2
TRIM44
NET1
LAMTOR2
ASB6
FAM13A
RAB8B
YLPM1
TMEM117
RHOB
LCAT
TRIM45
SMG6
SMG5
BRIX1
KDSR
PDGFA
BCDIN3D
ZMYM2
SEL1L
NSMAF
CMKLR1
PLEKHM1
VCP
ZFPM2
EIF2B2
TRIM26
ND3
NEU1
POLR1D
TUBG1
PALM2AKAP2
ZFP64
FBXO22
SEC63
NKAPD1
TRAPPC5
PIP4K2C
ADGRL4
TMBIM6
MTF2
ZNF622
PUS1
PPP2R5D
LENG1
CCDC15
UBE2R2
AKAP13
COBLL1
KBTBD8
FAM104A
AATF
WDR3
RABGAP1
BSDC1
HNRNPH3
NUFIP1
GPATCH4
ZNF189
DAB2IP
BIRC2
GZF1
BICRAL
DOCK5
MRPL44
ALKBH2
TNFAIP1
HSPA12B
NUMB
ZNF623
RSPH6A
H1-0
LRRC8A
RPS6KB1
CDH24
ZNF689
FAM120B
BCLAF1
NOL6
KCNN1
ASB3
MRPS28
PARG
ACOX3
C9orf78
RTF1
ZNF354B
ZC3H4
TAB1
ERAL1
KNOP1
CDK5RAP3
TRIM21
LARP6
AURKAIP1
APLP1
EXOC3
BMP4
RBM48
KLHDC10
RFLNB
MAP2K4
TRIM68
BORCS5
PARP9
WNT11
EIF3A
SNX19
C6orf120
TAF4
PRRC2A
CNOT11
FILIP1L
BBS4
CCDC12
ZNF41
PXMP4
FUT10
AMMECR1L
THADA
PREP
SON
CLTB
DYRK3
FAM89A
LPGAT1
NIT1
C1GALT1
BUD13
ZNF532
ACAD9
ARFGAP1
FBXW11
CILP
INTS13
CARD6
EXOC8
CFAP97
MTERF2
SKI
ARHGEF40
MRPS21
TIMM50
CTCF
SAFB
MED1
MDC1
ZNF304
IL17RA
DIS3
JDP2
PHRF1
DOHH
ZNF287
PMS2
C15orf61
CCNQ
NUDT7
BMPR1A
PPP1R8
CSGALNACT2
SOLD1
MED18
ZNF276
PANK3
HPS6
DNAJB12
ZDHHC6
NCOA2
TAOK3
CDKN1B
TM4SF1
PPL
AKAP10
ERCC6L2
ING1
CDH7
EXO5
PHF2
TNIK
PUM3
BCL9L
TUT4
KLF3
ZNF174
FZD6
CYTH3
AIMP2
HBS1L
PIGM
ZBTB5
KLF6
NTF3
PPRC1
TSPYL1
PIP4K2A
CEP68
ADAMTS1
ZNF227
KCTD6
TPPP
GARRE1
PLD1
ABHD13
HMGN4
TP53BP2
SUN1
ENY2
LIMK2
APBB1
SLC9A5
C18orf21
TRIM8
SLC25A3
UFSP1
FAM120A
PALB2
KDM6B
DNTTIP2
TNK2
USP16
PPP1R37
LINS1
TMEM199
EDEM2
ASPHD2
SMAD4
PRRG1
CWC25
GEMIN5
MBTPS1
MAP1S
CYHR1
TMEM234
ZNF618
ITSN1
ZNF335
ZNF646
DDX23
MTERF4
DIDO1
PRMT6
FANCE
ZNF8
DDX10
ARHGAP31
NDUFA1
NAA25
TRIP10
CLIC3
SCAF1
IWS1
LRRC8D
RYBP
LUZP1
SIMC1
PROSER1
STK17B
LMAN2L
HIVEP1
B3GNTL1
HPCAL1
GPATCH2
ZFP14
STK35
ZCCHC7
PRRC2C
PFDN1
TFE3
IFIT1
MSTN
CCDC51
SACS
DTNBP1
AGAP1
CHST10
CNNM2
PKP4
ANKRD17
ABTB1
ZNF45
FAM217B
CWC15
BMT2
PER1
OMA1
ZFYVE9
LRIG2
DESI2
SETDB1
PTPDC1
AHDC1
NXPE3
NUDC
HARBI1
ING5
MEX3C
ZCCHC10
HSPA1L
MAGEH1
CEMIP2
RIOK2
PITRM1
CD2BP2
ZNF354C
KREMEN1
POLR3GL
GIT2
BLOC1S4
ZMAT2
FAM78B
ETV3
EHBP1L1
FAM98B
SLTM
MRPL46
CBLB
NBEA
MEPCE
ASTE1
NLN
POLR1A
CUL3
S100B
PSMD7
ORC2
NCOR1
AGTPBP1
GNE
ADORA2B
CNOT4
ACAA2
ROCK1
INTS14
ZKSCAN5
LIG4
COG1
NAGLU
KAT5
AEBP2
ZNF865
RASGRP3
SHF
DLG5
ANKRD49
SUPT6H
MTG2
GEM
ZNF687
FZR1
PI4KB
LRRFIP2
VCPIP1
UTP25
TRMT44
TSEN2
PCBD1
MPHOSPH10
USP31
ZSWIM9
BCORL1
FAM193B
ZNF451
ND1
C21orf91
ICE1
YAE1
LARP4B
MARCHF9
WDR18
MLEC
PFKP
SLC30A1
GATAD1
CDC37
S100A16
SEMA4B
MRPL58
SPOUT1
MCFD2
BTBD10
TRAPPC3
DNMBP
PLEKHH3
ABRAXAS1
EIF1AD
LDLRAP1
SLC35B3
TBPL1
CIB1
MBD3
PSMC3
INPP5K
IKBIP
SRM
MRPS11
CDC42EP1
TRIM56
ZNF613
KCTD21
DDX5
EPS8L2
ARHGAP25
USP36
ZSCAN26
LCORL
TBC1D25
SLC15A4
CCDC127
ASDURF
DPP7
LRRC41
SIN3A
VIRMA
TMEM126B
AUTS2
FGD5
LARP1
XPC
ZNF316
SYNC
CCNE1
THAP9
ZSCAN25
SLC35E1
CHCHD1
ZNF771
MCPH1
CGGBP1
SRSF4
PPP4R3B
ZKSCAN7
SOCS4
XYLT1
PEX13
PXYLP1
TMEM218
DHX33
PPM1M
JMJD1C
QRICH1
CRTC1
DNAJC7
STRAP
TRMT12
DBR1
TRIM3
LATS1
TRMT10A
GPANK1
MGME1
MRPS23
SPOP
ZNF644
GADD45GIP1
MMRN1
ZNF592
PABPC5
CENPI
TSHZ1
SECISBP2
MSH6
DNAJC1
MEGF9
ZFP2
PRKDC
DNAJC17
PHPT1
DAPK1
PRR16
SCAF11
SENP5
CLN8
MRPL16
MIDEAS
NCK2
ANAPC15
TRAP1
SNW1
EFNA4
ANP32E
CASC3
REXO1
PGBD2
OSBPL5
CEP164
POLR2A
AARS1
PAXX
EYA3
MFAP1
TAF1B
LRRC14
RFX5
CCDC18
UTP11
GCDH
PSD3
PKD1L3
ACP5
SLC1A5
SLC35A5
PPM1K
KCNN2
RLIM
FBXL5
PIM2
GNA12
CCDC124
SLC35C1
SETD6
PRPF31
SNRNP25
RIMKLB
PCED1B
PPIL6
SLU7
DPCD
PACSIN3
ZNF217
CHMP6
PPFIBP2
TMEM250
FBH1
LETM1
PCBP1
FBXW4
OSBPL2
ZFC3H1
CCP110
OSBPL8
VPS39
HEY2
TRIM33
CCDC77
PGAP4
TTF1
PSMD5
SRBD1
GARS1
CACTIN
CEP63
KLHL15
SLC39A10
ARHGAP24
SEPHS1
DR1
CASP8AP2
SURF1
EARS2
INPP5A
CHRNE
ZNF655
HS6ST1
ZNF263
AAR2
HSP90AA1
RPUSD4
ZNF7
HEY1
ZNF408
CCDC130
SIX1
ZNF786
CMTR2
MUL1
RIF1
QSOX2
SREK1IP1
CTR9
KLHL12
RMND1
MCM3AP
PCNX4
ADAR
DOLK
POP1
DAP3
CCM2L
DEK
GPATCH1
EXOSC4
ZBTB34
FAF2
YTHDC2
ATG2A
CEP162
MAP1A
DNAJC10
BOLA1
FAN1
ANGPTL2
DUSP4
CLDN12
RAB3A
UBXN1
DRC1
IP6K1
IQCE
UBAP2
TPR
SMAD1
PCDHGC4
ITPR2
BPTF
DDB2
MPV17L2
HDAC11
RNMT
CHCHD4
ARVCF
SEMA4C
HYAL2
SETD2
SYNRG
ND4L
ZNF175
PHB
ANKLE2
HNRNPK
ZNF34
LRRC8B
TNRC18
TMEM87B
KLF10
AKAP8L
ZNF140
USP21
JAK2
GPATCH3
BICD2
ZNF609
CPTP
HNRNPU
SUGP2
CORO1A
TMA16
CEP170
TIMP3
MYO9B
NOTCH2
PIP5K1C
ZNF593
LARS1
SMKR1
SUPV3L1
SLC25A14
AKAP8
TMEM267
TRIP11
RNF111
TTLL4
MRPL41
TJAP1
SCNM1
KIAA0232
MNS1
CYB5D2
PARS2
KANSL1L
TIGD6
FKBP15
SHCBP1L
ZNF212
FKBP8
CSKMT
UBE2Z
ZNF518B
ZBTB46
ARSI
TBCEL
ADRA1D
SH3PXD2A
SPPL2B
ARHGAP32
SSH1
ATRIP
SYF2
AHCTF1
CILP2
IL33
CABYR
ALDH4A1
GCC1
DLGAP4
NR1H2
ZNF182
FKBPL
SNAPC4
NEPRO
MEF2C
TSPYL2
PHLDB1
SEC16A
C5orf63
FUT11
OGFRL1
HM13
NR2C1
DYRK1B
RNF214
ZNF527
UMPS
FBXO21
NAB1
MYBBP1A
EPHA4
DDX19A
UQCC2
UHRF2
COG2
ZBTB39
POP4
GPR4
CDC42EP4
RBSN
CCDC107
SIAH2
UBAP1
C6orf132
ARMH3
ZNF26
FLNB
CAMK2N1
KANK1
ADARB1
ERCC1
STX10
SHROOM2
PCDHB7
ARHGAP22
XXYLT1
EPM2AIP1
ZBED4
RALBP1
POLR1G
C19orf44
GNL3
PIN4
PNMA1
HPS5
ZNF32
C2orf49
SAYSD1
JMJD4
ATG101
WFIKKN1
LEMD3
AASDH
DES
OGN
ALDH16A1
TIPARP
RCL1
PHLPP2
KANK4
ABL1
FAM50A
NISCH
THUMPD2
HDHD3
AP5Z1
CACNG1
DST
CCDC92
JARID2
RBM18
EXOSC2
TMEM63B
TNS2
NRROS
PDS5A
SART1
GNA13
MPRIP
ARAF
PWP1
ARHGEF17
LRRC59
METTL6
NOP2
MCM9
ABHD8
C3orf62
AHNAK
ZNF277
PJA2
HES1
ZNF691
SH3BP4
FITM1
ZNF329
TOX4
CELSR2
ANGEL2
PAGR1
DUSP14
ZNF746
CTNNBL1
RTL6
PIGW
SYAP1
GRAMD1A
FAM78A
WIPI2
MMAA
C12orf73
ODF2
C4orf54
C12orf43
SUDS3
EPC1
TRPS1
ZNHIT2
RARA
PHACTR1
GTF3C3
ACAD8
BRMS1
RUNX1T1
TDRD3
CCDC137
PSMD8
EFCAB14
PPIL4
LSM10
DHX38
BRD8
MLLT1
PROCA1
TBC1D5
RABEPK
PCYT2
PCF11
FBXL12
KIAA1755
TBC1D22A
C14orf93
KIAA0753
MYH8
MFHAS1
PCIF1
RNH1
MAP7D1
MIX23
GPN2
RNASEH2C
QSER1
FBXO46
TBX15
WDR59
OCIAD1
TPX2
C1QTNF7
SNRNP48
KIAA1958
KCNS3
IQSEC2
IKBKB
AMZ2
MON2
COPG1
PAXIP1
RFXAP
ZNF75A
ACP2
FGF6
KMT2C
FRAS1
BAHCC1
ANO10
LANCL2
MAP3K8
GTF2F1
MPG
FBL
ETV6
C2orf42
MMACHC
IRF2BP1
EPRS1
BRICD5
TJP1
OTULIN
GABPA
COLGALT2
UBOX5
VARS2
TCFL5
NOP9
ID1
FGF9
SDAD1
ATXN7L3B
KIF27
GPR137
MANEA
CEP57L1
IRF2BPL
JADE3
NOA1
HEATR4
FOXP4
ATP5IF1
MTRF1L
PDCD5
FBXL15
MECOM
HOXB3
CCDC183
PQBP1
PEMT
ZNF180
ATG5
TMUB2
CFAP298-TCP10L
AKAP9
PCNX3
MAD1L1
DDX27
PHB2
TRIB1
MARS2
SEC22A
N4BP2
MKKS
APPBP2
ZSCAN29
TRIM47
SMARCC1
NHLRC3
TSR1
TMEM223
TRMT13
USP9X
EXTL3
EIF2B5
INTS2
ZNF792
GUCA1ANB
ZNFX1
TRAF3
ZBTB48
C1QA
KIAA2026
REX1BD
CUEDC2
TASOR2
MRPL22
RAB9A
ST3GAL1
TYSND1
NFRKB
P97BCNT
LRRC3B
SPRED2
STX4
HSCB
GTF3C5
SIPA1L3
ATF4
SNTB2
ZNF205
RIN2
SHLD2
IK
FAM166A
ZNF473
ZUP1
SNRK
CHKA
LYN
TXNL4B
CREG2
RAI14
TRIM11
HDDC2
DDX41
NUP62
CCDC93
SUCO
SLC43A3
ECM2
TNFRSF21
CDK5RAP2
[truncated: 125 more rows]

## Sheet: E60d vs B12m Diff_m6A peak
Gene_name1	chr	chromStart	chromEnd	name	score	strand	thickStart	thickEnd	itemRgb	blockCount	blockSizes	blockStarts	geneID	ReadsCount.input.Control	ReadsCount.IP.Control	ReadsCount.input.Treated	ReadsCount.IP.Treated	ModLog2FC_control	ModLog2FC_treated	pvalue	padj	DiffModLog2FC
SMTNL1	15	2485914	2485989	peak_2091	0	-	2485914	2485989	0	1	75	0	ENSCHIG00000003345	7	64	3	423	3.53318	7.69066	0.000268779	NA	3.46074
FOXO4	LWLT01000021.1	10662444	10662494	peak_3756	0	-	10662444	10662494	0	1	50	0	ENSCHIG00000013179	8	67	8	571	3.4541	6.77233	0.00011761	NA	2.8104
GDF9	7	66027858	66028108	peak_878	0	+	66027858	66028108	0	1	250	0	ENSCHIG00000008167	40	108	7	89	1.88146	4.425	0.00444972	NA	1.72245
MYC	14	69342486	69342711	peak_1955	6.79415	+	69342486	69342711	0	1	225	0	ENSCHIG00000013686	504	1640	108	755	1.48105	3.17718	9.08e-06	0.00901066	1.5257
RPUSD2	10	66900230	66901030	peak_1441	6.45831	-	66900230	66901030	0	1	800	0	ENSCHIG00000006152	293	784	64	458	1.93711	3.63242	1.72e-05	0.0113725	1.51367
C1orf74	16	72149641	72149888	peak_2204	0	+	72149641	72149888	0	1	247	0	ENSCHIG00000021606	80	183	25	180	1.64152	3.59368	0.00145656	NA	1.50989
MTMR12	20	41327352	41327402	peak_2837	0	+	41327352	41327402	0	1	50	0	ENSCHIG00000008426	64	169	5	62	1.97815	4.43253	0.00894262	NA	1.44408
ZFP62	7	70573619	70573744	peak_886	0	+	70573619	70573744	0	1	125	0	ENSCHIG00000010843	84	192	43	265	1.5457	3.32485	0.000746487	NA	1.43814
TBL2	25	33447983	33448058	peak_3313	0	+	33447983	33448058	0	1	75	0	ENSCHIG00000015142	121	231	29	150	1.20645	3.03479	0.00153368	NA	1.41638
PKD1	25	1552985	1553160	peak_3361	0	-	1552985	1553160	0	1	175	0	ENSCHIG00000016351	104	209	38	235	1.48997	3.34507	0.00263042	NA	1.37284
TBC1D16	19	51843976	51845037	peak_2701	5.56593	+	51843976	51845037	0	2	18207	0,854	ENSCHIG00000012817	212	387	91	413	1.48299	3.02443	0.000226845	0.0211099	1.31202
SLC35B2	23	31087616	31088116	peak_3119	5.34648	+	31087616	31088116	0	1	500	0	ENSCHIG00000018057	240	603	49	305	1.85668	3.4324	0.000445749	0.0245781	1.31148
TANC1	2	99043484	99043584	peak_217	0	+	99043484	99043584	0	1	100	0	ENSCHIG00000026445	89	258	9	90	2.16231	4.17069	0.00701248	NA	1.30319
SAC3D1	29	43684885	43685157	peak_3654	0	+	43684885	43685157	0	1	272	0	ENSCHIG00000017675	133	407	38	306	2.13185	3.76087	0.00146445	NA	1.28132
MCL1	3	100041949	100042124	peak_466	5.59362	-	100041949	100042124	0	1	175	0	ENSCHIG00000027012	194	569	139	1038	1.79565	3.23681	0.000145812	0.0207087	1.24495
ABHD17B	8	47864848	47865108	peak_1169	0	-	47864848	47865108	0	2	170,5	0,255	ENSCHIG00000013948	150	354	37	214	1.56401	3.23896	0.00296431	NA	1.24309
TRAF3IP3	16	72149659	72150134	peak_2266	0	-	72149659	72150134	0	1	475	0	ENSCHIG00000021484	96	243	37	231	1.72394	3.35451	0.00242106	NA	1.23547
NAB2	5	55671178	55671253	peak_700	0	-	55671178	55671253	0	1	75	0	ENSCHIG00000019285	158	305	24	130	1.47682	3.19658	0.00405386	NA	1.22883
ZBED5	15	40536493	40536668	peak_2130	4.52672	-	40536493	40536668	0	1	175	0	ENSCHIG00000011923	331	789	84	451	1.44936	3.02594	0.00187266	0.0433831	1.2192
RWDD3	3	72263395	72265805	peak_350	5.59362	+	72263395	72265805	0	2	423,27	0,2383	ENSCHIG00000012406	207	587	149	892	1.89624	3.30037	0.000146057	0.0207087	1.2176
BMS1	28	32283151	32283301	peak_3626	5.56593	-	32283151	32283301	0	1	150	0	ENSCHIG00000023251	344	1134	87	573	1.92191	3.35268	0.0002801	0.0211099	1.21461
ZNF317	7	98838031	98838613	peak_934	0	+	98838031	98838613	0	2	5,70	0,512	ENSCHIG00000015369	60	151	28	190	1.7836	3.52558	0.00510334	NA	1.20623
KLF13	21	27294364	27294439	peak_2900	0	+	27294364	27294439	0	1	75	0	ENSCHIG00000007281	63	166	34	247	1.95838	3.67947	0.00482024	NA	1.2033
RNF168	1	70766998	70767073	peak_103	0	-	70766998	70767073	0	1	75	0	ENSCHIG00000023259	72	156	36	191	1.35742	3.0559	0.00459037	NA	1.19647
BBS12	17	36150505	36150605	peak_2317	0	+	36150505	36150605	0	1	100	0	ENSCHIG00000006243	66	174	10	85	1.71351	3.77027	0.00969955	NA	1.19274
RSAD1	19	35875793	35876168	peak_2774	5.14459	-	35875793	35876168	0	1	375	0	ENSCHIG00000024657,ENSCHIG00000026707	292	532	174	678	1.25249	2.67353	0.000573623	0.0282698	1.18015
EXOG	22	11758720	11758870	peak_2992	0	+	11758720	11758870	0	1	150	0	ENSCHIG00000013450	59	102	11	72	1.411	3.55311	0.0105219	NA	1.15729
ASB7	21	5237977	5238152	peak_2936	0	-	5237977	5238152	0	1	175	0	ENSCHIG00000009823	108	216	52	242	1.39773	2.94475	0.00351761	NA	1.14274
KRI1	7	94940903	94940953	peak_1047	4.55369	-	94940903	94940953	0	1	50	0	ENSCHIG00000011851	234	374	122	448	1.12941	2.55897	0.00135167	0.0425798	1.14205
CDK13	4	39215553	39215970	peak_518	5.59362	+	39215553	39215970	0	1	417	0	ENSCHIG00000022113	552	1469	184	981	1.88204	3.18372	0.000108539	0.0207087	1.13614
POMK	27	7857206	7857706	peak_3537	5.59362	-	7857206	7857706	0	1	500	0	ENSCHIG00000011543	469	1213	229	1234	1.98406	3.26514	7.83e-05	0.0207087	1.12843
ZNF449	LWLT01000027.1	19968539	19969031	peak_3791	0	-	19968539	19969031	0	2	298,2	0,490	ENSCHIG00000024504	111	254	26	145	1.53775	3.18632	0.00614247	NA	1.12405
COA4	15	29689418	29689493	peak_2039	0	+	29689418	29689493	0	1	75	0	ENSCHIG00000022502	78	197	50	307	1.90083	3.41695	0.00372742	NA	1.11645
B3GNT2	11	60440944	60441444	peak_1501	0	+	60440944	60441444	0	1	500	0	ENSCHIG00000009561	171	466	44	256	1.79203	3.2457	0.00285223	NA	1.10199
WDR55	7	58698930	58699411	peak_980	5.59362	-	58698930	58699411	0	2	319,81	0,400	ENSCHIG00000018807	785	1993	331	1718	1.96579	3.22013	0.000117946	0.0207087	1.09815
RNF145	7	39845378	39845553	peak_852	5.59362	+	39845378	39845553	0	1	175	0	ENSCHIG00000020585	494	1348	780	4047	1.89609	3.12597	4.27e-05	0.0207087	1.09607
SPPL3	17	8098338	8098463	peak_2289	5.347	+	8098338	8098463	0	1	125	0	ENSCHIG00000024733	463	1033	105	490	1.77674	3.06683	0.000396078	0.0245692	1.09233
JRKL	15	68513745	68514120	peak_2081	4.54366	+	68513745	68514120	0	1	375	0	ENSCHIG00000013254	128	376	91	532	1.87067	3.22787	0.00150943	0.0428768	1.08469
RPS6KC1	16	69020062	69021258	peak_2261	5.56593	-	69020062	69021258	0	2	5920	0,276	ENSCHIG00000014648	475	1083	317	1345	1.55643	2.80515	0.000169047	0.0211099	1.08406
IL6ST	20	23297863	23298113	peak_2831	4.34717	+	23297863	23298113	0	1	250	0	ENSCHIG00000008069	182	501	170	970	1.78908	3.21581	0.00308133	0.0491326	1.0779
CORO2B	10	85721529	85726324	peak_1456	4.54366	-	85721529	85726324	0	2	132,93	0,4702	ENSCHIG00000023253	222	529	87	423	1.68081	3.02885	0.00154575	0.0428768	1.07609
RBFA	24	367780	368005	peak_3237	5.56593	-	367780	368005	0	1	225	0	ENSCHIG00000012122	401	845	246	1038	1.66556	2.91441	0.000250325	0.0211099	1.07397
TOR1AIP2	16	59654865	59655265	peak_2252	5.59362	-	59654865	59655265	0	1	400	0	ENSCHIG00000013165	437	1234	527	2727	1.86965	3.09294	0.000110959	0.0207087	1.07348
CEP19	1	70955978	70956203	peak_108	4.48649	-	70955978	70956203	0	1	225	0	ENSCHIG00000023528	135	309	96	451	1.56464	2.93536	0.00208656	0.04461	1.07293
IRGQ	18	52892707	52893082	peak_2564	0	-	52892707	52893082	0	1	375	0	ENSCHIG00000010068	143	361	61	338	1.76135	3.13414	0.00226109	NA	1.06906
ZNF331	18	62358482	62358557	peak_2615	0	-	62358482	62358557	0	1	75	0	ENSCHIG00000017816	84	189	46	242	1.59732	3.12433	0.00574775	NA	1.06855
ZNF395	8	10241435	10241950	peak_1084	4.54366	+	10241435	10241950	0	2	30295	0,220	ENSCHIG00000013915	291	398	105	303	0.990489	2.33051	0.00171137	0.0428768	1.06178
SEC24A	7	64278027	64278327	peak_996	4.54366	-	64278027	64278327	0	1	300	0	ENSCHIG00000024982	206	393	123	430	1.07257	2.41193	0.00178193	0.0428768	1.06096
IQCC	2	14383037	14383312	peak_173	4.19962	+	14383037	14383312	0	1	275	0	ENSCHIG00000020479	272	690	44	251	1.8895	3.31478	0.00392071	0.0544238	1.05924
DIPK1A	3	69942146	69942771	peak_447	4.77431	-	69942146	69942771	0	1	625	0	ENSCHIG00000020350	251	719	85	454	1.80148	3.08825	0.00100755	0.0365418	1.05409
ZBTB24	9	27998244	27998294	peak_1230	0	+	27998244	27998294	0	1	50	0	ENSCHIG00000024294	92	247	12	96	1.95825	3.79165	0.0114465	NA	1.05159
APBB2	6	60289082	60289207	peak_807	4.34717	-	60289082	60289207	0	1	125	0	ENSCHIG00000024058	243	485	119	522	1.56619	2.94163	0.00286762	0.0491326	1.05158
PRAG1	27	21146538	21146713	peak_3526	0	+	21146538	21146713	0	1	175	0	ENSCHIG00000011793	92	237	9	75	1.89737	3.82628	0.0128471	NA	1.04265
ENTPD4	8	70359527	70359877	peak_1182	4.49607	-	70359527	70359877	0	1	350	0	ENSCHIG00000017608	289	437	142	416	0.955346	2.26635	0.00200923	0.0443147	1.03346
ACVR1	2	97582811	97582861	peak_272	5.39177	-	97582811	97582861	0	1	50	0	ENSCHIG00000022652	640	1874	191	1053	2.00349	3.21626	0.000371977	0.0238185	1.03333
SOCS5	11	28799221	28800121	peak_1489	4.54366	+	28799221	28800121	0	1	900	0	ENSCHIG00000002578	326	957	167	972	1.96688	3.26203	0.00181444	0.0428768	1.03049
TMEM131L	17	66819597	66819922	peak_2327	5.01768	+	66819597	66819922	0	1	325	0	ENSCHIG00000020096	859	2466	203	1125	2.01533	3.2416	0.000730913	0.0308694	1.02196
CMC2	18	9019173	9021849	peak_2530	5.56593	-	9019173	9021849	0	2	87,63	0,2613	ENSCHIG00000013555	375	802	339	1266	1.39408	2.58002	0.000292548	0.0211099	1.02014
ARHGAP10	17	60864213	60864713	peak_2325	4.69465	+	60864213	60864713	0	1	500	0	ENSCHIG00000002829	425	900	176	756	1.64878	2.89586	0.00112586	0.0386163	1.01993
IMP3	21	32697398	32697473	peak_2905	0	+	32697398	32697473	0	1	75	0	ENSCHIG00000006295	166	298	78	348	1.44652	2.9789	0.00773366	NA	1.01969
ALKBH1	10	14267501	14267671	peak_1310	0	+	14267501	14267671	0	1	170	0	ENSCHIG00000017896	116	294	66	371	1.94029	3.32566	0.00447768	NA	1.01909
C5orf15	7	64855865	64856215	peak_876	5.56593	+	64855865	64856215	0	1	350	0	ENSCHIG00000020905,ENSCHIG00000024204	1055	2380	412	1660	1.5575	2.73963	0.000246055	0.0211099	1.01715
WSCD1	19	25499015	25511863	peak_2749	0	-	25499015	25511863	0	2	154,46	0,12802	ENSCHIG00000018362	126	216	28	123	1.38164	2.97357	0.00922194	NA	1.01425
SNX18	20	24612646	24612696	peak_2866	0	-	24612646	24612696	0	1	50	0	ENSCHIG00000021028	97	219	68	301	1.31034	2.72747	0.00536542	NA	1.01395
RHOBTB2	8	69958519	69958569	peak_1111	0	+	69958519	69958569	0	1	50	0	ENSCHIG00000010021	169	263	92	303	1.20057	2.53569	0.00326279	NA	1.01311
IRF2BP2	28	37956250	37956675	peak_3590	5.59362	+	37956250	37956675	0	1	425	0	ENSCHIG00000011687	1209	3059	1585	6960	1.71621	2.85782	8.21e-05	0.0207087	1.01073
OSGIN2	14	8414405	8414480	peak_1916	4.34717	+	8414405	8414480	0	1	75	0	ENSCHIG00000026429	97	308	95	586	2.03621	3.33876	0.00271488	0.0491326	1.00965
VPS13D	16	39697372	39697497	peak_2234	4.54366	-	39697372	39697497	0	1	125	0	ENSCHIG00000023196	139	341	129	610	1.72892	2.98582	0.00168909	0.0428768	1.00759
WDR26	16	26048858	26053747	peak_2221	5.56593	-	26048858	26053747	0	2	318,32	0,4857	ENSCHIG00000020527	1021	2227	944	3585	1.49119	2.64901	0.000226989	0.0211099	1.00393
AP1G1	18	40552040	40552615	peak_2414	5.56593	+	40552040	40552615	0	1	575	0	ENSCHIG00000007110	1088	1999	509	1681	1.3349	2.48631	0.000199277	0.0211099	1.00124
COMMD5	14	81584169	81584219	peak_1965	0	+	81584169	81584219	0	1	50	0	ENSCHIG00000011280	99	219	13	84	1.68952	3.46872	0.0129485	NA	0.988336
ZBTB49	6	105115990	105116065	peak_824	0	-	105115990	105116065	0	1	75	0	ENSCHIG00000015069	58	115	16	95	1.59334	3.40581	0.0128363	NA	0.986164
LENG8	18	64640364	64640439	peak_2496	4.54366	+	64640364	64640439	0	1	75	0	ENSCHIG00000020659	1166	4955	278	2347	2.67063	3.8941	0.00168248	0.0428768	0.9838
FAM135A	14	91289309	91289434	peak_1972	4.16229	+	91289309	91289434	0	1	125	0	ENSCHIG00000013509	264	616	55	230	1.2986	2.61485	0.00424858	0.0558505	0.980715
TMTC3	5	17762082	17762677	peak_583	4.19505	+	17762082	17762677	0	1	595	0	ENSCHIG00000007192	170	558	57	342	1.90874	3.20487	0.00402888	0.0545962	0.97441
KIF13A	23	10647517	10647642	peak_3155	5.56593	-	10647517	10647642	0	1	125	0	ENSCHIG00000008522	327	958	493	2601	2.05566	3.18329	0.000292657	0.0211099	0.973157
MYCT1	9	76951142	76951242	peak_1257	0	+	76951142	76951242	0	1	100	0	ENSCHIG00000027092	151	225	46	133	0.616416	2.05678	0.00791026	NA	0.971785
ZXDC	22	60124695	60124870	peak_3041	4.3139	+	60124695	60124870	0	1	175	0	ENSCHIG00000007131	231	437	95	367	1.31913	2.58596	0.00330114	0.0502788	0.971114
CCNT2	2	73911552	73911627	peak_204	4.35416	+	73911552	73911627	0	1	75	0	ENSCHIG00000016658	313	719	73	328	1.7563	2.98137	0.00242585	0.0488952	0.966161
WAC	13	35443804	35445384	peak_1861	5.34648	-	35443804	35445384	0	2	255,95	0,1485	ENSCHIG00000022497	1188	1773	726	1799	0.872462	1.99944	0.000426378	0.0245781	0.963178
ST6GAL1	1	79912855	79912905	peak_112	0	-	79912855	79912905	0	1	50	0	ENSCHIG00000013392	27	73	8	85	1.97623	4.21153	0.0137745	NA	0.957971
FRYL	6	67722475	67722725	peak_809	4.34717	-	67722475	67722725	0	1	250	0	ENSCHIG00000012165	274	718	83	402	1.77064	2.99802	0.00284559	0.0491326	0.956078
ZBTB47	22	14638135	14638511	peak_2999	4.34717	+	14638135	14638511	0	3	33,201,91	0,66,285	ENSCHIG00000025748	190	1063	182	2070	2.82424	4.04137	0.00260216	0.0491326	0.954818
PGRMC2	17	41264504	41281013	peak_2369	5.50914	-	41264504	41281013	0	3	228,156,66	0,1622,16443	ENSCHIG00000022597	1674	2999	1279	3886	1.20912	2.31523	0.00032079	0.0219575	0.954244
SPAG7	19	26240178	26242720	peak_2650	5.59362	+	26240178	26242720	0	2	85,15	0,2527	ENSCHIG00000025934	1403	2084	1007	2620	1.11596	2.19165	0.000132905	0.0207087	0.952436
HARS1	7	58682207	58682282	peak_866	0	+	58682207	58682282	0	1	75	0	ENSCHIG00000018288,ENSCHIG00000026376	164	243	78	249	1.15908	2.49845	0.00632941	NA	0.95201
NAA38	19	27282862	27283121	peak_2757	5.34648	-	27282862	27283121	0	2	50,25	0,234	ENSCHIG00000023618	769	1337	300	958	1.3354	2.45025	0.000442467	0.0245781	0.951044
MALT1	24	58031047	58031397	peak_3229	4.54366	+	58031047	58031397	0	1	350	0	ENSCHIG00000016706	452	1241	117	608	2.03081	3.20594	0.00169189	0.0428768	0.949818
PELO	20	26309014	26309339	peak_2869	5.02564	-	26309014	26309339	0	1	325	0	ENSCHIG00000016410	217	644	278	1373	1.84102	2.96962	0.000711424	0.0306995	0.948722
MED19	15	2352308	2352408	peak_2016	4.26714	+	2352308	2352408	0	1	100	0	ENSCHIG00000021863	289	598	69	287	1.64484	2.87712	0.00347755	0.0519354	0.945523
HOXD8	2	115538419	115538715	peak_224	5.34648	+	115538419	115538715	0	1	296	0	ENSCHIG00000013371	576	1558	715	3332	1.84785	2.94936	0.000442511	0.0245781	0.944405
UTP15	20	8078735	8079085	peak_2851	0	-	8078735	8079085	0	1	350	0	ENSCHIG00000016936	127	290	28	135	1.32793	2.8423	0.0109582	NA	0.943648
MVB12B	11	96837248	96837348	peak_1530	4.3139	+	96837248	96837348	0	1	100	0	ENSCHIG00000013327	226	613	251	1345	2.04411	3.26533	0.00330177	0.0502788	0.941662
POLI	24	53927107	53927482	peak_3228	3.86681	+	53927107	53927482	0	1	375	0	ENSCHIG00000020002	225	575	64	327	1.69068	3.02683	0.00683755	0.0685446	0.940623
HCFC2	5	66439618	66446007	peak_615	4.19505	+	66439618	66446007	0	2	278,17	0,6372	ENSCHIG00000011529	222	395	128	422	1.15732	2.40173	0.00406442	0.0545962	0.940294
NACC2	11	102971654	102972054	peak_1634	0	-	102971654	102972054	0	1	400	0	ENSCHIG00000007966	86	278	56	378	2.13016	3.48877	0.0075539	NA	0.940063
POGZ	3	100786401	100786676	peak_473	4.55369	-	100786401	100786676	0	1	275	0	ENSCHIG00000020311	485	1347	105	533	1.99229	3.1368	0.00133439	0.0425798	0.9382
POMT2	10	14605921	14606923	peak_1311	0	+	14605921	14606923	0	2	63106	0,896	ENSCHIG00000021693	129	238	24	112	1.45729	3.02089	0.0122481	NA	0.935027
ZNF639	1	87433321	87434371	peak_119	5.56593	-	87433321	87434371	0	1	1050	0	ENSCHIG00000025519	717	1741	420	1640	1.56419	2.6397	0.00026416	0.0211099	0.934071
DDX56	4	43318957	43319032	peak_549	0	-	43318957	43319032	0	1	75	0	ENSCHIG00000014261,ENSCHIG00000019957	127	240	28	126	1.51688	2.9955	0.0109187	NA	0.93367
JAG1	13	3737661	3738011	peak_1833	4.54366	-	3737661	3738011	0	1	350	0	ENSCHIG00000020996	621	1523	149	687	1.8684	3.0044	0.00146738	0.0428768	0.928296
AFDN	9	89828718	89828818	peak_1269	4.54366	+	89828718	89828818	0	1	100	0	ENSCHIG00000022083	305	476	229	629	1.03662	2.18154	0.00179587	0.0428768	0.925451
GEMIN6	11	20969625	20973048	peak_1487	4.34717	+	20969625	20973048	0	2	75375	0,3048	ENSCHIG00000013155	331	993	100	544	1.96125	3.14903	0.00299512	0.0491326	0.925232
TRNT1	22	23001351	23001426	peak_3064	4.59277	-	23001351	23001426	0	1	75	0	ENSCHIG00000007030	376	656	373	1138	1.21235	2.33185	0.00125265	0.0414417	0.922817
PIAS1	10	86261512	86261937	peak_1458	4.34717	-	86261512	86261937	0	1	425	0	ENSCHIG00000014001	343	780	109	436	1.53116	2.69858	0.00255288	0.0491326	0.922086
OGA	26	29143804	29143929	peak_3469	4.55369	+	29143804	29143929	0	1	125	0	ENSCHIG00000012695	758	1271	525	1506	1.10628	2.2283	0.00137285	0.0425798	0.920722
GJC1	19	44163539	44163714	peak_2792	4.34717	-	44163539	44163714	0	1	175	0	ENSCHIG00000008800	322	907	71	374	2.00957	3.18783	0.00302485	0.0491326	0.919473
TBC1D9B	7	107401740	107402015	peak_1076	5.04305	-	107401740	107402015	0	1	275	0	ENSCHIG00000009249	1003	2082	554	2106	1.67884	2.7668	0.000687609	0.0303312	0.919149
ARPC5L	11	95381855	95383210	peak_1528	5.33488	+	95381855	95383210	0	2	142,58	0,1297	ENSCHIG00000015054	557	972	473	1388	1.21547	2.28777	0.00046183	0.0247766	0.918651
MTPAP	13	34598985	34599710	peak_1860	4.73662	-	34598985	34599710	0	1	725	0	ENSCHIG00000025725	321	773	212	876	1.66897	2.77356	0.00105818	0.0375089	0.917582
OTUD4	17	57818558	57818783	peak_2372	4.34717	-	57818558	57818783	0	1	225	0	ENSCHIG00000016816	168	494	169	960	2.18289	3.35527	0.00309557	0.0491326	0.914724
NAAA	6	91283637	91284187	peak_819	0	-	91283637	91284187	0	1	550	0	ENSCHIG00000016109	108	366	21	167	2.1043	3.67733	0.0135068	NA	0.910944
ITPKB	16	28299328	28299803	peak_2229	3.73647	-	28299328	28299803	0	1	475	0	ENSCHIG00000016348	231	695	37	238	2.09388	3.43885	0.00906197	0.0750259	0.908649
F11R	3	111640778	111641128	peak_491	4.34717	-	111640778	111641128	0	1	350	0	ENSCHIG00000021162	410	659	119	349	1.20521	2.34749	0.00271557	0.0491326	0.901965
MGA	10	65897889	65898614	peak_1439	3.86681	-	65897889	65898614	0	1	725	0	ENSCHIG00000009228	312	912	190	1074	2.01559	3.28194	0.00698636	0.0685446	0.901684
ARID1B	9	81145110	81146185	peak_1262	5.56593	+	81145110	81146185	0	1	1075	0	ENSCHIG00000020135	649	1874	543	2621	2.01078	3.04275	0.000297772	0.0211099	0.896977
ZCCHC8	17	18257227	18257827	peak_2357	4.52672	-	18257227	18257827	0	1	600	0	ENSCHIG00000000649	578	1476	188	868	1.9088	3.0142	0.00188601	0.0433831	0.895672
PLAU	28	15835135	15835310	peak_3609	4.19505	-	15835135	15835310	0	1	175	0	ENSCHIG00000000480	398	804	114	429	1.52712	2.69979	0.00409816	0.0545962	0.895174
DYRK1A	1	149584059	149584109	peak_58	4.13866	+	149584059	149584109	0	1	50	0	ENSCHIG00000026093	340	1078	578	3346	2.15076	3.32512	0.00437593	0.0567727	0.891748
TMEM69	3	20392333	20392433	peak_329	4.02777	+	20392333	20392433	0	1	100	0	ENSCHIG00000022471	210	403	154	539	1.30904	2.51427	0.00531237	0.0613085	0.890388
COMMD3	13	22839406	22839739	peak_1738	5.19913	+	22839406	22839739	0	3	61,57,32	0,152,301	ENSCHIG00000017616	861	1220	570	1280	0.807578	1.84615	0.000534821	0.027221	0.887288
ZDHHC3	22	54251063	54253455	peak_3032	4.34717	+	54251063	54253455	0	2	36159	0,2233	ENSCHIG00000017405	365	584	169	486	1.19826	2.32382	0.00282241	0.0491326	0.887246
NFIL3	8	86204509	86205048	peak_1131	4.69465	+	86204509	86205048	0	1	539	0	ENSCHIG00000009349	339	968	280	1336	1.92641	2.98931	0.00112834	0.0386163	0.885168
C11orf68	29	44435898	44436348	peak_3716	4.34717	-	44435898	44436348	0	1	450	0	ENSCHIG00000006648	407	912	132	543	1.70091	2.81275	0.00263431	0.0491326	0.884296
PPM1D	19	11944816	11945241	peak_2721	4.0384	-	11944816	11945241	0	1	425	0	ENSCHIG00000023763	234	624	113	546	1.80085	2.97823	0.00508941	0.0608583	0.883009
TRIM41	7	70225259	70225924	peak_1006	4.97568	-	70225259	70225924	0	1	665	0	ENSCHIG00000001532	634	2129	638	3766	2.35192	3.39547	0.000784526	0.0317813	0.881872
ING2	27	31242864	31243439	peak_3549	3.96925	-	31242864	31243439	0	1	575	0	ENSCHIG00000012188	270	813	79	436	1.99666	3.18751	0.00572527	0.0638464	0.881225
STK11	7	66827862	66827937	peak_1002	4.95678	-	66827862	66827937	0	1	75	0	ENSCHIG00000021758	261	812	401	2188	2.24991	3.28641	0.000811093	0.0322004	0.877595
SEC62	1	96915341	96916120	peak_122	5.56593	-	96915341	96916120	0	3	601,43,6	0,654,773	ENSCHIG00000020545	1918	4916	947	3744	1.67552	2.67083	0.000213469	0.0211099	0.873188
TTC17	15	9406469	9406519	peak_2102	0	-	9406469	9406519	0	1	50	0	ENSCHIG00000011579	236	394	82	242	1.0205	2.24322	0.00751222	NA	0.871054
CDADC1	12	67709254	67709454	peak_1720	4.14344	-	67709254	67709454	0	1	200	0	ENSCHIG00000024233	181	355	168	552	1.23577	2.37403	0.00433296	0.056585	0.870533
KAT6B	28	14823918	14824868	peak_3605	4.48649	-	14823918	14824868	0	1	950	0	ENSCHIG00000000073	625	1820	169	875	2.11019	3.18606	0.00209004	0.04461	0.870022
S1PR1	3	78458875	78459100	peak_355	4.02777	+	78458875	78459100	0	1	225	0	ENSCHIG00000008675	290	632	277	1099	1.62134	2.78172	0.00530728	0.0613085	0.866295
PAAF1	15	29646597	29646797	peak_2114	3.91122	-	29646597	29646797	0	1	200	0	ENSCHIG00000001205	295	630	77	297	1.49199	2.66778	0.00612541	0.0664669	0.865858
CHMP4B	13	62860582	62860682	peak_1813	4.55369	+	62860582	62860682	0	1	100	0	ENSCHIG00000015320	853	1082	656	1428	0.892736	1.92917	0.00136783	0.0425798	0.861385
KDM2A	29	45560408	45560508	peak_3675	4.02777	+	45560408	45560508	0	1	100	0	ENSCHIG00000018714	302	430	134	357	1.00349	2.15053	0.00526356	0.0613085	0.860149
YARS2	5	75699856	75700006	peak_622	0	+	75699856	75700006	0	1	150	0	ENSCHIG00000002520	74	147	33	142	1.3022	2.7897	0.0149541	NA	0.856434
GTF2H1	29	25719547	25719897	peak_3687	4.34717	-	25719547	25719897	0	1	350	0	ENSCHIG00000014725	674	1087	341	893	1.01692	2.09863	0.00294148	0.0491326	0.85584
CLEC14A	21	47803442	47803692	peak_2964	4.67787	-	47803442	47803692	0	1	250	0	ENSCHIG00000008637	856	2504	241	1220	2.15577	3.18168	0.00116121	0.039068	0.853513
ITPRIPL1	11	2364887	2365612	peak_1471	3.82295	+	2364887	2365612	0	1	725	0	ENSCHIG00000012647	268	628	61	283	1.85155	3.06477	0.00787377	0.0706604	0.850695
ZBTB1	10	26444971	26453308	peak_1410	4.54366	-	26444971	26453308	0	2	121288	0,7049	ENSCHIG00000020242	635	1487	339	1271	1.5457	2.58536	0.001677	0.0428768	0.849615
BTBD8	3	69358256	69358606	peak_346	3.88201	+	69358256	69358606	0	1	350	0	ENSCHIG00000015692	184	424	101	397	1.51006	2.66464	0.00643832	0.0678263	0.849243
KIAA1671	17	5795950	5796025	peak_2337	0	-	5795950	5796025	0	1	75	0	ENSCHIG00000021373	146	248	43	163	1.31462	2.72645	0.0142096	NA	0.848113
RBBP5	16	2257912	2257987	peak_2211	4.34717	-	2257912	2257987	0	1	75	0	ENSCHIG00000014205	363	589	235	640	1.11347	2.17911	0.00293187	0.0491326	0.846891
VEZT	5	24718864	24722804	peak_584	4.77431	+	24718864	24722804	0	2	104515	0,3425	ENSCHIG00000023527	529	1519	464	2104	1.88097	2.88737	0.00101249	0.0365418	0.84683
ND2	MT	3906	4181	peak_3729	4.34717	+	3906	4181	0	1	275	0	ENSCHIG00000000010	299	743	212	819	1.47847	2.54657	0.00307903	0.0491326	0.846719
KBTBD7	12	75123340	75124140	peak_1690	3.54281	+	75123340	75124140	0	1	800	0	ENSCHIG00000008970	189	537	65	372	1.93437	3.23722	0.0118729	0.0858043	0.845694
RBBP6	25	22176865	22176990	peak_3285	4.54366	+	22176865	22176990	0	1	125	0	ENSCHIG00000013732	787	2301	289	1327	1.86795	2.89519	0.00158267	0.0428768	0.845648
WDR43	11	70611918	70613393	peak_1597	4.34717	-	70611918	70613393	0	3	153,50,47	0,214,1428	ENSCHIG00000006001	649	1383	264	900	1.40605	2.46246	0.00254894	0.0491326	0.843258
JADE1	17	41784362	41788656	peak_2319	4.07158	+	41784362	41788656	0	2	58911	0,3383	ENSCHIG00000015416	464	1145	207	934	1.86566	2.98166	0.00479548	0.0594746	0.843186
NEK9	10	16794461	16794911	peak_1313	4.54366	+	16794461	16794911	0	1	450	0	ENSCHIG00000022547	593	1386	555	2164	1.72969	2.75564	0.00181361	0.0428768	0.84318
PPP1R15B	16	1535505	1539646	peak_2210	4.97568	-	1535505	1539646	0	2	3241026	0,3115	ENSCHIG00000013049	991	2442	403	1574	1.705	2.69458	0.000771973	0.0317813	0.841199
SNN	25	10254657	10254921	peak_3276	3.82844	+	10254657	10254921	0	1	264	0	ENSCHIG00000011379	225	610	116	597	2.03142	3.19459	0.00739561	0.070392	0.840656
ADGRA3	6	42407286	42407961	peak_805	4.54366	-	42407286	42407961	0	1	675	0	ENSCHIG00000019880	1093	3160	1013	4840	2.02242	3.03445	0.00162858	0.0428768	0.835184
BPNT2	14	58197565	58199126	peak_1947	4.07158	+	58197565	58199126	0	2	8267	0,1294	ENSCHIG00000012443	534	1009	336	1096	1.36011	2.45293	0.00482388	0.0594746	0.833141
CHAMP1	LWLT01000036.1	654989	655089	peak_3812	4.26714	+	654989	655089	0	1	100	0	ENSCHIG00000018564	251	578	238	928	1.67216	2.72967	0.0034798	0.0519354	0.832919
ZNF787	18	65023415	65029876	peak_2618	0	-	65023415	65029876	0	2	101,24	0,6437	ENSCHIG00000024626	154	316	65	282	1.31588	2.52905	0.0101871	NA	0.830144
EIF4G1	1	82535549	82536024	peak_114	5.45828	-	82535549	82536024	0	1	475	0	ENSCHIG00000009775,ENSCHIG00000015881	2553	3988	1910	4931	1.2588	2.20627	0.000343759	0.0227454	0.828166
RAB23	23	45671732	45671857	peak_3212	0	-	45671732	45671857	0	1	125	0	ENSCHIG00000009815	186	323	113	344	1.16979	2.31847	0.00775554	NA	0.828111
NRP1	13	19115270	19115970	peak_1737	4.83058	+	19115270	19115970	0	1	700	0	ENSCHIG00000008067	1333	3651	428	1889	1.92998	2.9087	0.000931674	0.035144	0.827615
KLHL9	8	22900371	22900546	peak_1092	3.86681	+	22900371	22900546	0	1	175	0	ENSCHIG00000021211	289	818	74	358	1.838	2.96655	0.00707891	0.0685446	0.826783
WDR73	21	21588477	21588677	peak_2955	0	-	21588477	21588677	0	1	200	0	ENSCHIG00000021388	157	261	58	215	1.35931	2.72419	0.0146191	NA	0.824529
RANBP6	8	38508787	38509512	peak_1097	4.00642	+	38508787	38509512	0	1	725	0	ENSCHIG00000006704	205	550	152	661	1.70094	2.78995	0.00548563	0.0622227	0.823594
KBTBD2	4	56307675	56308700	peak_552	4.34717	-	56307675	56308700	0	1	1025	0	ENSCHIG00000024220	1105	3127	1199	5378	1.86119	2.88944	0.00290457	0.0491326	0.82179
CAVIN2	2	55539752	55540052	peak_195	4.83058	+	55539752	55540052	0	1	300	0	ENSCHIG00000019774	1329	3478	440	1902	1.97173	2.94281	0.0009306	0.035144	0.821525
HAVCR2	7	41764199	41764374	peak_857	4.21852	+	41764199	41764374	0	1	175	0	ENSCHIG00000017229	200	517	227	945	1.70223	2.74595	0.00368026	0.0537156	0.820809
ZNF830	19	14755451	14756573	peak_2726	4.83058	-	14755451	14756573	0	2	675411	0,711	ENSCHIG00000012740	745	1885	381	1550	1.84652	2.8135	0.000938354	0.035144	0.819552
ZNF496	7	69981946	69982371	peak_885	4.11447	+	69981946	69982371	0	1	425	0	ENSCHIG00000016046	252	604	142	608	1.88424	2.94321	0.00448571	0.0577326	0.818729
GRPEL2	7	49668200	49668525	peak_968	3.88201	-	49668200	49668525	0	1	325	0	ENSCHIG00000026744	322	700	101	376	1.5361	2.63551	0.00649219	0.0678263	0.817354
EXOC5	10	33634989	33635939	peak_1339	4.34717	+	33634989	33635939	0	2	146189	0,761	ENSCHIG00000021413	353	843	258	961	1.57504	2.59453	0.00293985	0.0491326	0.816015
UQCC3	29	41333551	41333696	peak_3651	0	+	41333551	41333696	0	1	145	0	ENSCHIG00000018953	181	355	79	303	1.40462	2.60584	0.0108753	NA	0.815749
EPB41L2	9	56395732	56427000	peak_1291	0	-	56395732	56427000	0	2	6,69	0,31199	ENSCHIG00000010211	159	346	43	195	1.7391	3.03134	0.0140951	NA	0.814221
SZRD1	2	432683	432758	peak_148	4.19962	+	432683	432758	0	1	75	0	ENSCHIG00000013208	408	554	265	633	1.05252	2.08702	0.00384333	0.0544238	0.812325
EHBP1	11	61124099	61124261	peak_1503	0	+	61124099	61124261	0	2	140,10	0,152	ENSCHIG00000013762	135	248	86	297	1.22583	2.49882	0.0136452	NA	0.810881
ACVR2A	2	88036592	88037812	peak_210	3.54925	+	88036592	88037812	0	2	104195	0,1025	ENSCHIG00000013353	254	609	101	452	1.62312	2.84367	0.011576	0.0854217	0.810619
MIR1306	LWLT01000035.1	613165	613865	peak_3804	4.52357	+	613165	613865	0	1	700	0	ENSCHIG00000001091,ENSCHIG00000002336,ENSCHIG00000017938,ENSCHIG00000019845	808	2247	267	1255	2.07231	3.05769	0.00192749	0.043478	0.809533
KMT2E	4	74006874	74006924	peak_562	4.0507	-	74006874	74006924	0	1	50	0	ENSCHIG00000024475	494	1170	143	590	1.80774	2.85647	0.00500356	0.0603417	0.806031
ARHGAP17	25	22515136	22515436	peak_3388	3.82844	-	22515136	22515436	0	1	300	0	ENSCHIG00000021692	420	1448	119	686	2.13454	3.22089	0.00753348	0.070392	0.798106
FAM160A2	15	35527377	35527777	peak_2121	0	-	35527377	35527777	0	1	400	0	ENSCHIG00000021202	246	434	65	216	1.34486	2.5033	0.01102	NA	0.795983
BAG5	21	67467947	67468047	peak_2982	3.82844	-	67467947	67468047	0	1	100	0	ENSCHIG00000011895	171	409	150	647	1.88111	2.95676	0.00769525	0.070392	0.790333
SH2B1	25	25864213	25864538	peak_3395	3.92444	-	25864213	25864538	0	1	325	0	ENSCHIG00000024260	278	583	189	699	1.45269	2.49745	0.00597223	0.0658604	0.790311
ORAI1	17	17622440	17622611	peak_2294	3.73647	+	17622440	17622611	0	1	171	0	ENSCHIG00000019272	357	691	262	931	1.52365	2.63154	0.00941051	0.0750259	0.78937
CWC22	2	119439447	119439947	peak_281	3.89437	-	119439447	119439947	0	1	500	0	ENSCHIG00000017150	415	1068	131	551	1.72009	2.76578	0.00623353	0.0672476	0.789158
NECTIN2	18	53662875	53663100	peak_2451	0	+	53662875	53663100	0	1	225	0	ENSCHIG00000026554	151	329	70	304	1.60821	2.83203	0.0139006	NA	0.789135
IDI1	13	45745067	45745292	peak_1765	3.96925	+	45745067	45745292	0	1	225	0	ENSCHIG00000023940	455	1146	196	794	1.65139	2.69294	0.00571263	0.0638464	0.788876
RNASE4	10	76580121	76580196	peak_1357	3.48967	+	76580121	76580196	0	1	75	0	ENSCHIG00000010582	463	1062	151	669	1.70302	2.91581	0.0134993	0.0890237	0.787915
DAPK3	7	90505598	90505948	peak_1031	3.73647	-	90505598	90505948	0	1	350	0	ENSCHIG00000018026	447	977	184	733	1.64201	2.7406	0.00900378	0.0750259	0.787653
SCYL1	29	44132270	44132635	peak_3657	4.26215	+	44132270	44132635	0	3	17,55,125	0,60,240	ENSCHIG00000001421	1060	2694	461	1977	1.91374	2.89776	0.00351811	0.0521154	0.787413
MFAP3	7	45034834	45035459	peak_964	3.82295	-	45034834	45035459	0	1	625	0	ENSCHIG00000019306	344	643	145	464	1.34043	2.4139	0.00790258	0.0706604	0.78686
TARS2	3	99975000	99976248	peak_378	3.88201	+	99975000	99976248	0	2	5145	0,1103	ENSCHIG00000018559	245	489	176	603	1.53252	2.57434	0.00647417	0.0678263	0.784226
OSBP	15	724136	724536	peak_2015	4.34717	+	724136	724536	0	1	400	0	ENSCHIG00000006605	534	1077	367	1245	1.62568	2.59783	0.00303542	0.0491326	0.783311
ZNF606	18	66887407	66888832	peak_2626	3.775	-	66887407	66888832	0	1	1425	0	ENSCHIG00000021043	389	1103	141	634	1.78205	2.8596	0.00853764	0.0730483	0.782757
ALG2	8	63897414	63898089	peak_1181	3.53478	-	63897414	63898089	0	1	675	0	ENSCHIG00000014578	262	595	134	530	1.55841	2.71894	0.0122578	0.0862831	0.782547
CCDC71	22	50940146	50940744	peak_3024	4.0143	+	50940146	50940744	0	2	73477	0,121	ENSCHIG00000012608	614	1745	158	772	2.04754	3.05854	0.00542457	0.0618837	0.781037
COX19	LWLT01000185.1	28457	31581	peak_3839	3.73647	+	28457	31581	0	3	82,112,76	0,473,3048	ENSCHIG00000011212	398	1037	234	1061	1.8228	2.91103	0.00930623	0.0750259	0.779653
OGT	LWLT01000021.1	10305167	10312794	peak_3752	5.04439	-	10305167	10312794	0	3	175,124,51	0,7230,7576	ENSCHIG00000001994	1742	3674	1395	4401	1.47965	2.38307	0.000671705	0.030303	0.779232
KLF4	8	96961452	96962843	peak_1201	4.19505	-	96961452	96962843	0	2	300150	0,1241	ENSCHIG00000017196	579	1449	663	2710	1.84092	2.82606	0.00402358	0.0545962	0.778706
SLC38A7	18	27774043	27774193	peak_2536	0	-	27774043	27774193	0	1	150	0	ENSCHIG00000016964	100	249	67	340	1.93322	3.19738	0.0162043	NA	0.777077
YTHDF3	14	53955975	53970540	peak_1998	4.23275	-	53955975	53970540	0	2	284,66	0,14499	ENSCHIG00000026460	339	900	429	1697	1.67242	2.64933	0.00361733	0.0531882	0.77706
C5orf24	7	64193630	64194147	peak_993	3.73647	-	64193630	64194147	0	1	517	0	ENSCHIG00000012125	205	549	110	501	1.85713	2.93866	0.00938979	0.0750259	0.776908
RAPGEF2	17	31431397	31431897	peak_2313	4.32063	+	31431397	31431897	0	1	500	0	ENSCHIG00000025560	594	1160	348	1039	1.32264	2.29151	0.00322709	0.0500452	0.776251
RBM26	12	31629213	31629363	peak_1652	3.79372	+	31629213	31629363	0	1	150	0	ENSCHIG00000021849	344	832	86	309	1.33661	2.39029	0.00817334	0.072107	0.775527
LDB1	26	28895986	28896036	peak_3466	4.34717	+	28895986	28896036	0	1	50	0	ENSCHIG00000012111	822	3040	190	1173	2.49353	3.45375	0.00296404	0.0491326	0.775028
SERTAD1	18	50661259	50661384	peak_2555	0	-	50661259	50661384	0	1	125	0	ENSCHIG00000012650	111	233	48	220	1.68217	3.02732	0.018072	NA	0.774826
XPO6	25	25575018	25578624	peak_3392	3.6458	-	25575018	25578624	0	2	31319	0,3287	ENSCHIG00000022341	389	567	154	396	1.0312	2.12731	0.0104243	0.0798925	0.771429
SASH1	9	72819908	72820058	peak_1254	3.53057	+	72819908	72820058	0	1	150	0	ENSCHIG00000014487	265	552	61	241	1.67844	2.82551	0.0125656	0.086535	0.770641
KMT5B	29	46708712	46709737	peak_3724	4.34717	-	46708712	46709737	0	1	1025	0	ENSCHIG00000025585	685	1724	526	2032	1.70916	2.66121	0.00307079	0.0491326	0.769084
TBRG4	4	43648449	43649206	peak_550	4.02777	-	43648449	43649206	0	2	102,48	0,709	ENSCHIG00000025024	467	1225	416	1859	2.01143	3.01021	0.00522892	0.0613085	0.768955
GAB3	LWLT01000053.1	105502	105827	peak_3817	0	-	105502	105827	0	1	325	0	ENSCHIG00000013220	135	291	35	149	1.56566	2.84892	0.0175988	NA	0.768406
TMX4	13	343628	345678	peak_1831	3.82844	-	343628	345678	0	2	363,62	0,1988	ENSCHIG00000008791	440	1035	143	561	1.70824	2.73927	0.00747304	0.070392	0.767963
FAXC	9	37743696	37761550	peak_1238	3.78784	+	37743696	37761550	0	2	65285	0,17569	ENSCHIG00000010184	430	1025	344	1394	1.73303	2.80702	0.00842552	0.0724011	0.767943
OGFR	13	53890982	53891157	peak_1879	3.70938	-	53890982	53891157	0	1	175	0	ENSCHIG00000020689	315	920	62	323	1.99071	3.05959	0.00982078	0.076448	0.767251
TIMM8B	15	59978326	59980270	peak_2072	4.54366	+	59978326	59980270	0	2	84166	0,1778	ENSCHIG00000009368	1002	3063	701	3332	2.11832	3.03662	0.00180663	0.0428768	0.76551
UQCRFS1	18	2259430	2259530	peak_2520	3.73647	-	2259430	2259530	0	1	100	0	ENSCHIG00000015275	1020	3206	2636	13674	2.08518	3.1414	0.00910641	0.0750259	0.765426
MRPL54	7	90349052	90350764	peak_912	4.0507	+	90349052	90350764	0	3	93166133	0,775,1579	ENSCHIG00000026538	367	901	204	840	1.88783	2.86924	0.00501581	0.0603417	0.764418
RNF8	23	37497098	37497298	peak_3203	3.43936	-	37497098	37497298	0	1	200	0	ENSCHIG00000007615	251	436	100	330	1.3665	2.53917	0.0143963	0.0921829	0.764408
TET2	6	20219524	20221274	peak_798	4.48649	-	20219524	20221274	0	1	1750	0	ENSCHIG00000019979	819	2215	382	1564	1.82628	2.74981	0.00204844	0.04461	0.763902
MRPL50	8	90911710	90912035	peak_1199	4.40714	-	90911710	90912035	0	1	325	0	ENSCHIG00000015308	589	1347	670	2293	1.55947	2.48414	0.0022557	0.0471322	0.762257
SNX21	13	74117240	74117360	peak_1820	3.42666	+	74117240	74117360	0	1	120	0	ENSCHIG00000026212	91	304	73	472	2.16578	3.34839	0.0148516	0.092998	0.76213
PPM1G	11	72004511	72004586	peak_1512	0	+	72004511	72004586	0	1	75	0	ENSCHIG00000003759,ENSCHIG00000017988	152	509	29	192	2.25321	3.50784	0.0177267	NA	0.761045
PKNOX2	29	28222150	28222293	peak_3645	0	+	28222150	28222293	0	1	143	0	ENSCHIG00000021259	130	262	85	324	1.63382	2.77487	0.0137917	NA	0.76042
ELAC1	24	50684983	50694363	peak_3225	4.08433	+	50684983	50694363	0	3	107468467	0,6804,8913	ENSCHIG00000014278	495	1373	251	1113	1.94326	2.90925	0.00469236	0.0589514	0.758033
TLN2	10	55875173	55875268	peak_1345	3.93418	+	55875173	55875268	0	1	95	0	ENSCHIG00000021342	596	1212	711	2319	1.44929	2.43575	0.00589911	0.0654175	0.757954
RAB40C	25	476462	476562	peak_3266	0	+	476462	476562	0	1	100	0	ENSCHIG00000022579	139	306	83	340	1.65233	2.79329	0.0138493	NA	0.756365
FBXW7	17	65502237	65503563	peak_2375	3.82844	-	65502237	65503563	0	2	269,6	0,1320	ENSCHIG00000024373	276	1015	295	1759	2.2928	3.29578	0.00768756	0.070392	0.754647
PNKD	2	29440982	29502570	peak_263	4.20799	-	29440982	29502570	0	3	22,193,35	0,59961,61553	ENSCHIG00000002862	594	938	367	953	1.24951	2.2007	0.00373446	0.0541088	0.754115
VPS26C	1	149345727	149345877	peak_144	0	-	149345727	149345877	0	1	150	0	ENSCHIG00000022899	212	374	53	183	1.32843	2.54451	0.0169723	NA	0.753985
USP47	15	41587195	41587795	peak_2059	4.49607	+	41587195	41587795	0	1	600	0	ENSCHIG00000009969	1674	4779	2677	11018	1.86015	2.75182	0.00199409	0.0443147	0.751026
YAP1	15	75950644	75950719	peak_2083	3.53196	+	75950644	75950719	0	1	75	0	ENSCHIG00000017090	277	523	132	410	1.23447	2.32793	0.0124303	0.0864518	0.750874
SLC44A2	7	95007785	95007835	peak_923	3.82844	+	95007785	95007835	0	1	50	0	ENSCHIG00000005817	421	1401	104	586	2.34951	3.34191	0.00741324	0.070392	0.749242
TMEM192	17	68846716	68846766	peak_2378	0	-	68846716	68846766	0	1	50	0	ENSCHIG00000025377	92	184	14	72	1.53973	3.16551	0.0216238	NA	0.748569
TECRL	6	80380241	80380341	peak_813	0	-	80380241	80380341	0	1	100	0	ENSCHIG00000019706	77	157	20	101	1.41074	3.04516	0.0207535	NA	0.74567
TOMM5	8	61349340	61352422	peak_1178	4.19962	-	61349340	61352422	0	2	35115	0,2967	ENSCHIG00000022492	496	1036	410	1322	1.51666	2.44579	0.0038333	0.0544238	0.744531
PDE7B	9	61312063	61312588	peak_1251	3.91898	+	61312063	61312588	0	1	525	0	ENSCHIG00000026148	428	1184	397	1763	1.95864	2.9269	0.0060282	0.0661104	0.743994
ZNRF1	18	3687254	3688575	peak_2380	4.35416	+	3687254	3688575	0	2	26,49	0,1272	ENSCHIG00000010049	1059	1370	797	1611	0.928679	1.8318	0.0024386	0.0488952	0.7435
ZNF281	16	77711193	77712118	peak_2267	4.11202	-	77711193	77712118	0	1	925	0	ENSCHIG00000009547	384	973	225	881	1.777	2.71728	0.00457403	0.0578309	0.742888
APEX2	LWLT01000021.1	25522448	25522698	peak_3767	3.73647	-	25522448	25522698	0	1	250	0	ENSCHIG00000019916	328	705	126	438	1.50393	2.5203	0.00933837	0.0750259	0.742607
RAI1	19	34303458	34304033	peak_2767	0	-	34303458	34304033	0	1	575	0	ENSCHIG00000020473	190	580	43	245	2.07642	3.21582	0.0155831	NA	0.741763
PELI1	11	62243342	62243717	peak_1592	3.86681	-	62243342	62243717	0	1	375	0	ENSCHIG00000022027	607	1515	221	864	1.74443	2.71683	0.00692173	0.0685446	0.738761
ZBTB10	14	38354499	38355077	peak_1991	3.33551	-	38354499	38355077	0	2	306,44	0,534	ENSCHIG00000008950	213	554	82	372	1.71918	2.89335	0.0172176	0.0990633	0.737565
VPS8	1	81795556	81795656	peak_113	3.52255	-	81795556	81795656	0	1	100	0	ENSCHIG00000011920	258	337	129	301	0.972713	2.04243	0.0128444	0.0870174	0.736997
FOXK2	19	49594795	49595795	peak_2808	4.1925	-	49594795	49595795	0	1	1000	0	ENSCHIG00000020990	1220	3356	765	3223	1.91843	2.8424	0.00413298	0.0546932	0.736714
DUSP23	3	110013278	110013353	peak_397	0	+	110013278	110013353	0	1	75	0	ENSCHIG00000014450	104	216	36	171	1.62476	3.06297	0.021568	NA	0.736035
ARID1A	2	9564278	9565128	peak_160	4.54366	+	9564278	9565128	0	1	850	0	ENSCHIG00000010785	1745	4654	616	2586	2.03793	2.91466	0.00172232	0.0428768	0.735901
MAD2L1BP	23	31680780	31683706	peak_3188	3.54281	-	31680780	31683706	0	2	488237	0,2689	ENSCHIG00000008563	223	572	107	482	1.95628	3.00345	0.0118585	0.0858043	0.735862
TBC1D4	12	36072198	36072523	peak_1655	4.03066	+	36072198	36072523	0	1	325	0	ENSCHIG00000020419	433	1153	600	2457	1.83293	2.76604	0.00517846	0.0611859	0.733624
MGAT2	10	60374527	60374977	peak_1432	3.56903	-	60374527	60374977	0	1	450	0	ENSCHIG00000010952	361	1102	84	417	2.00339	3.02172	0.011376	0.0842586	0.727774
PDE4DIP	3	97723288	97724138	peak_371	3.86713	+	97723288	97724138	0	1	850	0	ENSCHIG00000010241	6363	13970	10546	36031	1.54567	2.50037	0.00661296	0.0685295	0.727611
PHF23	19	26760520	26760645	peak_2754	3.78784	-	26760520	26760645	0	1	125	0	ENSCHIG00000007385	453	958	152	527	1.61921	2.60108	0.00840403	0.0724011	0.726239
CHD9	18	23146844	23147444	peak_2399	3.82579	+	23146844	23147444	0	1	600	0	ENSCHIG00000021000	470	1217	133	543	1.81125	2.77101	0.00781601	0.0705217	0.724118
STK17A	4	42712853	42713328	peak_519	3.47847	+	42712853	42713328	0	1	475	0	ENSCHIG00000012894	318	1020	80	398	1.82505	2.89054	0.0138757	0.0897174	0.723452
ESS2	LWLT01000035.1	235716	235841	peak_3806	0	-	235716	235841	0	1	125	0	ENSCHIG00000008099	115	295	70	346	1.65141	2.75497	0.0163759	NA	0.72214
YTHDF2	2	11223297	11247287	peak_171	4.54366	+	11223297	11247287	0	2	774,24	0,23966	ENSCHIG00000022985	999	2459	862	3102	1.7463	2.60222	0.00170076	0.0428768	0.721598
ZNF148	1	69448099	69448899	peak_97	3.73647	-	69448099	69448899	0	1	800	0	ENSCHIG00000017965	321	1008	214	1032	2.02105	2.99161	0.00903924	0.0750259	0.720447
TXNDC15	7	64152567	64154614	peak_991	4.19962	-	64152567	64154614	0	2	455,70	0,1977	ENSCHIG00000010236	705	1140	454	1054	0.986541	1.88607	0.0039154	0.0544238	0.71994
HUWE1	LWLT01000021.1	23162758	23163990	peak_3765	4.34717	-	23162758	23163990	0	2	546,4	0,1228	ENSCHIG00000020699	1237	2052	625	1583	1.25922	2.13692	0.00311875	0.0491326	0.718116
ZMYM5	12	50495615	50499109	peak_1703	3.88201	-	50495615	50499109	0	2	543,7	0,3487	ENSCHIG00000022250	389	896	217	722	1.48597	2.40974	0.00636895	0.0678263	0.716005
ZNF777	4	8212661	8212886	peak_500	0	+	8212661	8212886	0	1	225	0	ENSCHIG00000022397	96	249	62	300	1.95197	3.08873	0.0185554	NA	0.715216
ZBTB2	9	75716265	75716440	peak_1300	0	-	75716265	75716440	0	1	175	0	ENSCHIG00000023404	100	309	73	429	2.06705	3.3234	0.0215674	NA	0.71495
RNF103	11	47909619	47910494	peak_1498	3.86681	+	47909619	47910494	0	1	875	0	ENSCHIG00000015167	720	1869	655	2563	1.73041	2.65811	0.00696946	0.0685446	0.713323
ABHD17C	21	26224111	26229354	peak_2896	3.41513	+	26224111	26229354	0	2	8642	0,4601	ENSCHIG00000027051	294	653	149	565	1.60146	2.66144	0.0153485	0.0937439	0.713129
URGCP	22	131425	131775	peak_3044	0	-	131425	131775	0	1	350	0	ENSCHIG00000015397	114	300	60	301	2.01129	3.16213	0.0195167	NA	0.711068
GTPBP3	7	102995822	102995947	peak_941	0	+	102995822	102995947	0	1	125	0	ENSCHIG00000021205	256	519	63	235	1.64316	2.73957	0.0174792	NA	0.710359
MAP3K1	20	22393947	22394147	peak_2865	0	-	22393947	22394147	0	1	200	0	ENSCHIG00000026351	142	261	65	229	1.25942	2.51657	0.0219347	NA	0.710051
ALG11	12	65184901	65185176	peak_1718	0	-	65184901	65185176	0	1	275	0	ENSCHIG00000024968	175	392	52	199	1.51139	2.63582	0.0191521	NA	0.706258
UBFD1	25	21179244	21182081	peak_3284	4.03446	+	21179244	21182081	0	2	13412	0,2425	ENSCHIG00000015077	1044	1422	768	1537	0.801247	1.69382	0.00513408	0.0610248	0.704663
GOLPH3	20	41412379	41412804	peak_2839	3.86681	+	41412379	41412804	0	1	425	0	ENSCHIG00000003544	815	1723	283	943	1.65659	2.56758	0.0068197	0.0685446	0.704387
ARHGAP21	13	24833340	24834290	peak_1846	4.0786	-	24833340	24834290	0	1	950	0	ENSCHIG00000018776	1134	3064	522	2175	1.98548	2.86521	0.00474084	0.059186	0.703963
PDP1	14	11859174	11859299	peak_1920	3.28337	+	11859174	11859299	0	1	125	0	ENSCHIG00000021127	161	453	155	739	1.87938	2.99126	0.0188728	0.102709	0.703502
RPRD2	3	99954819	99954894	peak_376	3.49918	+	99954819	99954894	0	1	75	0	ENSCHIG00000023733	123	355	127	606	2.04356	3.04353	0.0132769	0.0884383	0.702346
EMC9	10	80421008	80421571	peak_1450	4.11447	-	80421008	80421571	0	3	181,95,49	0,329,514	ENSCHIG00000015295	1062	1923	692	1927	1.42925	2.30378	0.00450808	0.0577326	0.702051
CSRNP2	5	28352723	28353148	peak_591	3.34436	+	28352723	28353148	0	1	425	0	ENSCHIG00000017177	221	702	48	271	2.23242	3.29317	0.0170626	0.098457	0.701903
DYRK2	5	45479074	45479799	peak_688	3.73271	-	45479074	45479799	0	1	725	0	ENSCHIG00000024275	989	2894	461	2172	2.09596	3.03598	0.00951168	0.0752218	0.7011
KLF7	2	40500438	40500813	peak_185	0	+	40500438	40500813	0	1	375	0	ENSCHIG00000006619	143	374	61	340	2.00939	3.3365	0.0235826	NA	0.70069
TSFM	5	55018982	55019307	peak_696	3.86713	-	55018982	55019307	0	1	325	0	ENSCHIG00000013850	620	1545	309	1235	1.94028	2.84072	0.00662855	0.0685295	0.699822
JPH2	13	72196489	72196827	peak_1899	3.60511	-	72196489	72196827	0	1	338	0	ENSCHIG00000025563	1154	2274	1070	3424	1.47498	2.43241	0.0109708	0.0821777	0.699738
ZMYM1	3	10223797	10224247	peak_303	0	+	10223797	10224247	0	1	450	0	ENSCHIG00000025229	250	494	73	225	1.02951	2.18428	0.0210099	NA	0.69864
FBXL3	12	33916906	33917356	peak_1654	4.19505	+	33916906	33917356	0	1	450	0	ENSCHIG00000012392	550	1469	769	2924	1.75904	2.61801	0.00407347	0.0545962	0.696023
DDX6	15	52950404	52953539	peak_2062	3.4294	+	52950404	52953539	0	2	27348	0,2787	ENSCHIG00000026114	295	692	285	1078	1.64145	2.65047	0.0147766	0.0928215	0.69591
PPP4R2	22	28607731	28608561	peak_3065	3.73647	-	28607731	28608561	0	2	485,90	0,740	ENSCHIG00000006838	781	1706	387	1206	1.38475	2.3167	0.00939378	0.0750259	0.695552
TCF25	18	16101171	16101796	peak_2392	3.73647	+	16101171	16101796	0	1	625	0	ENSCHIG00000020771	521	1058	307	1009	1.5821	2.50761	0.00911512	0.0750259	0.694241
RBM6	22	50388476	50395455	peak_3076	3.86681	-	50388476	50395455	0	3	40,1279,56	0,1705,6923	ENSCHIG00000007341	738	1740	477	1679	1.67044	2.56514	0.0067989	0.0685446	0.693969
POP7	25	36758121	36758496	peak_3425	4.0507	-	36758121	36758496	0	1	375	0	ENSCHIG00000013484	896	2548	306	1364	2.10365	2.97717	0.00495824	0.0603417	0.69311
SERBP1	3	42980148	42982916	peak_435	4.54366	-	42980148	42982916	0	2	320,5	0,2763	ENSCHIG00000026670	3971	8383	2396	6945	1.41115	2.22744	0.00163085	0.0428768	0.692679
KCTD15	18	45270874	45272167	peak_2425	3.33379	+	45270874	45272167	0	2	50150	0,1143	ENSCHIG00000023579	287	525	123	399	1.39665	2.46233	0.0176878	0.0991813	0.692026
WDR5B	1	66525562	66525987	peak_91	0	-	66525562	66525987	0	1	425	0	ENSCHIG00000015357	81	230	33	192	1.80011	3.19896	0.0246507	NA	0.690757
PCSK7	15	54450281	54450456	peak_2066	0	+	54450281	54450456	0	1	175	0	ENSCHIG00000022978	164	278	62	195	1.30174	2.43666	0.0216009	NA	0.688911
POLR1F	4	92127053	92129112	peak_534	3.48612	+	92127053	92129112	0	2	44581	0,1478	ENSCHIG00000024078	453	897	233	717	1.33565	2.30575	0.0135775	0.0892428	0.686481
RLF	3	14921137	14921901	peak_314	3.88201	+	14921137	14921901	0	1	764	0	ENSCHIG00000008734	490	1471	336	1428	1.91793	2.7919	0.00640035	0.0678263	0.686004
ADNP2	24	319569	319844	peak_3233	0	-	319569	319844	0	1	275	0	ENSCHIG00000010631	111	455	20	153	2.30929	3.60636	0.0258901	NA	0.685998
SECISBP2L	10	41929369	41929444	peak_1420	3.10968	-	41929369	41929444	0	1	75	0	ENSCHIG00000017527	100	290	82	483	2.11896	3.38799	0.0245122	0.115849	0.685065
KCTD20	23	38327736	38327986	peak_3205	3.4194	-	38327736	38327986	0	1	250	0	ENSCHIG00000022727	369	764	189	625	1.45499	2.44317	0.0150206	0.0934669	0.682216
CDKN2C	3	25481321	25485129	peak_332	3.33379	+	25481321	25485129	0	2	15378	0,3430	ENSCHIG00000018497	488	1051	435	1593	1.61051	2.64044	0.0176516	0.0991813	0.682142
PHF3	14	82117987	82119974	peak_1969	4.19962	+	82117987	82119974	0	1	1987	0	ENSCHIG00000014650	2012	5258	1546	5821	1.84021	2.67551	0.00387925	0.0544238	0.681108
TMEM168	4	64588676	64589101	peak_558	0	-	64588676	64589101	0	1	425	0	ENSCHIG00000016804	144	339	64	264	1.61866	2.75393	0.0226189	NA	0.679852
FAM204A	26	13377894	13382912	peak_3456	3.43898	+	13377894	13382912	0	2	47,3	0,5015	ENSCHIG00000022183	414	946	192	704	1.67994	2.64615	0.0145859	0.0922072	0.67832
TXNDC11	25	10268673	10269173	peak_3373	3.53478	-	10268673	10269173	0	1	500	0	ENSCHIG00000019483	352	583	174	458	1.27519	2.20768	0.0122264	0.0862831	0.677146
MSANTD3	8	89988129	89995834	peak_1136	3.43898	+	89988129	89995834	0	2	195405	0,7300	ENSCHIG00000023805	237	702	121	564	2.01099	2.97044	0.0144582	0.0922072	0.676602
PANK4	16	48852210	48852385	peak_2188	0	+	48852210	48852385	0	1	175	0	ENSCHIG00000018619	107	203	61	205	1.2799	2.45055	0.0238872	NA	0.675583
NSRP1	19	21094251	21099249	peak_2642	4.19962	+	21094251	21099249	0	4	532081091030	0,914,1954,3968	ENSCHIG00000021222	2444	6406	1307	4750	1.73633	2.56302	0.00391143	0.0544238	0.675302
C3orf33	1	111488507	111488657	peak_46	0	+	111488507	111488657	0	1	150	0	ENSCHIG00000025795	88	186	41	157	1.14249	2.47874	0.0258646	NA	0.674406
SEMA7A	21	33703365	33703540	peak_2910	0	+	33703365	33703540	0	1	175	0	ENSCHIG00000025096	247	554	53	209	1.7257	2.79818	0.0218656	NA	0.673984
FXN	8	45061398	45067199	peak_1103	3.86681	+	45061398	45067199	0	2	60165	0,5636	ENSCHIG00000019169	436	907	463	1413	1.5095	2.37034	0.00692935	0.0685446	0.673759
ITGB5	1	68976029	68976154	peak_94	3.20059	-	68976029	68976154	0	1	125	0	ENSCHIG00000016526	542	1859	150	940	2.26853	3.36328	0.0218992	0.108774	0.673626
TMEM60	4	76812548	76812948	peak_568	3.19657	-	76812548	76812948	0	1	400	0	ENSCHIG00000008578	209	512	129	533	1.62037	2.71771	0.0220903	0.109078	0.67185
HARS2	7	58673935	58674035	peak_977	3.41513	-	58673935	58674035	0	1	100	0	ENSCHIG00000009904	202	428	158	549	1.65452	2.61552	0.0153097	0.0937439	0.670852
PHF21A	15	7022920	7023170	peak_2031	3.23479	+	7022920	7023170	0	1	250	0	ENSCHIG00000023760	380	1111	104	534	2.14408	3.18211	0.0199609	0.106226	0.670609
TMEM131	11	3033496	3033996	peak_1555	3.54281	-	3033496	3033996	0	1	500	0	ENSCHIG00000024122	1059	1834	656	1675	1.1294	2.03884	0.0117301	0.0858043	0.669043
LTBR	5	102898395	102898545	peak_735	3.17109	-	102898395	102898545	0	1	150	0	ENSCHIG00000022975	254	598	59	256	1.66226	2.77169	0.0229314	0.111021	0.668602
C1orf50	3	17320571	17320761	peak_322	3.54688	+	17320571	17320761	0	1	190	0	ENSCHIG00000015103	377	864	157	544	1.63395	2.54003	0.0116382	0.0855621	0.667462
ARHGAP5	21	41989042	41996307	peak_2914	3.28813	+	41989042	41996307	0	2	52323	0,6942	ENSCHIG00000010874	243	551	110	386	1.48797	2.49058	0.0186131	0.10237	0.667066
PBXIP1	3	104495540	104496440	peak_482	3.69508	-	104495540	104496440	0	1	900	0	ENSCHIG00000012689	2752	6371	1699	6136	1.72282	2.60592	0.00995751	0.0772096	0.66562
TMEM63A	16	27442587	27442637	peak_2222	0	-	27442587	27442637	0	1	50	0	ENSCHIG00000026549	128	268	80	306	1.67644	2.77329	0.0234078	NA	0.66467
DLC1	27	21694785	21695135	peak_3547	3.13547	-	21694785	21695135	0	1	350	0	ENSCHIG00000016532	404	998	97	441	1.92808	3.04085	0.0239059	0.113797	0.664218
SERTAD3	18	50671381	50671606	peak_2556	3.37767	-	50671381	50671606	0	1	225	0	ENSCHIG00000005317	695	1633	201	791	1.84228	2.80778	0.0162854	0.09621	0.663925
EMSY	15	26993256	26997592	peak_2108	3.33379	-	26993256	26997592	0	2	195130	0,4206	ENSCHIG00000016218	181	567	96	490	2.16276	3.13849	0.0175002	0.0991813	0.663727
ZBTB11	1	45767912	45769054	peak_81	3.54008	-	45767912	45769054	0	2	518,57	0,1085	ENSCHIG00000025095	359	827	205	692	1.5703	2.46951	0.0119531	0.0859668	0.663208
CTIF	24	48749665	48749790	peak_3224	0	+	48749665	48749790	0	1	125	0	ENSCHIG00000014455	168	333	49	183	1.54327	2.68663	0.0249291	NA	0.663091
VEGFC	27	37509931	37513529	peak_3534	3.28337	+	37509931	37513529	0	3	15334115	0,301,3483	ENSCHIG00000024070	256	638	124	493	1.71294	2.7102	0.0187967	0.102709	0.662764
ZSWIM6	20	17833887	17834512	peak_2864	0	-	17833887	17834512	0	1	625	0	ENSCHIG00000024877	230	607	44	206	1.9609	3.03934	0.0226333	NA	0.66258
SOS2	10	59988657	59990704	peak_1352	4.0507	+	59988657	59990704	0	2	52510	0,1537	ENSCHIG00000025588	708	1861	591	2199	1.81185	2.63194	0.00498678	0.0603417	0.662356
ZNF784	18	63676673	63680508	peak_2491	3.21264	+	63676673	63680508	0	2	84,66	0,3769	ENSCHIG00000023200	153	386	87	383	1.72615	2.7524	0.0208131	0.10787	0.661939
ELF2	17	52444022	52444822	peak_2371	3.53478	-	52444022	52444822	0	1	800	0	ENSCHIG00000018436	1662	4242	776	2971	1.74075	2.63783	0.012204	0.0862831	0.659995
ZHX1	14	65473700	65474925	peak_2007	3.65857	-	65473700	65474925	0	1	1225	0	ENSCHIG00000011497	592	1444	426	1526	1.67315	2.54765	0.0102526	0.0791884	0.65954
ATP2B1	5	19248598	19257352	peak_665	3.53599	-	19248598	19257352	0	2	768,7	0,8747	ENSCHIG00000024254	1583	3409	1701	5114	1.40097	2.28658	0.0120304	0.0862104	0.657224
SRPK2	4	73975494	73978284	peak_528	3.39945	+	73975494	73978284	0	3	33,26,116	0,1190,2674	ENSCHIG00000023372	297	769	97	379	1.74305	2.67502	0.0156117	0.0947685	0.656577
DCUN1D3	25	18497938	18498088	peak_3381	0	-	18497938	18498088	0	1	150	0	ENSCHIG00000015550	55	172	32	210	2.10209	3.46353	0.0270702	NA	0.656106
ZFYVE26	10	23530886	23531336	peak_1331	3.20059	+	23530886	23531336	0	1	450	0	ENSCHIG00000020708	245	536	164	571	1.50485	2.52174	0.0213072	0.108774	0.655543
TRAF6	15	15980934	15981284	peak_2033	3.43898	+	15980934	15981284	0	1	350	0	ENSCHIG00000015888	229	575	190	713	1.70682	2.62223	0.0145652	0.0922072	0.653628
GDE1	25	16952323	16953618	peak_3377	3.79372	-	16952323	16953618	0	2	41,34	0,1261	ENSCHIG00000010128	956	1881	602	1633	1.27626	2.11697	0.00810156	0.072107	0.653562
7SK	22	56289202	56289402	peak_3033	0	+	56289202	56289402	0	1	200	0	ENSCHIG00000004561,ENSCHIG00000009760	150	256	38	119	1.14819	2.35763	0.027463	NA	0.65294
SETD5	22	16952609	16952734	peak_3063	3.4294	-	16952609	16952734	0	1	125	0	ENSCHIG00000025966	467	1555	100	555	2.35119	3.31046	0.0147747	0.0928215	0.652796
LGR4	15	24857960	24858580	peak_2034	3.82803	+	24857960	24858580	0	1	620	0	ENSCHIG00000027214	535	1377	368	1353	1.78905	2.62404	0.00773291	0.070412	0.65266
CDYL	23	15964166	16012075	peak_3106	3.28813	+	15964166	16012075	0	2	16459	0,47450	ENSCHIG00000021846	257	520	153	513	1.48064	2.44531	0.0186288	0.10237	0.651788
DDX17	5	109089033	109089083	peak_745	3.86681	-	109089033	109089083	0	1	50	0	ENSCHIG00000021332	938	1626	462	996	0.716762	1.54878	0.00704057	0.0685446	0.648451
ZNF264	18	65904713	65904913	peak_2503	0	+	65904713	65904913	0	1	200	0	ENSCHIG00000018599	114	240	49	196	1.63204	2.81237	0.0276228	NA	0.647803
RBM12	13	64445032	64445182	peak_1891	3.06442	-	64445032	64445182	0	1	150	0	ENSCHIG00000024592,ENSCHIG00000026343	225	631	57	262	1.78345	2.89317	0.0261966	0.119541	0.647569
NUP153	23	10571016	10571441	peak_3153	3.41513	-	10571016	10571441	0	1	425	0	ENSCHIG00000023764	263	628	198	709	1.68293	2.5853	0.0152434	0.0937439	0.646056
ARMCX3	LWLT01000027.1	40845866	40846066	peak_3786	3.53478	+	40845866	40846066	0	1	200	0	ENSCHIG00000003482	491	1124	522	1848	1.78958	2.66225	0.0121858	0.0862831	0.645781
KAT6A	27	8765836	8766185	peak_3517	3.33379	+	8765836	8766185	0	1	349	0	ENSCHIG00000000530	212	664	139	710	2.25817	3.1891	0.0175908	0.0991813	0.645355
PSMG1	1	138866833	138866925	peak_138	3.23406	-	138866833	138866925	0	1	92	0	ENSCHIG00000005726	165	378	108	412	1.60041	2.56462	0.0200741	0.10628	0.644663
TRIB2	11	84818974	84839846	peak_1605	3.23172	-	84818974	84839846	0	2	733,17	0,20855	ENSCHIG00000015740	350	831	174	699	1.87268	2.84357	0.0204324	0.106452	0.643926
PRUNE1	3	100416064	100416314	peak_382	3.14785	+	100416064	100416314	0	1	250	0	ENSCHIG00000011605,ENSCHIG00000025222	205	428	150	540	1.63973	2.66472	0.023564	0.112825	0.643578
KIAA0319L	3	10533986	10534111	peak_418	3.1529	-	10533986	10534111	0	1	125	0	ENSCHIG00000020470	280	496	78	240	1.44261	2.46061	0.0233922	0.11243	0.642223
ANKIB1	4	110880791	110881516	peak_577	3.49851	-	110880791	110881516	0	1	725	0	ENSCHIG00000026782	400	1106	177	734	1.93228	2.80889	0.0133722	0.0884795	0.642196
ARID4B	28	37391018	37395876	peak_3586	0	+	37391018	37395876	0	2	62113	0,4745	ENSCHIG00000020742	118	259	54	215	1.47547	2.68813	0.0285963	NA	0.641624
USP15	5	50450217	50454043	peak_694	3.53196	-	50450217	50454043	0	2	183,42	0,3784	ENSCHIG00000008519,ENSCHIG00000009233	333	685	363	1056	1.36564	2.22966	0.0124996	0.0864518	0.640618
TBC1D8	11	5909954	5910029	peak_1557	3.05186	-	5909954	5910029	0	1	75	0	ENSCHIG00000023795	317	739	92	386	1.83114	2.92348	0.0269446	0.120587	0.640379
MAGI3	3	90862026	90862351	peak_367	3.2334	+	90862026	90862351	0	1	325	0	ENSCHIG00000013616	273	592	90	304	1.53795	2.49189	0.0202108	0.106329	0.639979
UBE2J2	16	49752921	49753021	peak_2194	3.33379	+	49752921	49753021	0	1	100	0	ENSCHIG00000014155	255	461	187	540	1.29518	2.21294	0.0176491	0.0991813	0.639457
SLC25A37	8	70526297	70526472	peak_1114	3.54281	+	70526297	70526472	0	1	175	0	ENSCHIG00000009638	439	1161	537	2174	2.00301	2.84909	0.0118872	0.0858043	0.635045
FEM1C	10	96832019	96857048	peak_1389	3.82735	+	96832019	96857048	0	2	7001310	0,23719	ENSCHIG00000015254	1139	3332	569	2321	1.93196	2.73896	0.00777205	0.0704453	0.634869
ZNF462	8	96551224	96551349	peak_1143	0	+	96551224	96551349	0	1	125	0	ENSCHIG00000008945	161	336	67	270	1.46973	2.72207	0.0294204	NA	0.634674
LSM3	22	57974649	57975939	peak_3088	3.70938	-	57974649	57975939	0	2	88,12	0,1278	ENSCHIG00000024650	728	1098	439	954	1.06632	1.89149	0.00981023	0.076448	0.633861
NANP	13	10477369	10477929	peak_1727	0	+	10477369	10477929	0	1	560	0	ENSCHIG00000011994	165	428	47	236	1.8046	3.04725	0.0301175	NA	0.631678
F2R	10	93266968	93267168	peak_1463	3.01809	-	93266968	93267168	0	1	200	0	ENSCHIG00000022474	220	754	55	309	2.04247	3.16999	0.028937	0.123443	0.629858
LLPH	5	47000936	47004522	peak_600	3.82844	+	47000936	47004522	0	2	205170	0,3416	ENSCHIG00000018940	1158	3472	719	2927	1.90914	2.70673	0.00767247	0.070392	0.629157
PKN2	3	66130343	66130703	peak_340	3.09366	+	66130343	66130703	0	2	70204	0,156	ENSCHIG00000009130	235	529	91	318	1.47574	2.49691	0.0254351	0.117143	0.629122
QTRT1	7	95062046	95062146	peak_925	0	+	95062046	95062146	0	1	100	0	ENSCHIG00000014137	83	277	13	101	2.18286	3.70902	0.0301049	NA	0.623789
MIA3	16	24657447	24657633	peak_2170	3.78784	+	24657447	24657633	0	1	186	0	ENSCHIG00000020148	707	1220	669	1694	1.37837	2.16961	0.00834395	0.0724011	0.622798
LEO1	10	44777010	44785891	peak_1422	0	-	44777010	44785891	0	2	249,51	0,8830	ENSCHIG00000014277	207	450	60	216	1.54085	2.59594	0.0279698	NA	0.622113
KIF3B	13	61073939	61078647	peak_1799	0	+	61073939	61078647	0	2	464,36	0,4672	ENSCHIG00000027020	126	305	26	127	1.76998	3.0646	0.0301655	NA	0.621919
FZD4	29	8042831	8042976	peak_3631	3.20059	+	8042831	8042976	0	1	145	0	ENSCHIG00000026211	541	1542	714	3167	1.94498	2.8719	0.0219543	0.108774	0.620133
YIPF1	3	28414970	28415545	peak_429	0	-	28414970	28415545	0	1	575	0	ENSCHIG00000013175	122	345	29	151	1.91192	3.10453	0.031668	NA	0.619862
EIF2A	1	117158728	117161941	peak_125	3.97699	-	117158728	117161941	0	2	346,54	0,3159	ENSCHIG00000023786	1113	1766	1165	2469	1.03132	1.79159	0.00563064	0.0635047	0.619155
ADM	15	39994744	39994869	peak_2055	3.05186	+	39994744	39994869	0	1	125	0	ENSCHIG00000022711	240	468	173	575	1.57741	2.57963	0.0267477	0.120587	0.618451
LRP10	10	79472104	79472554	peak_1362	3.53057	+	79472104	79472554	0	1	450	0	ENSCHIG00000003799,ENSCHIG00000012090	632	1290	602	1842	1.54699	2.36745	0.0126436	0.086535	0.617276
PIAS2	24	46763506	46763581	peak_3254	0	-	46763506	46763581	0	1	75	0	ENSCHIG00000014561	85	161	36	134	1.16404	2.52927	0.030669	NA	0.616765
BCAR3	3	70656289	70656739	peak_448	3.17109	-	70656289	70656739	0	1	450	0	ENSCHIG00000002020	291	525	113	331	1.46846	2.39747	0.0228736	0.111021	0.615988
SRRD	17	4920397	4922467	peak_2334	3.47892	-	4920397	4922467	0	5	61,207,46,155,6	0,163,719,1145,2064	ENSCHIG00000018494	585	1074	265	739	1.49921	2.32374	0.013781	0.0896892	0.615097
COPS2	10	42049555	42051158	peak_1421	3.91122	-	42049555	42051158	0	3	145,59,71	0,996,1532	ENSCHIG00000021490	811	2054	963	3161	1.62738	2.38615	0.00612768	0.0664669	0.614855
FEM1B	10	86172957	86174657	peak_1457	3.76106	-	86172957	86174657	0	1	1700	0	ENSCHIG00000023393	1281	3643	1349	5186	1.87061	2.65043	0.0086577	0.0737577	0.614215
SURF4	11	103675881	103676006	peak_1643	3.61289	-	103675881	103676006	0	1	125	0	ENSCHIG00000016835	1013	2125	503	1536	1.6253	2.42429	0.0107471	0.0817356	0.614069
CREBZF	29	9312302	9312377	peak_3635	3.16163	+	9312302	9312377	0	1	75	0	ENSCHIG00000005919	331	503	126	309	1.15287	2.07837	0.0231385	0.111752	0.613189
TYK2	7	94760788	94761097	peak_1045	0	-	94760788	94761097	0	2	110,15	0,294	ENSCHIG00000018652	270	422	89	235	1.26746	2.24249	0.0278991	NA	0.612701
TRMT10C	1	45730150	45730200	peak_14	3.20059	+	45730150	45730200	0	1	50	0	ENSCHIG00000021446	162	389	182	632	1.57791	2.48321	0.0219225	0.108774	0.612192
PRPF40A	2	92647316	92650919	peak_271	3.53196	-	92647316	92650919	0	3	93,132,50	0,1349,3553	ENSCHIG00000011660	524	1270	308	983	1.50164	2.31478	0.0124897	0.0864518	0.612107
SFMBT2	13	11754948	11755123	peak_1839	0	-	11754948	11755123	0	1	175	0	ENSCHIG00000013417	48	115	5	52	1.87063	4.22306	0.0190237	NA	0.610329
MOCS3	13	78389392	78389817	peak_1823	3.09366	+	78389392	78389817	0	1	425	0	ENSCHIG00000002985	146	402	82	381	2.08171	3.05553	0.0252472	0.117143	0.609857
NFATC2IP	25	25793229	25795371	peak_3394	3.41513	-	25793229	25795371	0	2	410,90	0,2052	ENSCHIG00000018034	588	966	248	611	1.29775	2.12826	0.0152713	0.0937439	0.609331
RAD17	20	10350196	10352463	peak_2853	3.0304	-	10350196	10352463	0	2	265,35	0,2232	ENSCHIG00000020796	220	463	86	287	1.51521	2.48686	0.0278136	0.122394	0.609136
DMAC1	8	36926885	36927548	peak_1096	3.47368	+	36926885	36927548	0	2	299,13	0,650	ENSCHIG00000012785	975	2107	408	1320	1.72073	2.53685	0.0139672	0.0900159	0.609052
USP6NL	13	15589571	15589821	peak_1840	0	-	15589571	15589821	0	1	250	0	ENSCHIG00000017635	122	364	16	101	2.12201	3.46997	0.0334074	NA	0.607675
ETFDH	17	30780386	30780486	peak_2310	3.38868	+	30780386	30780486	0	1	100	0	ENSCHIG00000023050	453	806	364	893	1.16066	1.99262	0.0159261	0.0954783	0.60694
CREBBP	25	2970873	2971123	peak_3365	3.20059	-	2970873	2971123	0	1	250	0	ENSCHIG00000017639	346	683	215	664	1.51088	2.39366	0.0216321	0.108774	0.606261
PSME3IP1	18	26533127	26533252	peak_2534	3.51173	-	26533127	26533252	0	1	125	0	ENSCHIG00000020614	665	1012	350	787	1.14352	1.94585	0.0130294	0.0876726	0.606035
RRS1	14	51424406	51424956	peak_1997	3.38868	-	51424406	51424956	0	1	550	0	ENSCHIG00000009141	280	1082	194	1133	2.55292	3.38104	0.0159779	0.0954783	0.60559
GAB1	17	56570792	56572666	peak_2320	3.26882	+	56570792	56572666	0	2	47153	0,1721	ENSCHIG00000024669	507	1041	225	681	1.48294	2.34183	0.0192896	0.10375	0.604661
TRAK1	22	14400060	14400835	peak_2996	3.1073	+	14400060	14400835	0	1	775	0	ENSCHIG00000010986	626	1316	229	780	1.66241	2.60147	0.0246111	0.116041	0.604379
NIPBL	20	37143810	37144135	peak_2873	3.53057	-	37143810	37144135	0	1	325	0	ENSCHIG00000011197	523	1577	213	889	1.99205	2.78917	0.0126264	0.086535	0.603979
UBTD1	26	32859889	32860014	peak_3505	0	-	32859889	32860014	0	1	125	0	ENSCHIG00000020670	148	305	37	156	1.62524	2.88439	0.0332388	NA	0.602787
HSDL1	18	11835690	11835840	peak_2532	0	-	11835690	11835840	0	1	150	0	ENSCHIG00000008948	103	223	22	111	1.67166	3.16216	0.0306876	NA	0.602317
EP300	5	111277208	111277383	peak_652	3.0304	+	111277208	111277383	0	1	175	0	ENSCHIG00000017767	142	383	89	400	1.82239	2.78259	0.0279486	0.122394	0.602265
WDR33	2	131735403	131737474	peak_289	3.10723	-	131735403	131737474	0	2	230,70	0,2001	ENSCHIG00000019104	465	845	170	502	1.48172	2.39404	0.0247293	0.116046	0.601583
RNF139	14	66431049	66431545	peak_1953	3.58848	+	66431049	66431545	0	1	496	0	ENSCHIG00000021860	516	1336	469	1586	1.65514	2.43183	0.0111818	0.0831305	0.600655
LEMD2	23	40789297	40789622	peak_3138	3.2334	+	40789297	40789622	0	1	325	0	ENSCHIG00000017649	657	1180	243	681	1.45496	2.31321	0.0203005	0.106329	0.600616
CLINT1	7	41180519	41180765	peak_854	3.78835	+	41180519	41180765	0	1	246	0	ENSCHIG00000022934	663	1478	803	2439	1.59717	2.35292	0.00824025	0.0723757	0.600353
FAM20B	16	59018240	59021321	peak_2197	3.2334	+	59018240	59021321	0	2	23527	0,2554	ENSCHIG00000015949	319	670	189	580	1.51802	2.37156	0.020287	0.106329	0.598717
GNA11	7	89873980	89874130	peak_908	0	+	89873980	89874130	0	1	150	0	ENSCHIG00000012068	214	299	93	224	1.10646	2.11557	0.0308292	NA	0.597892
ICMT	16	45648382	45648432	peak_2187	0	+	45648382	45648432	0	1	50	0	ENSCHIG00000011865	195	323	104	281	1.04087	2.09988	0.032299	NA	0.597441
GORAB	16	36654684	36654759	peak_2178	0	+	36654684	36654759	0	1	75	0	ENSCHIG00000019410	144	452	24	150	2.18232	3.43254	0.0346238	NA	0.596806
NAT10	15	18186765	18190701	peak_2104	3.28813	-	18186765	18190701	0	2	144,81	0,3855	ENSCHIG00000026081	386	887	165	537	1.59007	2.42376	0.018669	0.10237	0.596478
BTG1	5	21794828	21796243	peak_666	3.50284	-	21794828	21796243	0	2	318148	0,1267	ENSCHIG00000012095	1159	3428	500	2118	2.07388	2.86484	0.0131544	0.0882146	0.596189
CEBPG	18	44862336	44862636	peak_2424	2.99976	+	44862336	44862636	0	1	300	0	ENSCHIG00000008784	241	712	203	988	2.12225	3.08389	0.0298539	0.125021	0.596032
BIRC3	15	76062011	76062061	peak_2084	2.98467	+	76062011	76062061	0	1	50	0	ENSCHIG00000012208	121	320	116	475	1.71439	2.7078	0.0308031	0.126335	0.594721
FLRT2	10	5893507	5893557	peak_1394	2.95976	-	5893507	5893557	0	1	50	0	ENSCHIG00000008185	86	317	116	688	2.31144	3.32189	0.0315348	0.128535	0.594342
IFIT3	26	40304918	40305343	peak_3511	0	-	40304918	40305343	0	1	425	0	ENSCHIG00000014238	190	440	63	262	1.61973	2.77334	0.0342057	NA	0.594035
PRMT9	17	60413275	60413650	peak_2374	2.98686	-	60413275	60413650	0	1	375	0	ENSCHIG00000011275	246	525	78	265	1.50912	2.48722	0.0305449	0.126144	0.592639
RREB1	23	2347220	2347295	peak_3092	0	+	2347220	2347295	0	1	75	0	ENSCHIG00000008467	117	271	89	346	1.83452	2.80219	0.0305455	NA	0.591712
JCAD	13	34398994	34399169	peak_1857	0	-	34398994	34399169	0	1	175	0	ENSCHIG00000013597	145	276	37	137	1.41152	2.60669	0.0347701	NA	0.591698
TERF2	18	37767907	37768007	peak_2543	3.33379	-	37767907	37768007	0	1	100	0	ENSCHIG00000024554	669	1588	226	784	1.79183	2.60339	0.0174255	0.0991813	0.590998
PATZ1	17	1181479	1181629	peak_2276	0	+	1181479	1181629	0	1	150	0	ENSCHIG00000020203	92	217	16	92	1.71607	3.23306	0.0318318	NA	0.590455
TNRC6A	25	22388790	22389065	peak_3286	3.14785	+	22388790	22389065	0	1	275	0	ENSCHIG00000019448	195	559	190	813	2.00483	2.86715	0.023588	0.112825	0.588353
ALMS1	11	10837033	10837258	peak_1564	0	-	10837033	10837258	0	1	225	0	ENSCHIG00000013766	101	264	27	141	1.75905	3.07833	0.0345672	NA	0.587452
CDC5L	23	30944823	30959198	peak_3185	3.6458	-	30944823	30959198	0	3	120,213,67	0,863,14308	ENSCHIG00000022031	852	1520	688	1647	1.22829	1.97712	0.0103973	0.0798925	0.585824
ATP6	MT	7820	8145	peak_3731	3.72793	+	7820	8145	0	1	325	0	ENSCHIG00000000022,ENSCHIG00000000023	1505	3425	2193	6149	1.37282	2.11058	0.00958122	0.0754711	0.585675
MRPL14	23	31202862	31205804	peak_3121	3.86189	+	31202862	31205804	0	2	82761	0,2181	ENSCHIG00000016433	1991	5048	1690	6013	1.95113	2.66948	0.00713776	0.0687789	0.584892
EML1	21	64183479	64184004	peak_2930	3.09366	+	64183479	64184004	0	1	525	0	ENSCHIG00000016953	428	728	190	474	1.13964	2.01915	0.0253061	0.117143	0.581543
PRNP	13	46469980	46470305	peak_1770	3.36664	+	46469980	46470305	0	1	325	0	ENSCHIG00000014184	483	867	487	1230	1.33999	2.12108	0.0166057	0.0969483	0.580918
TNKS1BP1	15	2758694	2758844	peak_2019	3.02162	+	2758694	2758844	0	1	150	0	ENSCHIG00000008865	643	2180	177	966	2.16512	3.06402	0.0284123	0.12314	0.580239
RANBP2	11	44247736	44248541	peak_1583	3.62706	-	44247736	44248541	0	2	306169	0,636	ENSCHIG00000012686	1060	1914	1164	2668	1.14463	1.88112	0.0106013	0.0809366	0.580142
TRIM24	4	18133556	18134741	peak_544	3.05186	-	18133556	18134741	0	2	210,15	0,1170	ENSCHIG00000008442	326	593	182	462	1.09067	1.97302	0.0266986	0.120587	0.579464
HEXIM1	19	44454759	44455472	peak_2694	3.60971	+	44454759	44455472	0	1	713	0	ENSCHIG00000003683	1216	2971	1216	4237	1.90136	2.63736	0.0108534	0.0819162	0.579101
DOK1	11	9930714	9930789	peak_1560	0	-	9930714	9930789	0	1	75	0	ENSCHIG00000026334	121	250	20	89	1.60221	2.93983	0.0353631	NA	0.578301
ND5	MT	13172	13472	peak_3736	3.05186	+	13172	13472	0	1	300	0	ENSCHIG00000000032	511	1162	417	1328	1.44685	2.31294	0.0267557	0.120587	0.577925
NOP10	10	74745869	74746634	peak_1443	3.72784	-	74745869	74746634	0	2	141,54	0,711	ENSCHIG00000011845	2200	5480	1349	4621	1.85847	2.58847	0.00961983	0.0754758	0.577918
PSMB7	11	94978860	94979470	peak_1615	3.73647	-	94978860	94979470	0	2	34141	0,469	ENSCHIG00000016023	1628	2272	1481	2816	1.00491	1.7263	0.00921885	0.0750259	0.577217
FRMD6	10	58492454	58496738	peak_1430	0	-	58492454	58496738	0	2	2,48	0,4236	ENSCHIG00000016383	110	266	36	195	1.74167	3.22372	0.0320655	NA	0.576671
NSFL1C	13	59020984	59021359	peak_1790	3.47892	+	59020984	59021359	0	1	375	0	ENSCHIG00000026320	1339	1799	1017	1878	0.88218	1.6367	0.0137531	0.0896892	0.574879
RMI1	8	77036713	77037613	peak_1121	3.01809	+	77036713	77037613	0	1	900	0	ENSCHIG00000012948	307	728	146	480	1.48261	2.367	0.0288872	0.123443	0.574437
SNRNP35	17	19056502	19057215	peak_2297	3.53478	+	19056502	19057215	0	1	713	0	ENSCHIG00000006364	504	1759	465	2294	2.39985	3.13705	0.0121366	0.0862831	0.574413
RNF25	2	29176697	29176747	peak_180	3.20059	+	29176697	29176747	0	1	50	0	ENSCHIG00000010384	521	820	198	467	1.27434	2.08345	0.0212933	0.108774	0.573026
AHSA1	10	14440754	14440829	peak_1398	3.05186	-	14440754	14440829	0	1	75	0	ENSCHIG00000026112	264	453	173	453	1.26521	2.12208	0.0269725	0.120587	0.572879
CDV3	1	135414036	135414386	peak_136	3.34819	-	135414036	135414386	0	1	350	0	ENSCHIG00000027264	1242	2442	694	1828	1.31887	2.0878	0.0169185	0.0981964	0.572725
ELMO2	13	74607049	74608984	peak_1904	3.34436	-	74607049	74608984	0	2	657,43	0,1892	ENSCHIG00000012167	1218	2350	620	1744	1.56608	2.3396	0.0170286	0.098457	0.572526
RPS6KL1	10	16966117	16966317	peak_1319	0	+	16966117	16966317	0	1	200	0	ENSCHIG00000016739	138	241	32	114	1.39303	2.65415	0.0367838	NA	0.571523
CRK	19	22378582	22386143	peak_2736	2.922	-	22378582	22386143	0	2	74,51	0,7510	ENSCHIG00000009252	224	577	65	278	1.95448	2.93077	0.0347508	0.131944	0.571482
SGMS1	26	42739622	42740517	peak_3476	3.05848	+	42739622	42740517	0	2	41180	0,715	ENSCHIG00000021067	351	881	222	810	1.80199	2.64622	0.0263652	0.120034	0.571238
ZNF518A	26	34092915	34093415	peak_3506	0	-	34092915	34093415	0	1	500	0	ENSCHIG00000014520	130	317	30	135	1.54785	2.80735	0.0371345	NA	0.57029
HMGXB3	7	49032490	49038544	peak_967	2.9407	-	49032490	49038544	0	2	14261	0,5793	ENSCHIG00000011628	280	575	92	309	1.64896	2.59581	0.0337914	0.130245	0.569772
MGAT1	7	70640288	70640688	peak_892	3.28337	+	70640288	70640688	0	1	400	0	ENSCHIG00000009572	692	2011	164	700	2.16132	2.93948	0.018886	0.102709	0.569724
SNIP1	3	12454299	12454549	peak_423	2.922	-	12454299	12454549	0	1	250	0	ENSCHIG00000013452	218	482	133	475	1.65661	2.6205	0.0347642	0.131944	0.569468
PHF13	16	45324431	45324481	peak_2242	2.89417	-	45324431	45324481	0	1	50	0	ENSCHIG00000018881	201	728	31	191	2.4379	3.45607	0.0367965	0.134514	0.569375
C12orf65	17	18892541	18894410	peak_2296	3.09366	+	18892541	18894410	0	2	7243	0,1626	ENSCHIG00000022229	306	742	158	546	1.71529	2.53902	0.0251866	0.117143	0.569038
GOLGA5	21	56954672	56954872	peak_2922	2.94762	+	56954672	56954872	0	1	200	0	ENSCHIG00000010561	128	373	137	596	1.90601	2.82988	0.0335098	0.129621	0.568911
TSPAN14	28	9941246	9941446	peak_3602	3.00893	-	9941246	9941446	0	1	200	0	ENSCHIG00000000382	338	662	93	283	1.45937	2.33797	0.0294142	0.124228	0.568383
MYEF2	10	40920506	40930844	peak_1418	2.94762	-	40920506	40930844	0	4	14,52,209,25	0,8230,8361,10313	ENSCHIG00000022164	294	695	89	319	1.62425	2.54921	0.032747	0.129621	0.567953
YEATS4	5	43573998	43574273	peak_687	3.00119	-	43573998	43574273	0	1	275	0	ENSCHIG00000014331	315	637	93	249	1.05531	1.94906	0.0296984	0.124897	0.567699
RSPRY1	18	26583155	26588163	peak_2401	0	+	26583155	26588163	0	2	480,20	0,4988	ENSCHIG00000024302	127	335	56	255	1.83963	2.93064	0.0378138	NA	0.566167
R3HDM2	5	55518112	55518412	peak_601	3.29248	+	55518112	55518412	0	1	300	0	ENSCHIG00000014022	1044	1707	704	1683	1.33005	2.09579	0.0184586	0.102062	0.566063
POLR3B	5	68520588	68520663	peak_616	0	+	68520588	68520663	0	1	75	0	ENSCHIG00000015728	140	234	41	131	1.31234	2.50341	0.0382659	NA	0.56599
CEBPZ	11	19511565	19511615	peak_1572	2.98928	-	19511565	19511615	0	1	50	0	ENSCHIG00000020789	238	455	236	619	1.17782	2.04703	0.0303252	0.125932	0.564346
BEST3	5	43300825	43301550	peak_599	3.0304	+	43300825	43301550	0	1	725	0	ENSCHIG00000016253	656	1616	257	901	1.72735	2.5638	0.0277503	0.122394	0.564084
MRPL34	7	102967114	102967205	peak_940	3.37661	+	102967114	102967205	0	1	91	0	ENSCHIG00000014263	505	948	514	1387	1.52374	2.27471	0.0163943	0.0962804	0.564074
HERPUD2	4	58782604	58799165	peak_555	3.00893	-	58782604	58799165	0	2	6369	0,16192	ENSCHIG00000024009	196	465	140	498	1.77843	2.63206	0.0293575	0.124228	0.562971
CHD1	7	12550246	12550396	peak_842	2.99976	+	12550246	12550396	0	1	150	0	ENSCHIG00000025395	342	938	111	444	1.80151	2.69394	0.0297975	0.125021	0.562026
IKZF5	26	9228393	9228493	peak_3453	2.922	+	9228393	9228493	0	1	100	0	ENSCHIG00000025772	78	293	102	575	2.28472	3.20778	0.0345211	0.131944	0.561894
FTSJ3	19	47682274	47682374	peak_2802	0	-	47682274	47682374	0	1	100	0	ENSCHIG00000025676	216	385	70	206	1.32749	2.34335	0.0377274	NA	0.56146
DHRS7B	19	34861947	34862122	peak_2672	2.922	+	34861947	34862122	0	1	175	0	ENSCHIG00000012767	143	436	86	422	2.23043	3.14438	0.034683	0.131944	0.559988
KRBA2	19	27710133	27710583	peak_2759	2.89417	-	27710133	27710583	0	1	450	0	ENSCHIG00000014197	221	531	69	271	1.81595	2.7795	0.0366764	0.134514	0.559398
ASF1A	9	19373255	19374747	peak_1276	3.20059	-	19373255	19374747	0	2	213,12	0,1480	ENSCHIG00000008452	482	1069	227	660	1.41133	2.20116	0.021228	0.108774	0.559235
UROD	3	19738044	19738734	peak_326	3.20059	+	19738044	19738734	0	2	66284	0,406	ENSCHIG00000026792	606	868	374	771	1.0894	1.86701	0.0217567	0.108774	0.559053
MRPS30	20	30047159	30047384	peak_2870	3.0304	-	30047159	30047384	0	1	225	0	ENSCHIG00000018591	242	508	187	526	1.33473	2.16078	0.0278934	0.122394	0.558744
C1orf131	28	41346785	41346908	peak_3592	2.94949	+	41346785	41346908	0	1	123	0	ENSCHIG00000014076	257	618	94	314	1.53676	2.40835	0.0324776	0.129454	0.557977
CCNL1	1	110020278	110020378	peak_45	3.20059	+	110020278	110020378	0	1	100	0	ENSCHIG00000015405	609	1583	219	809	1.90462	2.67883	0.0217353	0.108774	0.557007
SH3BP5L	7	67877696	67877921	peak_884	2.9106	+	67877696	67877921	0	1	225	0	ENSCHIG00000009447	258	748	62	278	2.02322	2.93741	0.0356429	0.132991	0.556276
GEMIN7	18	53819894	53820031	peak_2452	2.90474	+	53819894	53820031	0	1	137	0	ENSCHIG00000010022	142	337	104	397	1.85996	2.78158	0.0360494	0.133532	0.555896
SLCO3A1	21	14147592	14147717	peak_2942	0	-	14147592	14147717	0	1	125	0	ENSCHIG00000024715	132	279	68	252	1.50377	2.64452	0.0399103	NA	0.555816
RFX7	10	48820952	48821827	peak_1423	2.98467	-	48820952	48821827	0	1	875	0	ENSCHIG00000026500	269	777	184	768	1.90759	2.76132	0.0308678	0.126335	0.55513
OSR2	14	16886296	16886521	peak_1925	2.8379	+	16886296	16886521	0	1	225	0	ENSCHIG00000019458	362	741	127	465	1.58333	2.63802	0.0397721	0.139864	0.555118
LDLRAD4	24	43801890	43803656	peak_3220	2.90474	+	43801890	43803656	0	2	460,15	0,1751	ENSCHIG00000000293	271	625	154	574	1.75395	2.67408	0.036057	0.133532	0.554694
SCAF8	9	78791675	78855419	peak_1260	3.27126	+	78791675	78855419	0	2	535,65	0,63679	ENSCHIG00000025041	673	1737	287	999	1.78116	2.52935	0.0192017	0.103574	0.553776
RSF1	29	17766024	17769506	peak_3640	3.05095	+	17766024	17769506	0	2	46704	0,2778	ENSCHIG00000024983	370	917	157	541	1.70375	2.50916	0.0270504	0.120663	0.553658
ERRFI1	16	43906325	43906425	peak_2183	0	+	43906325	43906425	0	1	100	0	ENSCHIG00000014009	165	319	76	250	1.32687	2.45873	0.0404538	NA	0.55339
SCYL2	5	62950097	62950697	peak_614	3.29962	+	62950097	62950697	0	1	600	0	ENSCHIG00000022321	666	1268	643	1611	1.3171	2.05366	0.0182651	0.101558	0.551464
ELP3	8	10447345	10479462	peak_1158	2.94762	-	10447345	10479462	0	2	97,3	0,32114	ENSCHIG00000025755	269	432	193	446	1.06469	1.91882	0.0328656	0.129621	0.54988
CPSF7	29	40256222	40256990	peak_3694	2.95679	-	40256222	40256990	0	2	118,7	0,761	ENSCHIG00000014655	419	922	127	426	1.74134	2.59163	0.0318342	0.128801	0.548019
UBA1	LWLT01000021.1	19715480	19715555	peak_3742	3.06547	+	19715480	19715555	0	1	75	0	ENSCHIG00000021389	642	1663	255	928	1.87292	2.64658	0.0261175	0.119455	0.546211
ZNF318	23	31911091	31912641	peak_3124	3.33379	+	31911091	31912641	0	1	1550	0	ENSCHIG00000003026	1031	2558	534	1743	1.70568	2.4289	0.0175897	0.0991813	0.546113
SAP30BP	19	55104714	55106623	peak_2816	3.23612	-	55104714	55106623	0	4	465,85,81,19	0,681,1050,1890	ENSCHIG00000021087	725	1189	362	846	1.31299	2.04893	0.019889	0.106128	0.546102
SETX	11	101799194	101799519	peak_1630	2.88884	-	101799194	101799519	0	1	325	0	ENSCHIG00000020740	426	976	209	775	1.80917	2.71409	0.0374767	0.135012	0.5454
THAP3	16	45313961	45314361	peak_2238	3.09366	-	45313961	45314361	0	1	400	0	ENSCHIG00000007716	624	1079	482	1204	1.40059	2.17055	0.025048	0.117143	0.544497
SGCB	6	68407744	68413059	peak_810	3.20059	-	68407744	68413059	0	2	104,71	0,5244	ENSCHIG00000025818	718	1346	808	2024	1.32432	2.0642	0.0211049	0.108774	0.544459
NIPA2	2	135488459	135488559	peak_299	3.00119	-	135488459	135488559	0	1	100	0	ENSCHIG00000024961	418	728	203	472	1.09187	1.89642	0.0296961	0.124897	0.543953
NR2F2	21	9815431	9815681	peak_2937	2.89806	-	9815431	9815681	0	1	250	0	ENSCHIG00000023141	485	1016	186	519	1.11829	2.00092	0.0364271	0.134152	0.543232
DNAJC11	16	45313937	45314362	peak_2184	3.10723	+	45313937	45314362	0	1	425	0	ENSCHIG00000019671	668	1153	517	1284	1.40249	2.16363	0.0247226	0.116046	0.543107
FAM131B	4	13851978	13852094	peak_506	0	+	13851978	13852094	0	2	97,3	0,113	ENSCHIG00000024536	50	114	6	52	1.71868	3.88276	0.0231074	NA	0.542701
MORC3	1	148521814	148522289	peak_56	3.0304	+	148521814	148522289	0	1	475	0	ENSCHIG00000023242	405	805	266	736	1.40534	2.19235	0.0279933	0.122394	0.542582
FKRP	18	54898449	54898524	peak_2460	0	+	54898449	54898524	0	1	75	0	ENSCHIG00000005654	71	225	28	220	2.18265	3.7309	0.0338133	NA	0.541098
CAMSAP2	16	78023374	78024856	peak_2207	3.09366	+	78023374	78024856	0	3	112,339,49	0,730,1433	ENSCHIG00000020040	579	1484	258	916	1.81248	2.57909	0.0253787	0.117143	0.540894
TBCCD1	1	80335746	80336046	peak_40	0	+	80335746	80336046	0	1	300	0	ENSCHIG00000004248	256	486	88	249	1.33472	2.23194	0.0373165	NA	0.540799
MIDN	7	66787045	66787120	peak_1001	2.94762	-	66787045	66787120	0	1	75	0	ENSCHIG00000016933	311	572	317	852	1.39553	2.22566	0.0331966	0.129621	0.540431
NGRN	21	20925949	20930886	peak_2891	3.49918	+	20925949	20930886	0	2	100550	0,4387	ENSCHIG00000005996	1957	5259	902	3216	1.94155	2.62467	0.0132536	0.0884383	0.540123
CHST12	25	41659144	41659419	peak_3448	2.8379	-	41659144	41659419	0	1	275	0	ENSCHIG00000005612	242	540	97	353	1.77241	2.69109	0.0396297	0.139864	0.539613
JRK	LWLT01000904.1	14933	15308	peak_3849	0	+	14933	15308	0	1	375	0	ENSCHIG00000023921	90	227	29	148	1.7872	3.03757	0.0415794	NA	0.538586
SART3	17	6724958	6735957	peak_2341	2.94762	-	6724958	6735957	0	2	34312	0,10687	ENSCHIG00000021385	304	612	248	743	1.53996	2.35369	0.0329385	0.129621	0.537632
IL1R1	11	6838096	6838146	peak_1478	0	+	6838096	6838146	0	1	50	0	ENSCHIG00000013024	122	249	30	119	1.39791	2.67937	0.0393756	NA	0.537071
MTRES1	9	30258804	30258904	peak_1281	2.89417	-	30258804	30258904	0	1	100	0	ENSCHIG00000005527	168	636	271	1426	2.25768	3.11171	0.0367387	0.134514	0.536689
TBC1D10B	25	26458423	26458698	peak_3402	3.02305	-	26458423	26458698	0	1	275	0	ENSCHIG00000015189	501	999	235	675	1.4647	2.23612	0.02822	0.123018	0.535995
DNASE1L2	25	1667891	1668266	peak_3268	0	+	1667891	1668266	0	1	375	0	ENSCHIG00000008968,ENSCHIG00000019378	190	410	57	220	1.72184	2.77171	0.0439556	NA	0.535149
SFR1	26	27067941	27068241	peak_3484	0	-	27067941	27068241	0	1	300	0	ENSCHIG00000020297	228	413	87	237	1.06366	2.05809	0.041735	NA	0.533699
CIR1	2	113872137	113872187	peak_279	3.0304	-	113872137	113872187	0	1	50	0	ENSCHIG00000023936	496	1097	626	1923	1.60779	2.37026	0.0277423	0.122394	0.533507
LATS2	12	51065452	51065777	peak_1705	2.90655	-	51065452	51065777	0	1	325	0	ENSCHIG00000020837	253	482	138	397	1.36073	2.18898	0.0358104	0.133365	0.533354
PSEN1	10	18428027	18428427	peak_1407	3.18325	-	18428027	18428427	0	1	400	0	ENSCHIG00000025284	555	1372	343	1102	1.66754	2.39242	0.0224616	0.110089	0.533314
DDX55	17	19153335	19154131	peak_2298	2.94762	+	19153335	19154131	0	2	229171	0,625	ENSCHIG00000020402	351	764	163	484	1.44338	2.26613	0.033081	0.129621	0.533292
KDM5A	5	106161964	106162732	peak_740	2.77148	-	106161964	106162732	0	2	292,8	0,760	ENSCHIG00000002022	155	381	102	406	1.74476	2.73006	0.0436344	0.146454	0.532093
CEP120	7	80221748	80240403	peak_1017	3.2334	-	80221748	80240403	0	4	235,146,99,45	0,3341,12779,18610	ENSCHIG00000011238	576	1366	395	1189	1.56565	2.28193	0.0203551	0.106329	0.531924
MB21D2	1	74364075	74364150	peak_38	0	+	74364075	74364150	0	1	75	0	ENSCHIG00000020817	64	162	13	99	1.86512	3.71428	0.0275166	NA	0.531918
RXYLT1	5	49248491	49248641	peak_692	0	-	49248491	49248641	0	1	150	0	ENSCHIG00000017693	60	192	6	54	1.68773	3.67191	0.0286478	NA	0.531692
ZNF565	18	47671144	47671769	peak_2549	0	-	47671144	47671769	0	1	625	0	ENSCHIG00000027129	162	410	76	303	1.70675	2.68662	0.0434377	NA	0.531239
TRIM13	12	67135565	67136690	peak_1719	3.13034	-	67135565	67136690	0	1	1125	0	ENSCHIG00000010839	935	2319	661	2164	1.6807	2.41149	0.0240485	0.114202	0.530715
HSPA12A	26	14920974	14921224	peak_3459	0	+	14920974	14921224	0	1	250	0	ENSCHIG00000002992	95	248	52	225	1.84867	2.87573	0.0449273	NA	0.530439
PTCD3	11	48322114	48322564	peak_1586	3.11236	-	48322114	48322564	0	1	450	0	ENSCHIG00000012077	651	2031	289	1207	2.07979	2.80588	0.0244085	0.115634	0.528745
CENPB	13	50773292	50773967	peak_1776	3.17942	+	50773292	50773967	0	1	675	0	ENSCHIG00000010945	2253	6743	1058	4506	2.19917	2.92409	0.0225769	0.110382	0.528537
ZNF184	23	18767715	18767940	peak_3168	0	-	18767715	18767940	0	1	225	0	ENSCHIG00000016376	145	318	47	177	1.42352	2.57174	0.0445224	NA	0.528447
AQR	10	72698031	72698197	peak_1355	0	+	72698031	72698197	0	1	166	0	ENSCHIG00000025362	246	484	81	250	1.52965	2.4365	0.0394289	NA	0.528197
PARP4	12	50344515	50344715	peak_1659	0	+	50344515	50344715	0	1	200	0	ENSCHIG00000016066	178	359	50	166	1.52291	2.51841	0.0449272	NA	0.528173
GTF3C2	11	72042219	72042294	peak_1516	2.80028	+	72042219	72042294	0	1	75	0	ENSCHIG00000014801	258	546	69	225	1.6275	2.51205	0.0418744	0.143559	0.526436
NCOA1	11	74156204	74156254	peak_1601	2.80028	-	74156204	74156254	0	1	50	0	ENSCHIG00000016656	326	791	89	332	1.86533	2.73196	0.0418489	0.143559	0.526302
UPF3A	LWLT01000036.1	626010	642599	peak_3809	2.94762	+	626010	642599	0	7	28,56,159,161,292,55,161	0,4639,4783,11852,12689,16343,16428	ENSCHIG00000008682	609	1453	211	745	1.87978	2.66551	0.0326445	0.129621	0.525382
PLEKHF2	14	13032327	13032377	peak_1923	2.77148	+	13032327	13032377	0	1	50	0	ENSCHIG00000009121	112	314	125	515	1.84028	2.76022	0.0437382	0.146454	0.525185
DDX47	5	95657076	95659308	peak_722	2.99425	-	95657076	95659308	0	2	32,18	0,2214	ENSCHIG00000026011	632	1232	257	709	1.52533	2.27774	0.0301389	0.125499	0.5243
DDX20	3	89063223	89064098	peak_363	3.38868	+	89063223	89064098	0	1	875	0	ENSCHIG00000011219	1141	2329	687	1746	1.37669	2.04835	0.0160173	0.0954783	0.523924
PGM5	8	44222769	44223169	peak_1101	2.74125	+	44222769	44223169	0	1	400	0	ENSCHIG00000006743	293	601	113	390	1.63518	2.60118	0.0452809	0.149555	0.523706
DGKZ	15	6605531	6605756	peak_2097	0	-	6605531	6605756	0	1	225	0	ENSCHIG00000018020	213	431	61	206	1.43925	2.40879	0.0442532	NA	0.523196
STBD1	6	91713716	91713916	peak_773	2.91626	+	91713716	91713916	0	1	200	0	ENSCHIG00000012021	710	1648	841	2803	1.76722	2.55685	0.0350019	0.132471	0.523081
ERG	1	150561395	150561670	peak_145	0	-	150561395	150561670	0	1	275	0	ENSCHIG00000011764	230	441	71	220	1.54704	2.46115	0.0442849	NA	0.522546
PTCD2	20	9266144	9266719	peak_2852	2.99425	-	9266144	9266719	0	1	575	0	ENSCHIG00000017118	425	985	374	1172	1.66596	2.4119	0.0301578	0.125499	0.522277
YTHDC1	6	84817563	84823388	peak_771	3.09366	+	84817563	84823388	0	3	121,427,27	0,250,5798	ENSCHIG00000004810	797	1756	638	1836	1.53709	2.25704	0.0253037	0.117143	0.521693
HSPA13	1	21404627	21404677	peak_12	0	+	21404627	21404677	0	1	50	0	ENSCHIG00000021844	182	545	45	209	1.95611	2.92356	0.0468617	NA	0.518008
ZFP1	18	3740711	3740861	peak_2381	0	+	3740711	3740861	0	1	150	0	ENSCHIG00000015281	118	250	29	108	1.34966	2.57454	0.0436954	NA	0.516805
PPP1R9B	19	36157250	36157500	peak_2676	2.73748	+	36157250	36157500	0	1	250	0	ENSCHIG00000025841	224	716	45	241	2.0205	2.9559	0.0454762	0.149946	0.51648
MIER1	3	42586938	42589830	peak_339	2.79507	+	42586938	42589830	0	2	117329	0,2563	ENSCHIG00000017898	339	770	132	422	1.52592	2.37108	0.0421711	0.144079	0.516292
STX3	15	505520	505770	peak_2087	0	-	505520	505770	0	1	250	0	ENSCHIG00000016939	139	267	30	109	1.55428	2.70168	0.0472593	NA	0.515976
PPIG	2	109641710	109644644	peak_220	2.95679	+	109641710	109644644	0	3	591371104	0,1529,1830	ENSCHIG00000013589	1755	4454	1061	3461	1.66388	2.40772	0.0320376	0.128801	0.515132
MED11	19	26428593	26428748	peak_2753	0	-	26428593	26428748	0	2	50,75	0,80	ENSCHIG00000022541	198	349	62	182	1.40301	2.38397	0.0469295	NA	0.514814
PARD3	13	18375910	18376185	peak_1736	2.91541	+	18375910	18376185	0	1	275	0	ENSCHIG00000019203	267	761	192	796	2.11262	2.87732	0.0353914	0.132548	0.514546
TSPAN17	7	72477057	72477107	peak_1014	3.02177	-	72477057	72477107	0	1	50	0	ENSCHIG00000015276	610	921	617	1204	0.9475	1.66644	0.0283473	0.123128	0.513549
PHAX	7	83384359	83391263	peak_901	3.2334	+	83384359	83391263	0	4	460,121,84,460	0,1471,2911,6444	ENSCHIG00000019187	1338	2981	1117	2999	1.43358	2.10296	0.0203213	0.106329	0.513042
ADGRF5	23	28815003	28815103	peak_3118	2.78448	+	28815003	28815103	0	1	100	0	ENSCHIG00000008724	298	784	382	1495	1.95839	2.7947	0.0428474	0.14514	0.512816
R3HCC1L	26	32313829	32314029	peak_3503	0	-	32313829	32314029	0	1	200	0	ENSCHIG00000015278	108	233	57	192	1.42352	2.44083	0.0487584	NA	0.51229
AP3S2	21	20543856	20545586	peak_2949	2.95679	-	20543856	20545586	0	2	129,21	0,1709	ENSCHIG00000009606	521	729	335	649	1.03343	1.76847	0.0319424	0.128801	0.511833
SGTA	7	89643998	89644173	peak_1023	2.94762	-	89643998	89644173	0	1	175	0	ENSCHIG00000025763	390	522	273	525	1.04068	1.78794	0.0335644	0.129621	0.511027
CDKN2AIP	27	31279616	31279666	peak_3550	0	-	31279616	31279666	0	1	50	0	ENSCHIG00000021180	114	209	42	132	1.05611	2.26676	0.0441173	NA	0.510186
UVRAG	15	27381762	27382512	peak_2110	2.88133	-	27381762	27382512	0	1	750	0	ENSCHIG00000025967	394	837	249	742	1.58508	2.35909	0.0378868	0.135717	0.509898
NOL8	8	83706970	83707195	peak_1191	0	-	83706970	83707195	0	1	225	0	ENSCHIG00000023837	113	283	65	259	1.7103	2.70379	0.049279	NA	0.509705
MIEF1	5	109864936	109866014	peak_648	2.69504	+	109864936	109866014	0	2	49501	0,577	ENSCHIG00000017368	218	523	95	360	1.87514	2.76353	0.0475706	0.154423	0.508673
BTD	1	152529203	152529253	peak_60	2.79406	+	152529203	152529253	0	1	50	0	ENSCHIG00000014947	149	470	187	848	2.14405	2.95497	0.0424058	0.14418	0.508186
TMEM100	19	5705255	5705330	peak_2714	0	-	5705255	5705330	0	1	75	0	ENSCHIG00000012730	174	464	46	241	1.99133	3.19444	0.0458893	NA	0.506633
MTFR1L	2	8705604	8709754	peak_152	2.95679	+	8705604	8709754	0	2	18106	0,4044	ENSCHIG00000021935	326	681	326	909	1.51344	2.23858	0.0317102	0.128801	0.506457
SUZ12	19	17814808	17816882	peak_2727	0	-	17814808	17816882	0	2	221,4	0,2070	ENSCHIG00000026246	188	348	54	150	1.06025	2.08896	0.0507419	NA	0.506433
TBCC	23	32411228	32411578	peak_3128	2.68731	+	32411228	32411578	0	1	350	0	ENSCHIG00000010738	189	485	117	477	1.92988	2.82759	0.0481427	0.155252	0.506429
VGLL2	9	20722271	20723346	peak_1277	2.93896	-	20722271	20723346	0	1	1075	0	ENSCHIG00000014445	3050	8217	3670	13055	1.78458	2.53033	0.0338979	0.130402	0.506244
LPAR6	12	68367880	68367930	peak_1682	2.68433	+	68367880	68367930	0	1	50	0	ENSCHIG00000019533	240	694	64	260	1.72436	2.63093	0.0484356	0.155574	0.506062
TRMT6	13	47619723	47619973	peak_1872	0	-	47619723	47619973	0	1	250	0	ENSCHIG00000010338	153	301	104	296	1.34652	2.22303	0.0474094	NA	0.505979
ZFP69	3	15164732	15165132	peak_318	2.79507	+	15164732	15165132	0	1	400	0	ENSCHIG00000008554	314	796	128	441	1.6744	2.47774	0.0421309	0.144079	0.504933
ZNF605	17	27172878	27172928	peak_2304	0	+	27172878	27172928	0	1	50	0	ENSCHIG00000023948	83	189	43	182	1.60061	2.80654	0.0475871	NA	0.504328
PDZRN3	22	28333813	28334013	peak_3005	3.01809	+	28333813	28334013	0	1	200	0	ENSCHIG00000018984	781	2234	1394	5202	1.99227	2.67357	0.0287883	0.123443	0.50299
CD164	9	28079451	28079548	peak_1233	3.05186	+	28079451	28079548	0	1	97	0	ENSCHIG00000021803	1179	2004	1028	2167	1.09131	1.77453	0.0268054	0.120587	0.50299
TLE3	10	84312452	84312602	peak_1371	2.68731	+	84312452	84312602	0	1	150	0	ENSCHIG00000018271	289	634	85	354	1.73039	2.9091	0.0481791	0.155252	0.502824
HTATSF1	LWLT01000027.1	10573385	10573835	peak_3775	2.95409	+	10573385	10573835	0	1	450	0	ENSCHIG00000000312	1014	2007	951	2509	1.40591	2.12564	0.0323091	0.129042	0.502618
KLHL11	19	41687473	41688348	peak_2786	0	-	41687473	41688348	0	1	875	0	ENSCHIG00000016423	165	505	65	293	2.00089	2.88998	0.0493345	NA	0.501933
HECTD1	21	41140721	41140821	peak_2961	3.20059	-	41140721	41140821	0	1	100	0	ENSCHIG00000018114	837	2204	1875	6019	1.72341	2.38274	0.021974	0.108774	0.501889
UTP23	14	34511267	34512491	peak_1934	0	+	34511267	34512491	0	2	8367	0,857	ENSCHIG00000019828	148	388	88	342	1.69451	2.62483	0.0501112	NA	0.501542
YWHAG	25	35290030	35290605	peak_3421	3.37908	-	35290030	35290605	0	1	575	0	ENSCHIG00000025558	3399	7446	5151	14595	1.67846	2.31074	0.0161816	0.0961162	0.501111
UTP3	6	86589092	86590517	peak_772	3.0304	+	86589092	86590517	0	1	1425	0	ENSCHIG00000002276	959	2714	531	1928	1.92317	2.60731	0.0278088	0.122394	0.500208
IPO7	15	39188672	39189750	peak_2053	3.13547	+	39188672	39189750	0	2	35229	0,849	ENSCHIG00000024527	889	2126	1124	3353	1.6091	2.27216	0.0239022	0.113797	0.500169
EIF5B	11	4378370	4429163	peak_1474	3.20059	+	4378370	4429163	0	12	35,2,126,85,679,218,151,113,90,75,287,89	0,20277,24547,24774,25516,27524,28138,36176,36754,38628,41643,50704	ENSCHIG00000027106	4263	10428	4461	13459	1.64554	2.29934	0.0217716	0.108774	0.499751
RRP15	16	20297362	20330558	peak_2163	2.81428	+	20297362	20330558	0	2	52123	0,33073	ENSCHIG00000013758	411	966	169	538	1.64357	2.40637	0.040733	0.142173	0.498844
MSRB2	13	23523534	23523859	peak_1742	2.69504	+	23523534	23523859	0	1	325	0	ENSCHIG00000014549	193	407	150	451	1.48311	2.32101	0.0476543	0.154423	0.498835
ZW10	15	58076578	58076753	peak_2071	2.64288	+	58076578	58076753	0	1	175	0	ENSCHIG00000025959	207	881	60	378	2.37835	3.31954	0.0518638	0.160108	0.497325
NCOA6	13	63650768	63651193	peak_1889	2.74479	-	63650768	63651193	0	1	425	0	ENSCHIG00000016934	300	534	139	353	1.33225	2.12534	0.045037	0.149189	0.49635
GFOD2	18	36486746	36486871	peak_2537	0	-	36486746	36486871	0	1	125	0	ENSCHIG00000008683	137	288	27	105	1.67564	2.79027	0.051674	NA	0.495664
MPHOSPH8	12	50387765	50387940	peak_1662	2.65027	+	50387765	50387940	0	1	175	0	ENSCHIG00000020165	216	460	186	554	1.33281	2.23279	0.0511173	0.15929	0.494725
THUMPD1	25	18321129	18322286	peak_3379	2.77604	-	18321129	18322286	0	2	557,93	0,1064	ENSCHIG00000010134	332	804	148	471	1.57404	2.35672	0.0432635	0.145991	0.49391
ZNF326	3	67373553	67373778	peak_345	2.94762	+	67373553	67373778	0	1	225	0	ENSCHIG00000017408	752	1993	269	964	1.94065	2.64366	0.0333692	0.129621	0.493471
HOXA3	4	51277557	51277907	peak_551	2.64885	-	51277557	51277907	0	1	350	0	ENSCHIG00000014179	238	559	68	255	1.63438	2.54369	0.0512481	0.159448	0.49335
PNN	21	48570745	48570820	peak_2916	2.73748	+	48570745	48570820	0	1	75	0	ENSCHIG00000016458	401	1137	120	512	2.12042	2.93001	0.0455505	0.149946	0.49319
CAMLG	7	64267759	64268134	peak_995	2.89417	-	64267759	64268134	0	1	375	0	ENSCHIG00000005820	329	791	331	1047	1.68736	2.40214	0.0366007	0.134514	0.493172
MRPS27	20	9398315	9398535	peak_2827	3.06853	+	9398315	9398535	0	1	220	0	ENSCHIG00000024940	597	1744	686	2660	2.12673	2.78694	0.0260021	0.119201	0.492982
CRTC3	21	21277148	21277899	peak_2953	2.75191	-	21277148	21277899	0	2	209,91	0,660	ENSCHIG00000018523	264	546	142	418	1.58678	2.36108	0.0447234	0.148455	0.492811
SCYL3	16	36044988	36046311	peak_2233	2.98467	-	36044988	36046311	0	2	488387	0,936	ENSCHIG00000002950	512	1094	356	969	1.47061	2.15423	0.0308574	0.126335	0.492515
KANSL1	19	45768251	45768451	peak_2800	2.65308	-	45768251	45768451	0	1	200	0	ENSCHIG00000023974	170	364	130	394	1.47899	2.32461	0.0504814	0.15898	0.491788
TSC22D2	1	117256605	117286704	peak_126	2.81081	-	117256605	117286704	0	3	261,52,62	0,1211,30037	ENSCHIG00000015207	719	2070	439	1644	1.88657	2.62845	0.0409239	0.142516	0.490897
TCAP	19	39681299	39681499	peak_2685	0	+	39681299	39681499	0	1	200	0	ENSCHIG00000003705,ENSCHIG00000020194	176	377	55	198	1.66914	2.64504	0.0544179	NA	0.49052
NCBP3	19	24269588	24269988	peak_2745	2.7618	-	24269588	24269988	0	1	400	0	ENSCHIG00000009002	422	897	130	396	1.65955	2.42418	0.0441239	0.14744	0.490079
EMC1	2	2609735	2609785	peak_237	0	-	2609735	2609785	0	1	50	0	ENSCHIG00000026161	238	348	89	202	1.14399	2.01703	0.0524784	NA	0.489308
TMEM120A	25	35136777	35136852	peak_3420	0	-	35136777	35136852	0	1	75	0	ENSCHIG00000023234	100	228	49	214	1.7048	2.92482	0.0498052	NA	0.488864
APOA5	15	54909504	54910154	peak_2067	2.80028	+	54909504	54910154	0	1	650	0	ENSCHIG00000008250,ENSCHIG00000011480,ENSCHIG00000014226	666	1602	323	1050	1.69066	2.42666	0.0417076	0.143559	0.487474
CDC16	LWLT01000036.1	610477	614484	peak_3808	2.80028	+	610477	614484	0	2	10290	0,3717	ENSCHIG00000024332	410	1075	187	633	1.72194	2.45621	0.0414481	0.143559	0.486483
DHDDS	2	9308419	9308469	peak_154	2.63079	+	9308419	9308469	0	1	50	0	ENSCHIG00000012855	471	1396	260	1180	2.03454	2.88245	0.0533413	0.161456	0.486174
CCNJ	26	34177567	34177692	peak_3507	0	-	34177567	34177692	0	1	125	0	ENSCHIG00000018179	96	234	28	125	1.66155	2.87969	0.0492371	NA	0.48616
TMEM35B	3	10127644	10127794	peak_416	2.6281	-	10127644	10127794	0	1	150	0	ENSCHIG00000016269,ENSCHIG00000027001	305	823	79	286	1.53914	2.42434	0.0539447	0.161757	0.48612
FLI1	29	31507135	31507685	peak_3648	2.64771	+	31507135	31507685	0	1	550	0	ENSCHIG00000015640	406	965	195	685	1.79861	2.63777	0.051369	0.159574	0.486026
MARK4	18	54004605	54004905	peak_2454	0	+	54004605	54004905	0	1	300	0	ENSCHIG00000020349	185	340	44	137	1.49424	2.47877	0.0559933	NA	0.484618
B4GALT5	13	77279677	77280077	peak_1912	2.62266	-	77279677	77280077	0	1	400	0	ENSCHIG00000017253	265	685	67	268	1.96772	2.83142	0.0551316	0.162368	0.484323
KCTD3	16	17408825	17410184	peak_2160	2.95679	+	17408825	17410184	0	2	48574	0,785	ENSCHIG00000014868	911	1848	532	1355	1.40806	2.07797	0.0321427	0.128801	0.483978
TMEM68	14	59017479	59018333	peak_1948	0	+	59017479	59018333	0	2	20230	0,624	ENSCHIG00000023378	152	352	40	150	1.53941	2.59587	0.0544104	NA	0.48355
SMIM12	3	9984064	9984339	peak_414	2.81428	-	9984064	9984339	0	1	275	0	ENSCHIG00000010474	779	1849	352	1161	1.85732	2.57013	0.040754	0.142173	0.482988
R3HDM1	2	74599204	74599379	peak_208	2.6281	+	74599204	74599379	0	1	175	0	ENSCHIG00000020851	305	601	90	273	1.52498	2.40072	0.054452	0.161757	0.482909
HGS	19	50486472	50486794	peak_2810	2.95679	-	50486472	50486794	0	2	117108	0,214	ENSCHIG00000025208,ENSCHIG00000027210	1106	1911	854	1987	1.40434	2.06814	0.032184	0.128801	0.482325
NUDT2	8	75508832	75508957	peak_1119	2.64698	+	75508832	75508957	0	1	125	0	ENSCHIG00000012596	259	1324	49	350	2.80107	3.58839	0.0514752	0.159653	0.480771
CHD6	13	69595377	69595927	peak_1895	0	-	69595377	69595927	0	1	550	0	ENSCHIG00000017606	215	559	52	217	1.96451	2.87216	0.0565416	NA	0.480715
BTBD7	21	57329151	57329626	peak_2973	0	-	57329151	57329626	0	1	475	0	ENSCHIG00000012413	124	350	54	262	2.00768	3.0646	0.0557125	NA	0.480594
SIRT1	28	21206914	21207114	peak_3620	0	-	21206914	21207114	0	1	200	0	ENSCHIG00000011027	216	476	90	273	1.44081	2.28685	0.0530247	NA	0.480428
ZNF579	18	63700188	63700238	peak_2493	0	+	63700188	63700238	0	1	50	0	ENSCHIG00000023249	98	190	47	167	1.28785	2.35013	0.0563345	NA	0.480288
FBXO11	11	29715982	29716273	peak_1579	2.88133	-	29715982	29716273	0	2	74126	0,165	ENSCHIG00000024805	482	858	388	854	1.11818	1.80425	0.038111	0.135717	0.479923
PRDM4	5	69665850	69666400	peak_714	2.65614	-	69665850	69666400	0	1	550	0	ENSCHIG00000019409	241	569	153	503	1.6995	2.48209	0.0501904	0.158643	0.479008
RNF7	1	126746135	126752159	peak_130	2.91626	-	126746135	126752159	0	3	119,48,58	0,2443,5966	ENSCHIG00000013336	756	1084	536	1016	1.06125	1.73332	0.0351698	0.132471	0.479
MTX1	3	104723351	104723401	peak_391	0	+	104723351	104723401	0	1	50	0	ENSCHIG00000012849	111	413	17	126	2.30601	3.5199	0.0540625	NA	0.478652
C16orf91	25	1035594	1035794	peak_3355	2.79406	-	1035594	1035794	0	1	200	0	ENSCHIG00000017912	516	1367	393	1448	1.97107	2.67987	0.0423721	0.14418	0.478467
ZADH2	24	3508714	3509289	peak_3213	2.6281	+	3508714	3509289	0	1	575	0	ENSCHIG00000019084	356	1052	352	1501	1.98881	2.81395	0.0541772	0.161757	0.478048
PWWP2A	7	38906346	38906871	peak_847	2.62654	+	38906346	38906871	0	1	525	0	ENSCHIG00000012956	254	516	135	389	1.40789	2.23793	0.0548203	0.161932	0.476866
SP3	2	113508406	113508806	peak_278	2.60042	-	113508406	113508806	0	1	400	0	ENSCHIG00000024420	482	1038	216	691	1.4492	2.34516	0.0567231	0.164891	0.475827
PCNX1	10	20394616	20395044	peak_1409	0	-	20394616	20395044	0	2	141109	0,319	ENSCHIG00000026327	199	399	90	273	1.43837	2.34796	0.0563075	NA	0.475744
RCCD1	21	20992806	20994083	peak_2952	2.70265	-	20992806	20994083	0	2	52,73	0,1204	ENSCHIG00000017401	582	1414	200	688	1.88668	2.62323	0.0471013	0.153611	0.475547
CCDC97	18	51410683	51412614	peak_2447	0	+	51410683	51412614	0	2	21121	0,1810	ENSCHIG00000018846	128	260	71	233	1.5258	2.45866	0.0582692	NA	0.474975
COX14	5	29436058	29436208	peak_679	2.94762	-	29436058	29436208	0	1	150	0	ENSCHIG00000007195	583	1458	825	2744	1.92018	2.57185	0.0330756	0.129621	0.473883
EPC2	2	88816733	88816983	peak_211	2.6281	+	88816733	88816983	0	1	250	0	ENSCHIG00000024313	277	427	164	343	0.963168	1.76434	0.0541796	0.161757	0.473876
GPAT4	27	9087698	9087873	peak_3542	2.65959	-	9087698	9087873	0	1	175	0	ENSCHIG00000021145	328	813	401	1347	1.77504	2.52219	0.0499649	0.158265	0.473833
MTFMT	10	89334615	89334940	peak_1382	0	+	89334615	89334940	0	1	325	0	ENSCHIG00000015447	219	544	76	247	1.46553	2.2954	0.0555742	NA	0.473752
THAP5	4	60606705	60606880	peak_556	0	-	60606705	60606880	0	1	175	0	ENSCHIG00000013925	92	258	69	272	1.66677	2.59646	0.0587204	NA	0.473747
ZNF79	11	97720784	97720934	peak_1535	2.6281	+	97720784	97720934	0	1	150	0	ENSCHIG00000016296	288	722	85	296	1.74499	2.53469	0.0545168	0.161757	0.473705
RNF169	15	28881608	28882283	peak_2111	2.64176	-	28881608	28882283	0	1	675	0	ENSCHIG00000006555	233	653	130	510	1.96821	2.73959	0.0521432	0.160233	0.473336
MYD88	22	11488662	11488737	peak_2991	0	+	11488662	11488737	0	1	75	0	ENSCHIG00000017653	149	296	31	108	1.57229	2.62853	0.058095	NA	0.472991
ZNF438	13	33787304	33789234	peak_1749	2.57693	+	33787304	33789234	0	2	9566	0,1364	ENSCHIG00000013980	194	525	58	263	2.04483	3.01047	0.0590008	0.167598	0.472717
ZBTB26	11	93592822	93593147	peak_1611	0	-	93592822	93593147	0	1	325	0	ENSCHIG00000002998	82	265	49	252	2.08803	3.08599	0.0590113	NA	0.472138
RIOX1	10	18173738	18174388	peak_1406	2.66011	-	18173738	18174388	0	1	650	0	ENSCHIG00000024709	446	1259	155	618	2.05692	2.81089	0.0497664	0.158208	0.471737
CENPC	6	83951881	83952231	peak_814	0	-	83951881	83952231	0	1	350	0	ENSCHIG00000015858	184	410	46	154	1.45153	2.4276	0.0601895	NA	0.471709
WARS2	3	96461406	96461681	peak_459	0	-	96461406	96461681	0	1	275	0	ENSCHIG00000013499	85	252	36	193	2.10841	3.22024	0.0565051	NA	0.471593
PDAP1	25	37877694	37879326	peak_3328	3.02305	+	37877694	37879326	0	3	21,84,20	0,318,1612	ENSCHIG00000024190	2648	6099	1906	5732	1.78807	2.41261	0.0282601	0.123018	0.471289
TMEM11	19	34863735	34863885	peak_2773	2.77604	-	34863735	34863885	0	1	150	0	ENSCHIG00000021154	729	1320	682	1697	1.47061	2.16249	0.0432034	0.145991	0.471153
COMT	LWLT01000035.1	551460	551510	peak_3802	2.6281	+	551460	551510	0	1	50	0	ENSCHIG00000006984	423	595	291	586	1.09211	1.84541	0.054275	0.161757	0.470028
ZFP37	8	101993097	101993147	peak_1203	0	-	101993097	101993147	0	1	50	0	ENSCHIG00000026520	49	126	26	126	1.63503	2.95119	0.0500436	NA	0.470002
FXYD5	18	46717248	46717348	peak_2429	0	+	46717248	46717348	0	1	100	0	ENSCHIG00000026985	157	733	19	159	2.84089	3.90429	0.0610382	NA	0.469952
LRRC69	14	8887988	8899854	peak_1917	2.79406	+	8887988	8899854	0	4	82,152,81,110	0,728,3364,11756	ENSCHIG00000016924	424	778	298	686	1.21712	1.89993	0.0424914	0.14418	0.468574
TRMT5	10	30056624	30056999	peak_1334	0	+	30056624	30056999	0	1	375	0	ENSCHIG00000018801	112	282	64	252	1.62408	2.63543	0.0605821	NA	0.468103
SYNJ1	1	1374087	1374237	peak_4	0	+	1374087	1374237	0	1	150	0	ENSCHIG00000005095	151	280	69	210	1.44385	2.40974	0.0602537	NA	0.468001
TGS1	14	59002818	59003443	peak_2004	2.67957	-	59002818	59003443	0	1	625	0	ENSCHIG00000013976	433	923	241	666	1.42141	2.15538	0.0488033	0.156088	0.467926
CAMK2G	28	15933987	15934287	peak_3567	2.57672	+	15933987	15934287	0	1	300	0	ENSCHIG00000010155,ENSCHIG00000021909	315	766	94	373	1.9023	2.82029	0.0602892	0.167622	0.466469
DDX46	7	64239200	64249461	peak_994	2.63188	-	64239200	64249461	0	5	84,152,166,97,51	0,852,3465,6356,10210	ENSCHIG00000026009	523	1035	367	962	1.3233	2.07202	0.0529898	0.161334	0.466239
ELF1	12	75367417	75375829	peak_1691	2.63188	+	75367417	75375829	0	2	67583	0,7829	ENSCHIG00000022154	350	654	143	372	1.43182	2.17743	0.0531548	0.161334	0.465549
MRPS34	25	1261991	1262419	peak_3357	2.67518	-	1261991	1262419	0	3	118,43,39	0,198,389	ENSCHIG00000026940	725	1151	420	929	1.12602	1.83944	0.049138	0.156563	0.465182
HOMEZ	10	79816001	79816351	peak_1448	2.57672	-	79816001	79816351	0	1	350	0	ENSCHIG00000027265	242	776	58	283	2.21219	3.07992	0.059422	0.167622	0.465042
PHIP	9	5829717	5830267	peak_1274	2.57693	-	5829717	5830267	0	1	550	0	ENSCHIG00000009356	194	520	117	439	1.80327	2.63455	0.0590054	0.167598	0.464734
IMPACT	24	32593467	32594833	peak_3249	0	-	32593467	32594833	0	3	19,89,67	0,197,1299	ENSCHIG00000000286	261	385	137	280	0.882415	1.7195	0.0603692	NA	0.463857
NUP50	5	114518108	114522587	peak_655	2.64176	+	114518108	114522587	0	3	40187448	0,2836,4031	ENSCHIG00000026039	523	1149	262	755	1.53804	2.2687	0.0521463	0.160233	0.463232
NSD1	7	71920558	71921008	peak_1011	2.57672	-	71920558	71921008	0	1	450	0	ENSCHIG00000024692	299	701	220	742	1.6322	2.46023	0.0595922	0.167622	0.463191
SPRING1	17	12941770	12941820	peak_2351	2.56762	-	12941770	12941820	0	1	50	0	ENSCHIG00000017588	91	280	103	456	2.0097	2.86517	0.0609297	0.168683	0.463092
BAZ1B	25	33522962	33529139	peak_3321	3.01809	+	33522962	33529139	0	5	53113166104358	0,1844,4190,5461,5819	ENSCHIG00000019115	1267	2725	635	1752	1.68036	2.29006	0.0288213	0.123443	0.462756
R3HCC1	8	70215688	70217004	peak_1113	2.64337	+	70215688	70217004	0	4	22138155160	0,39,207,1156	ENSCHIG00000009107	944	2101	406	1270	1.75129	2.47521	0.0516849	0.160054	0.462746
ZMYM4	3	10509457	10510834	peak_304	2.6281	+	10509457	10510834	0	2	35465	0,912	ENSCHIG00000027080	353	800	115	339	1.50435	2.24558	0.0540416	0.161757	0.46129
ARL14EP	15	21839307	21849319	peak_2107	2.72057	-	21839307	21849319	0	2	420130	0,9882	ENSCHIG00000024817	489	1003	401	1038	1.41621	2.09095	0.0462403	0.151714	0.461248
USP4	22	50876882	50877481	peak_3022	2.88133	+	50876882	50877481	0	2	45155	0,444	ENSCHIG00000017572	823	1601	506	1253	1.43058	2.07527	0.0379979	0.135717	0.461166
ALKBH8	15	65450748	65450798	peak_2076	0	+	65450748	65450798	0	1	50	0	ENSCHIG00000008649	52	107	17	83	1.42888	2.99261	0.0419665	NA	0.460812
MED6	10	20871952	20882810	peak_1328	2.63188	+	20871952	20882810	0	4	21,116,28,131	0,1396,10239,10727	ENSCHIG00000024218	400	761	187	470	1.30422	2.03367	0.0529985	0.161334	0.460758
VPS72	3	100520776	100520826	peak_469	2.57672	-	100520776	100520826	0	1	50	0	ENSCHIG00000014800	444	632	229	486	1.12067	1.93542	0.0602287	0.167622	0.460633
ZNF235	18	53269675	53276969	peak_2567	0	-	53269675	53276969	0	3	5,96,24	0,6334,7270	ENSCHIG00000014937	63	130	12	66	1.65683	3.29753	0.0409509	NA	0.460199
TWNK	26	29847346	29847496	peak_3498	2.6281	-	29847346	29847496	0	1	150	0	ENSCHIG00000010638	173	445	181	637	1.86684	2.59765	0.0541622	0.161757	0.460142
RESF1	5	76485520	76485670	peak_715	0	-	76485520	76485670	0	1	150	0	ENSCHIG00000011404	205	520	52	184	1.53155	2.43206	0.0627898	NA	0.459772
FAM193A	6	116529314	116529639	peak_789	2.57672	+	116529314	116529639	0	1	325	0	ENSCHIG00000022591	306	804	93	387	1.66303	2.44831	0.0598268	0.167622	0.459466
PYGO2	3	104507760	104507810	peak_483	0	-	104507760	104507810	0	1	50	0	ENSCHIG00000022839	230	478	57	200	1.65721	2.63094	0.0629668	NA	0.45906
C3orf38	1	34966233	34966658	peak_13	2.57672	+	34966233	34966658	0	1	425	0	ENSCHIG00000011989	217	654	140	568	1.94406	2.72205	0.0594747	0.167622	0.458593
FBXW2	8	109882838	109898874	peak_1214	2.75311	-	109882838	109898874	0	3	50,510,15	0,10292,16021	ENSCHIG00000020458	459	852	259	623	1.35791	2.03011	0.0446113	0.148331	0.458589
DNAJC2	4	75757199	75757669	peak_530	2.80028	+	75757199	75757669	0	2	24,51	0,419	ENSCHIG00000021376	412	967	598	1664	1.49316	2.13993	0.041705	0.143559	0.457348
MED28	6	37701788	37702138	peak_762	2.93663	+	37701788	37702138	0	1	350	0	ENSCHIG00000026033	951	1202	769	1168	0.682347	1.30427	0.0340185	0.130613	0.456675
MRPL27	19	35954555	35954627	peak_2675	2.57672	+	35954555	35954627	0	1	72	0	ENSCHIG00000007881	482	1090	195	639	1.76485	2.53293	0.0592251	0.167622	0.456594
PPP1R18	23	21664460	21664710	peak_3172	2.55022	-	21664460	21664710	0	1	250	0	ENSCHIG00000013286	289	806	60	247	2.09137	2.87683	0.0620987	0.170729	0.456234
WDR89	10	27275618	27275943	peak_1333	2.57672	+	27275618	27275943	0	1	325	0	ENSCHIG00000013306	250	630	80	268	1.63407	2.42087	0.0602933	0.167622	0.455992
PRPF4B	23	15581380	15581505	peak_3105	2.70265	+	15581380	15581505	0	1	125	0	ENSCHIG00000014208	627	1241	327	822	1.38792	2.06031	0.0471385	0.153611	0.455912
TGFBR1	8	63825058	63825133	peak_1109	0	+	63825058	63825133	0	1	75	0	ENSCHIG00000022353	107	192	55	157	1.1608	2.19868	0.0623458	NA	0.455669
DDX24	21	58102080	58104147	peak_2974	2.88997	-	58102080	58104147	0	3	482,154,39	0,799,2028	ENSCHIG00000010074	1349	2488	831	1985	1.4399	2.06658	0.0370398	0.134907	0.455411
NUMA1	15	31775465	31775540	peak_2044	2.61402	+	31775465	31775540	0	1	75	0	ENSCHIG00000007762	415	642	293	640	1.05618	1.78027	0.0557097	0.163344	0.455337
SPRTN	28	41245612	41247608	peak_3629	2.69504	-	41245612	41247608	0	2	746,79	0,1917	ENSCHIG00000013744	355	864	244	749	1.67087	2.33698	0.0476882	0.154423	0.454937
ZBTB14	24	39165064	39165539	peak_3251	0	-	39165064	39165539	0	1	475	0	ENSCHIG00000004440	157	386	41	188	1.80627	2.93467	0.0592595	NA	0.454208
EMC4	10	74651521	74652069	peak_1356	2.88884	+	74651521	74652069	0	2	91209	0,339	ENSCHIG00000020335	860	2125	603	1798	1.65221	2.27019	0.0372477	0.135012	0.454157
SLC30A5	20	10534726	10534826	peak_2855	2.56545	-	10534726	10534826	0	1	100	0	ENSCHIG00000021792	350	1071	71	261	1.58187	2.36038	0.0611915	0.168936	0.454102
POMGNT2	22	14915773	14916186	peak_3002	0	+	14915773	14916186	0	1	413	0	ENSCHIG00000014384	102	284	36	188	2.06327	3.20673	0.0596386	NA	0.454025
ACVR1B	5	27579046	27579171	peak_678	0	-	27579046	27579171	0	1	125	0	ENSCHIG00000018417	81	210	40	212	1.96861	3.21701	0.0550699	NA	0.453945
NDUFAF8	19	50849780	50851176	peak_2813	2.65308	-	50849780	50851176	0	2	30,95	0,1301	ENSCHIG00000022280	330	947	229	904	1.88316	2.56516	0.0507776	0.15898	0.453215
MAGI1	22	36020484	36021184	peak_3012	2.53554	+	36020484	36021184	0	1	700	0	ENSCHIG00000012723	290	781	78	316	2.03824	2.84808	0.0635161	0.172475	0.452872
IFNGR2	1	533857	534032	peak_70	2.84762	-	533857	534032	0	1	175	0	ENSCHIG00000017662	1049	1989	514	1248	1.44413	2.0711	0.039263	0.138925	0.452782
CCDC66	22	44323134	44323284	peak_3071	0	-	44323134	44323284	0	1	150	0	ENSCHIG00000025264	217	408	73	186	1.14144	1.99823	0.0651188	NA	0.452542
ZNF48	25	26491342	26491717	peak_3293	0	+	26491342	26491717	0	1	375	0	ENSCHIG00000013028	114	264	52	197	1.82905	2.76797	0.0655694	NA	0.452447
WDR48	22	12277772	12277861	peak_2995	0	+	12277772	12277861	0	1	89	0	ENSCHIG00000009086	211	333	92	210	1.07086	1.91911	0.0645121	NA	0.452143
ZNF768	25	26623276	26623926	peak_3409	2.6034	-	26623276	26623926	0	1	650	0	ENSCHIG00000023988	652	1837	350	1389	2.1127	2.83551	0.05637	0.164551	0.451645
PHF10	9	90954287	90954687	peak_1304	2.63188	-	90954287	90954687	0	1	400	0	ENSCHIG00000020859	398	759	313	774	1.36755	2.05653	0.0531138	0.161334	0.450936
DCTN6	27	19283094	19299466	peak_3545	2.59252	-	19283094	19299466	0	4	5,106,65,23	0,1351,11382,16349	ENSCHIG00000020652	806	1337	729	1610	1.13823	1.86353	0.0574647	0.165796	0.450672
PITX2	6	15160147	15160972	peak_752	2.54127	+	15160147	15160972	0	1	825	0	ENSCHIG00000010484	1407	3057	731	2322	1.58038	2.40377	0.0630913	0.171792	0.450254
SDF4	16	49783431	49783656	peak_2195	2.57672	+	49783431	49783656	0	1	225	0	ENSCHIG00000013709,ENSCHIG00000019827	401	1130	116	454	2.03567	2.76779	0.0593056	0.167622	0.44964
NCK1	1	131814532	131832298	peak_134	2.68433	-	131814532	131832298	0	3	195,713,17	0,2115,17749	ENSCHIG00000012541	813	2131	396	1275	1.71307	2.36479	0.0484048	0.155574	0.448941
ARFGEF1	14	50796585	50796695	peak_1941	2.53259	+	50796585	50796695	0	1	110	0	ENSCHIG00000012007	252	427	140	305	0.973594	1.76862	0.06382	0.172828	0.448757
RASD2	5	72439373	72439823	peak_621	0	+	72439373	72439823	0	1	450	0	ENSCHIG00000015969	62	166	13	81	2.03401	3.474	0.0496825	NA	0.448326
MDN1	9	47829133	47830403	peak_1243	0	+	47829133	47830403	0	2	3,97	0,1173	ENSCHIG00000020936	166	301	43	132	1.45703	2.45093	0.0661893	NA	0.44743
MSL2	1	132670425	132671725	peak_50	2.61042	+	132670425	132671725	0	1	1300	0	ENSCHIG00000018815	496	1302	304	1004	1.74694	2.44125	0.0559311	0.163751	0.446987
B4GALT1	8	74661376	74662414	peak_1184	2.54127	-	74661376	74662414	0	2	530,20	0,1018	ENSCHIG00000026540	396	884	258	778	1.57507	2.3376	0.062946	0.171792	0.446889
HIRIP3	25	26178479	26179966	peak_3291	2.77148	+	26178479	26179966	0	5	11,115,179,21,524	0,129,694,906,963	ENSCHIG00000011597	1482	3494	750	2323	1.83626	2.46152	0.0437158	0.146454	0.445395
NSD3	27	12190937	12199357	peak_3520	2.59719	+	12190937	12199357	0	3	32155463	0,6073,7957	ENSCHIG00000025553	527	1170	206	611	1.65908	2.35227	0.0570404	0.16526	0.443919
NDST1	7	48531972	48537165	peak_965	2.58743	-	48531972	48537165	0	2	274,26	0,5167	ENSCHIG00000017289	436	1040	157	523	1.86254	2.56446	0.0579193	0.166382	0.44371
MRPL51	5	102822483	102823163	peak_633	2.88133	+	102822483	102823163	0	2	65197	0,483	ENSCHIG00000011385	779	1375	734	1591	1.27732	1.87572	0.0381511	0.135717	0.443006
EFTUD2	19	44230498	44238993	peak_2794	2.6281	-	44230498	44238993	0	2	145,80	0,8415	ENSCHIG00000011603	484	783	356	746	1.17535	1.84088	0.0542639	0.161757	0.442864
AZI2	22	2669418	2669743	peak_3051	2.75311	-	2669418	2669743	0	1	325	0	ENSCHIG00000017018	757	1715	919	2578	1.61027	2.22489	0.0445574	0.148331	0.440958
MAML1	7	107258440	107259065	peak_959	2.53554	+	107258440	107259065	0	1	625	0	ENSCHIG00000024765	399	792	149	419	1.57252	2.30242	0.0635046	0.172475	0.440883
AP4B1	3	91104166	91104466	peak_452	0	-	91104166	91104466	0	1	300	0	ENSCHIG00000022344	162	321	61	220	1.47282	2.60713	0.062571	NA	0.440461
GUCY1A1	17	27534745	27541590	peak_2308	2.50866	+	27534745	27541590	0	2	33592	0,6253	ENSCHIG00000014863	235	531	114	335	1.51014	2.25017	0.06533	0.175718	0.43983
IFNAR2	1	757756	757806	peak_71	0	-	757756	757806	0	1	50	0	ENSCHIG00000019897	93	234	16	96	1.88177	3.38255	0.0483894	NA	0.439566
HAUS6	8	25049659	25049759	peak_1094	0	+	25049659	25049759	0	1	100	0	ENSCHIG00000024615	109	231	73	219	1.27339	2.21927	0.0697644	NA	0.438636
GTF2E1	1	65122019	65122344	peak_23	0	+	65122019	65122344	0	1	325	0	ENSCHIG00000010996	137	310	67	221	1.54369	2.4271	0.0705334	NA	0.438569
C1orf115	16	22701042	22710482	peak_2167	0	+	22701042	22710482	0	2	72103	0,9337	ENSCHIG00000014941	207	674	32	166	2.22122	3.12814	0.07063	NA	0.438116
RAB5A	1	157008769	157012164	peak_62	0	+	157008769	157012164	0	2	66,9	0,3386	ENSCHIG00000025419	127	294	75	271	1.82986	2.70415	0.0708657	NA	0.437773
SNUPN	21	32729372	32729461	peak_2906	2.51499	+	32729372	32729461	0	1	89	0	ENSCHIG00000018047	208	418	185	513	1.53989	2.26759	0.0649562	0.17495	0.437423
NR2C2	22	57232944	57233069	peak_3083	0	-	57232944	57233069	0	1	125	0	ENSCHIG00000008676	149	275	93	260	1.41662	2.28752	0.0710861	NA	0.43623
HEATR6	19	13766330	13768156	peak_2724	2.57672	-	13766330	13768156	0	2	540,10	0,1816	ENSCHIG00000020669	594	1113	298	750	1.45671	2.13451	0.060057	0.167622	0.435365
NOL9	16	45385240	45385815	peak_2185	2.42086	+	45385240	45385815	0	1	575	0	ENSCHIG00000011301	235	569	74	258	1.68453	2.53925	0.0719444	0.186745	0.434815
PEAK1	21	31815321	31815521	peak_2960	0	-	31815321	31815521	0	1	200	0	ENSCHIG00000021574	81	185	18	93	1.82073	3.20919	0.0533572	NA	0.434414
SLC35A4	7	58755846	58756646	peak_983	2.70265	-	58755846	58756646	0	1	800	0	ENSCHIG00000012468	981	1868	537	1318	1.47549	2.08361	0.0471876	0.153611	0.432092
CTTNBP2NL	3	89762978	89763378	peak_365	2.42086	+	89762978	89763378	0	1	400	0	ENSCHIG00000018320	261	579	62	223	1.74328	2.68014	0.0721027	0.186745	0.431888
ENDOG	11	98824612	98824812	peak_1538	2.63079	+	98824612	98824812	0	1	200	0	ENSCHIG00000020781	282	800	286	1074	2.11471	2.74399	0.0533577	0.161456	0.431878
MARK2	29	42640854	42641127	peak_3652	2.49714	+	42640854	42641127	0	1	273	0	ENSCHIG00000019875	267	700	151	554	1.99933	2.71965	0.066211	0.177128	0.431633
MAST2	3	20691510	20691805	peak_331	2.77148	+	20691510	20691805	0	1	295	0	ENSCHIG00000022319	1255	2783	627	1799	1.76894	2.36354	0.0437518	0.146454	0.431085
CANT1	19	52612674	52613249	peak_2703	2.43054	+	52612674	52613249	0	1	575	0	ENSCHIG00000017019,ENSCHIG00000021286	449	991	198	609	1.68686	2.43965	0.0707407	0.185496	0.431081
IGF1R	21	7336446	7336571	peak_2885	0	+	7336446	7336571	0	1	125	0	ENSCHIG00000023990	152	328	64	254	1.32215	2.23453	0.0730438	NA	0.430826
CSNK2A2	18	27358507	27358582	peak_2535	0	-	27358507	27358582	0	1	75	0	ENSCHIG00000020806	227	506	70	221	1.55019	2.38175	0.0728387	NA	0.429434
BTBD6	21	68411885	68412510	peak_2987	2.64176	-	68411885	68412510	0	1	625	0	ENSCHIG00000012041	582	1277	305	871	1.66904	2.28688	0.0519871	0.160233	0.429292
PIAS4	7	90553403	90557953	peak_913	2.4126	+	90553403	90557953	0	2	27348	0,4202	ENSCHIG00000015352	291	716	189	742	1.89961	2.82789	0.0731399	0.187817	0.428596
DCLRE1C	13	28870638	28870688	peak_1851	0	-	28870638	28870688	0	1	50	0	ENSCHIG00000015648	60	126	14	68	1.41882	2.97315	0.0475774	NA	0.428343
PELP1	19	26476386	26476561	peak_2652	2.45637	+	26476386	26476561	0	1	175	0	ENSCHIG00000026719	575	2086	146	765	2.47282	3.22115	0.0687729	0.182205	0.428339
KLHL42	5	80639377	80639802	peak_717	2.42086	-	80639377	80639802	0	1	425	0	ENSCHIG00000016441	280	481	100	247	1.33331	2.09165	0.0720533	0.186745	0.427588
TRIP12	2	17916402	17916577	peak_174	2.65308	+	17916402	17916577	0	1	175	0	ENSCHIG00000013398	889	2018	508	1350	1.45952	2.06917	0.0506369	0.15898	0.427485
SEMA4D	8	88492874	88492924	peak_1132	0	+	88492874	88492924	0	1	50	0	ENSCHIG00000000579	59	120	12	66	1.55412	3.25444	0.0412697	NA	0.427227
EVA1C	1	1439380	1439555	peak_74	0	-	1439380	1439555	0	1	175	0	ENSCHIG00000017088	56	141	17	98	1.90078	3.35183	0.0522579	NA	0.426371
RAB35	17	8646085	8647320	peak_2291	2.59719	+	8646085	8647320	0	2	27123	0,1112	ENSCHIG00000026986	614	1121	306	712	1.39145	2.01453	0.0571127	0.16526	0.42579
INTS5	29	41315961	41316136	peak_3704	0	-	41315961	41316136	0	1	175	0	ENSCHIG00000013982	106	250	53	202	1.83683	2.76313	0.0748232	NA	0.425689
TMEM115	22	50071333	50074224	peak_3017	2.55124	+	50071333	50074224	0	2	26199	0,2692	ENSCHIG00000015429	779	1240	496	1052	1.2826	1.93011	0.0618832	0.170608	0.425462
PXDC1	23	15438001	15438239	peak_3161	2.50245	-	15438001	15438239	0	2	19,56	0,182	ENSCHIG00000025104	428	871	160	444	1.64091	2.31361	0.065701	0.176477	0.42495
CSTF2T	26	43893785	43894133	peak_3513	2.57672	-	43893785	43894133	0	1	348	0	ENSCHIG00000016590	521	1286	207	658	1.84283	2.47845	0.0596186	0.167622	0.424901
BACE1	15	54373262	54373374	peak_2064	2.41637	+	54373262	54373374	0	1	112	0	ENSCHIG00000018165	273	530	151	421	1.46439	2.21822	0.0725715	0.187327	0.424737
ARHGEF15	19	27671360	27672302	peak_2661	0	+	27671360	27672302	0	2	8,42	0,900	ENSCHIG00000011160	141	221	63	171	1.26888	2.29589	0.0721975	NA	0.424544
RCOR3	16	70710735	70710910	peak_2262	2.48397	-	70710735	70710910	0	1	175	0	ENSCHIG00000016198	207	485	199	604	1.64423	2.33234	0.0670883	0.178752	0.424508
SCAF4	1	2294887	2295437	peak_8	2.451	+	2294887	2295437	0	1	550	0	ENSCHIG00000008385	543	1327	255	855	1.90058	2.59548	0.0692839	0.182884	0.423318
MRM3	19	21862587	21862837	peak_2735	2.38574	-	21862587	21862837	0	1	250	0	ENSCHIG00000025241	166	432	110	410	1.97392	2.71965	0.0761532	0.191347	0.423303
ZMYND11	13	46251218	46253733	peak_1871	2.58851	-	46251218	46253733	0	3	98186216	0,1807,2299	ENSCHIG00000024812	1828	2887	1599	3059	1.04851	1.6699	0.0577085	0.166258	0.423177
PHOSPHO2	2	109681110	109681335	peak_221	2.44796	+	109681110	109681335	0	1	225	0	ENSCHIG00000003204	184	533	236	811	1.68474	2.38366	0.0695225	0.18327	0.423145
TSC22D1	12	71864232	71866542	peak_1689	2.94762	+	71864232	71866542	0	3	17,52,681	0,412,1629	ENSCHIG00000012362	3759	6746	4285	9198	1.33779	1.88316	0.0326652	0.129621	0.422854
EMG1	5	102414501	102414651	peak_730	2.63506	-	102414501	102414651	0	1	150	0	ENSCHIG00000003188	777	981	589	949	0.906962	1.50887	0.0526323	0.160979	0.422563
MRPL49	29	43750108	43754845	peak_3655	2.58482	+	43750108	43754845	0	3	74,78,23	0,3320,4714	ENSCHIG00000013156	291	853	285	1097	2.16718	2.78969	0.0581081	0.166683	0.421819
TULP4	9	82255719	82257401	peak_1265	0	+	82255719	82257401	0	2	41,9	0,1673	ENSCHIG00000003373	87	275	65	380	2.19025	3.32328	0.0702029	NA	0.421801
NOM1	4	1537046	1538883	peak_541	2.54916	-	1537046	1538883	0	2	60390	0,1447	ENSCHIG00000020102	485	940	222	571	1.49766	2.14035	0.0622901	0.170855	0.421557
YY1	21	64445337	64469364	peak_2931	2.91541	+	64445337	64469364	0	5	7,163,61,159,635	0,13334,20575,22443,23392	ENSCHIG00000013547	2158	3987	1696	3566	1.22166	1.77026	0.0354575	0.132548	0.420713
UACA	10	83681046	83689337	peak_1369	2.58821	+	83681046	83689337	0	4	66,31,78,825	0,4534,5410,7466	ENSCHIG00000017605	2816	6187	2235	5995	1.49583	2.11227	0.0578042	0.166292	0.420609
PEX2	14	41909740	41910065	peak_1938	2.3844	+	41909740	41910065	0	1	325	0	ENSCHIG00000011681	185	485	138	498	1.8145	2.58645	0.0765787	0.191524	0.420479
CYP2U1	6	17585873	17586882	peak_797	0	-	17585873	17586882	0	2	176,99	0,910	ENSCHIG00000026026	54	191	25	158	2.17697	3.35875	0.0639162	NA	0.420237
DERL2	19	25892613	25895544	peak_2648	2.6281	+	25892613	25895544	0	2	43582	0,2349	ENSCHIG00000019376	942	2403	714	2217	1.75113	2.35046	0.0537593	0.161757	0.419929
ITGA10	3	99077598	99077673	peak_462	0	-	99077598	99077673	0	1	75	0	ENSCHIG00000027027	151	236	73	181	1.2381	2.13845	0.0772293	NA	0.419785
EXOC1	6	71895461	71895686	peak_769	2.3997	+	71895461	71895686	0	1	225	0	ENSCHIG00000022016	281	487	128	283	1.11075	1.83135	0.0748701	0.189504	0.418774
GIGYF2	3	8227864	8232270	peak_413	2.51667	-	8227864	8232270	0	2	305,70	0,4336	ENSCHIG00000019051	701	1144	612	1271	1.20205	1.8432	0.0647582	0.174746	0.418445
NPAT	15	64545039	64547162	peak_2074	2.41534	+	64545039	64547162	0	2	949,26	0,2097	ENSCHIG00000016984	359	969	111	380	1.77745	2.47216	0.0727176	0.18746	0.418201
CCNK	21	63806678	63809361	peak_2929	2.4462	+	63806678	63809361	0	3	23,100,52	0,337,2631	ENSCHIG00000023689	386	642	175	392	1.3411	2.00622	0.0696998	0.183493	0.417
CLPP	7	92412723	92414881	peak_920	2.63188	+	92412723	92414881	0	2	24170	0,1988	ENSCHIG00000023189	727	1493	725	1913	1.65179	2.23841	0.0529352	0.161334	0.416684
ATP23	5	54860600	54860925	peak_695	2.3997	-	54860600	54860925	0	1	325	0	ENSCHIG00000026490	335	731	160	433	1.32712	2.0535	0.0747202	0.189504	0.416534
PPP4R3A	21	55718336	55718786	peak_2971	2.38504	-	55718336	55718786	0	1	450	0	ENSCHIG00000010244	380	735	286	703	1.27194	2.00852	0.0762866	0.19144	0.416465
SCARF1	19	22538548	22538748	peak_2740	0	-	22538548	22538748	0	1	200	0	ENSCHIG00000008354	201	388	93	263	1.47606	2.26599	0.078769	NA	0.415388
IREB2	21	30483222	30483522	peak_2902	2.42318	+	30483222	30483522	0	1	300	0	ENSCHIG00000023111	271	579	240	612	1.32804	2.00396	0.0714784	0.186445	0.414485
HYAL1	22	50111415	50111765	peak_3020	2.37994	+	50111415	50111765	0	1	350	0	ENSCHIG00000023522	312	496	131	294	1.28797	2.01049	0.0774277	0.192117	0.41387
WDR53	1	70824685	70832300	peak_107	2.35925	-	70824685	70832300	0	3	268,73,34	0,6653,7581	ENSCHIG00000009644	232	664	126	539	1.89592	2.80229	0.0794299	0.194893	0.413551
MTMR4	19	9079111	9079686	peak_2719	2.37994	-	9079111	9079686	0	1	575	0	ENSCHIG00000022534	335	692	122	358	1.67367	2.39496	0.077404	0.192117	0.413483
KBTBD4	15	5608109	5608559	peak_2023	2.40887	+	5608109	5608559	0	1	450	0	ENSCHIG00000016297	287	568	172	467	1.60096	2.28411	0.0737967	0.188303	0.412262
POLR3E	25	19932642	19932717	peak_3281	0	+	19932642	19932717	0	1	75	0	ENSCHIG00000014609	142	266	72	208	1.28642	2.13753	0.0814008	NA	0.411371
BMP2	13	48701565	48701640	peak_1772	0	+	48701565	48701640	0	1	75	0	ENSCHIG00000012951	29	74	11	85	1.79455	3.69555	0.0360582	NA	0.410388
ZNF12	25	39368222	39368697	peak_3443	2.34134	-	39368222	39368697	0	1	475	0	ENSCHIG00000011026	220	485	107	310	1.50317	2.24765	0.0812729	0.197328	0.409082
ANK3	28	29833427	29833477	peak_3582	2.45637	+	29833427	29833477	0	1	50	0	ENSCHIG00000000437	264	557	288	676	1.10316	1.74849	0.068935	0.182205	0.408857
UBXN7	1	70684174	70684324	peak_102	0	-	70684174	70684324	0	1	150	0	ENSCHIG00000006623	114	260	29	109	1.57726	2.62453	0.075848	NA	0.408662
PHACTR4	2	11041895	11042345	peak_166	2.40213	+	11041895	11042345	0	1	450	0	ENSCHIG00000017217	457	783	234	516	1.24127	1.89961	0.0742443	0.189185	0.408251
CD163	5	99503892	99504568	peak_727	0	-	99503892	99504568	0	2	229,21	0,655	ENSCHIG00000015726,ENSCHIG00000019704	42	145	12	93	2.19687	3.69477	0.0543813	NA	0.407854
UBE2K	6	59364109	59405444	peak_764	2.3997	+	59364109	59405444	0	2	63,87	0,41248	ENSCHIG00000017033	325	612	182	426	1.26428	1.92632	0.0750789	0.189504	0.407758
FBXO42	2	290908	290958	peak_232	0	-	290908	290958	0	1	50	0	ENSCHIG00000016833	108	240	55	211	1.76759	2.7863	0.076527	NA	0.407508
UBE2V2	14	62427893	62440988	peak_2006	2.37831	-	62427893	62440988	0	5	67,4,13,34,7	0,96,412,926,13088	ENSCHIG00000013718	312	483	147	304	1.11935	1.82176	0.0776121	0.192335	0.407455
ARID2	5	33909063	33909513	peak_682	0	-	33909063	33909513	0	1	450	0	ENSCHIG00000010883	185	421	84	259	1.52894	2.31355	0.0833108	NA	0.406335
IST1	18	40375190	40375315	peak_2547	2.34309	-	40375190	40375315	0	1	125	0	ENSCHIG00000005424	622	1065	421	967	1.2461	1.95241	0.0807218	0.197088	0.405556
SPART	12	61517032	61517132	peak_1713	2.34013	-	61517032	61517132	0	1	100	0	ENSCHIG00000024649	381	957	203	714	1.54188	2.4836	0.0814843	0.197492	0.404891
LRP6	5	96327837	96328072	peak_628	0	+	96327837	96328072	0	1	235	0	ENSCHIG00000014776	101	271	49	240	2.05242	3.13989	0.0747992	NA	0.404781
KIF3C	11	73173559	73173684	peak_1517	0	+	73173559	73173684	0	1	125	0	ENSCHIG00000005084	76	199	44	203	1.97918	3.0208	0.0772306	NA	0.404386
PDGFRL	27	25924174	25924299	peak_3531	0	+	25924174	25924299	0	1	125	0	ENSCHIG00000000515	203	528	49	247	1.81199	3.04316	0.0666452	NA	0.404251
EMP2	25	9163094	9164752	peak_3371	2.61886	-	9163094	9164752	0	2	544,31	0,1627	ENSCHIG00000011781	1000	1451	659	1137	0.974761	1.53531	0.0553589	0.162796	0.403638
ZNF445	22	16143982	16144782	peak_3054	2.3478	-	16143982	16144782	0	1	800	0	ENSCHIG00000012835	302	781	163	541	1.76496	2.44383	0.0801617	0.196446	0.403086
SIDT2	15	54459591	54459716	peak_2143	0	-	54459591	54459716	0	1	125	0	ENSCHIG00000014004	144	216	56	137	1.17691	2.10635	0.0833442	NA	0.402349
PMEPA1	13	57831878	57831978	peak_1788	2.32643	+	57831878	57831978	0	1	100	0	ENSCHIG00000019681	287	490	132	319	1.1238	1.8345	0.082949	0.199377	0.402103
NAA10	LWLT01000097.1	113172	113372	peak_3825	2.42075	-	113172	113372	0	1	200	0	ENSCHIG00000000207,ENSCHIG00000000246	674	1226	322	766	1.47788	2.09205	0.0722576	0.18676	0.401832
TTC4	3	29238057	29240281	peak_334	2.34637	+	29238057	29240281	0	2	39103	0,2121	ENSCHIG00000020395	291	513	209	471	1.23058	1.90277	0.0803399	0.19664	0.401373
SUPT5H	18	50015288	50019997	peak_2443	2.45637	+	50015288	50019997	0	4	177,75,12,36	0,3579,4180,4673	ENSCHIG00000023821	609	1328	614	1734	1.74537	2.34357	0.068933	0.182205	0.40075
SLC40A1	2	129720935	129721110	peak_282	2.29374	-	129720935	129721110	0	1	175	0	ENSCHIG00000019342	621	1270	290	860	1.57005	2.35585	0.0863799	0.203946	0.400223
TERF1	14	45687411	45687536	peak_1995	2.29374	-	45687411	45687536	0	1	125	0	ENSCHIG00000011775	363	732	193	530	1.34832	2.12641	0.0861341	0.203946	0.400093
SEMA3C	4	80174302	80178557	peak_569	2.42086	-	80174302	80178557	0	2	493,57	0,4198	ENSCHIG00000017078	642	1333	494	1244	1.41651	2.03021	0.0719456	0.186745	0.399961
LIPT1	11	4233842	4234739	peak_1473	2.43665	+	4233842	4234739	0	1	897	0	ENSCHIG00000008586	297	1069	228	980	2.2111	2.81401	0.0703486	0.184711	0.399901
CAMK2B	4	43078057	43080679	peak_548	0	-	43078057	43080679	0	2	24,76	0,2546	ENSCHIG00000022969	29	115	5	67	2.5622	4.5655	0.0395913	NA	0.399613
CRYZL1	1	368747	369072	peak_1	2.32643	+	368747	369072	0	1	325	0	ENSCHIG00000017812,ENSCHIG00000020590	270	496	179	392	1.05711	1.74165	0.0826256	0.199377	0.399596
BCL10	3	62375616	62375666	peak_442	0	-	62375616	62375666	0	1	50	0	ENSCHIG00000011561	185	409	59	198	1.59386	2.49181	0.0858961	NA	0.399357
GLTP	17	7727048	7727098	peak_2346	0	-	7727048	7727098	0	1	50	0	ENSCHIG00000019730	213	325	77	178	1.21499	2.04451	0.0862924	NA	0.39935
KCTD7	25	28037964	28038284	peak_3306	0	+	28037964	28038284	0	1	320	0	ENSCHIG00000014029	175	442	40	161	1.95053	2.8543	0.0861235	NA	0.398689
TRAF1	8	110011075	110011250	peak_1216	2.29562	-	110011075	110011250	0	1	175	0	ENSCHIG00000019383	248	434	130	320	1.41636	2.1293	0.0855766	0.203681	0.398665
SPTBN1	11	36960083	36960458	peak_1492	2.57693	+	36960083	36960458	0	1	375	0	ENSCHIG00000014950	1766	3063	904	1977	1.40081	1.95889	0.0589025	0.167598	0.398055
SCRIB	LWLT01000127.1	43583	44427	peak_3835	2.30018	+	43583	44427	0	4	7,20,90,8	0,49,345,836	ENSCHIG00000019209	271	469	145	344	1.21122	1.90736	0.0852042	0.203038	0.397716
VSIR	28	17727420	17727620	peak_3576	2.26219	+	17727420	17727620	0	1	200	0	ENSCHIG00000005813	317	524	96	231	1.34892	2.10636	0.089788	0.208455	0.397119
GMEB1	2	11200226	11200401	peak_168	0	+	11200226	11200401	0	1	175	0	ENSCHIG00000000629	183	440	40	149	1.80857	2.6987	0.0872863	NA	0.396882
ABCF3	1	82643693	82643957	peak_117	2.39948	-	82643693	82643957	0	2	159,16	0,248	ENSCHIG00000018349	565	958	407	893	1.366	1.97822	0.0753355	0.189532	0.395728
THAP11	18	36615274	36615486	peak_2408	2.49714	+	36615274	36615486	0	1	212	0	ENSCHIG00000011549	549	1156	528	1412	1.68087	2.25259	0.0661977	0.177128	0.395074
PHF12	19	20113075	20114348	peak_2730	2.40887	-	20113075	20114348	0	2	622,28	0,1245	ENSCHIG00000019992	585	1083	309	739	1.50638	2.10563	0.0736642	0.188303	0.394959
BCAR1	18	3808704	3808904	peak_2526	0	-	3808704	3808904	0	1	200	0	ENSCHIG00000026368	87	256	11	76	2.16574	3.61038	0.0610182	NA	0.394255
BRMS1L	21	45416207	45423625	peak_2915	0	+	45416207	45423625	0	3	67,91,17	0,3565,7401	ENSCHIG00000016496	176	345	125	322	1.36394	2.08573	0.0895825	NA	0.392913
TIGD5	14	80935063	80935346	peak_1956	0	+	80935063	80935346	0	2	127123	0,160	ENSCHIG00000012655	146	409	59	269	1.75437	2.58398	0.0906348	NA	0.392577
CNOT8	7	44321553	44323364	peak_962	2.29374	-	44321553	44323364	0	2	150,25	0,1786	ENSCHIG00000016161	334	585	153	349	1.28923	1.95827	0.0861753	0.203946	0.39195
CDK12	19	39525720	39525770	peak_2682	0	+	39525720	39525770	0	1	50	0	ENSCHIG00000015481	43	145	32	191	2.09124	3.29649	0.0714309	NA	0.391927
MEGF8	18	51813648	51813948	peak_2561	2.29374	-	51813648	51813948	0	1	300	0	ENSCHIG00000015019	378	779	132	368	1.54452	2.21732	0.0862996	0.203946	0.391683
ND6	MT	13551	13976	peak_3737	2.32643	-	13551	13976	0	1	425	0	ENSCHIG00000000033	529	2044	407	1879	2.2239	2.85368	0.082965	0.199377	0.390421
RUFY1	7	107073595	107074550	peak_955	2.26419	+	107073595	107074550	0	2	80,20	0,935	ENSCHIG00000025380	306	566	123	283	1.18507	1.87614	0.089244	0.208166	0.390293
EXOC7	19	54803667	54803817	peak_2708	2.25194	+	54803667	54803817	0	1	150	0	ENSCHIG00000010786	265	774	60	268	2.13723	2.96735	0.0906397	0.209941	0.389986
KAT14	13	37781108	37781333	peak_1752	2.29374	+	37781108	37781333	0	1	225	0	ENSCHIG00000023963	295	565	198	508	1.54385	2.19662	0.0861377	0.203946	0.389929
CNNM3	11	2688995	2689145	peak_1472	0	+	2688995	2689145	0	1	150	0	ENSCHIG00000021387	112	216	42	146	1.29812	2.36161	0.0797287	NA	0.388782
VWF	5	103214121	103214396	peak_634	2.24779	+	103214121	103214396	0	1	275	0	ENSCHIG00000012979	340	591	203	493	1.34876	2.05619	0.0912471	0.210546	0.388777
MIER3	20	22357887	22358087	peak_2830	0	+	22357887	22358087	0	1	200	0	ENSCHIG00000018553	96	199	55	170	1.43414	2.35198	0.0902235	NA	0.387001
KDM2B	17	17462603	17462728	peak_2356	0	-	17462603	17462728	0	1	125	0	ENSCHIG00000021936	193	522	60	226	1.8471	2.63443	0.09328	NA	0.386656
RRAGA	8	25059175	25059475	peak_1159	2.28355	-	25059175	25059475	0	1	300	0	ENSCHIG00000004994	949	1734	554	1296	1.3536	1.9918	0.087434	0.205392	0.385979
USP42	25	38985901	38986126	peak_3331	0	+	38985901	38986126	0	1	225	0	ENSCHIG00000017502	81	200	22	111	1.72067	2.9732	0.0714142	NA	0.385757
NXN	19	21850539	21853898	peak_2643	2.4942	+	21850539	21853898	0	2	43182	0,3177	ENSCHIG00000018214	722	1324	635	1443	1.4756	2.02103	0.0664354	0.177489	0.385687
CDC42BPB	21	66892546	66892596	peak_2977	2.21998	-	66892546	66892596	0	1	50	0	ENSCHIG00000025348	280	523	84	225	1.52786	2.2655	0.0939454	0.214644	0.385305
SC5D	15	50439873	50440073	peak_2134	2.26396	-	50439873	50440073	0	1	200	0	ENSCHIG00000008144	301	509	189	377	1.00224	1.65369	0.0895732	0.2082	0.384938
USPL1	12	56530906	56531206	peak_1672	0	+	56530906	56531206	0	1	300	0	ENSCHIG00000025535	147	330	53	170	1.55426	2.40471	0.0940584	NA	0.384756
DAG1	22	50691716	50692166	peak_3077	2.40887	-	50691716	50692166	0	1	450	0	ENSCHIG00000015784	1735	4562	974	3223	1.7774	2.34295	0.0737593	0.188303	0.384713
PPP1R12A	5	9108748	9123945	peak_664	2.36433	-	9108748	9123945	0	6	87,51,48,142,136,11	0,2723,5644,11382,13828,15186	ENSCHIG00000007263	650	1516	311	817	1.47402	2.05265	0.0788569	0.194207	0.383603
PEX11A	21	20397252	20397677	peak_2948	0	-	20397252	20397677	0	1	425	0	ENSCHIG00000022361	78	223	27	130	1.87469	2.96301	0.0815234	NA	0.382606
NR1H3	15	5849713	5850013	peak_2093	2.23581	-	5849713	5850013	0	1	300	0	ENSCHIG00000013751	279	576	226	628	1.65152	2.31366	0.0927284	0.212302	0.382008
USP34	11	59556790	59557607	peak_1588	2.62266	-	59556790	59557607	0	2	608,42	0,775	ENSCHIG00000015071	1494	2991	1422	3247	1.41702	1.92776	0.0551118	0.162368	0.381683
EDEM3	16	64359602	64359877	peak_2258	0	-	64359602	64359877	0	1	275	0	ENSCHIG00000014241	152	358	64	220	1.61301	2.49584	0.0943187	NA	0.381673
TMEM185B	2	64197809	64197884	peak_196	0	+	64197809	64197884	0	1	75	0	ENSCHIG00000012850	144	318	125	360	1.47195	2.21351	0.0966186	NA	0.38164
OSER1	13	72206472	72206597	peak_1900	2.37994	-	72206472	72206597	0	1	125	0	ENSCHIG00000011121	318	962	550	1946	1.956	2.52538	0.077421	0.192117	0.381281
RNF20	8	91127351	91127551	peak_1142	2.24871	+	91127351	91127551	0	1	200	0	ENSCHIG00000013006	560	829	268	522	1.14465	1.77972	0.0909491	0.210412	0.381197
WBP4	12	75247154	75251638	peak_1723	2.38478	-	75247154	75251638	0	4	26,79,39,131	0,50,4287,4353	ENSCHIG00000013146	752	1381	415	850	1.12796	1.68972	0.0763964	0.191473	0.380993
UBA6	6	84034441	84034541	peak_815	0	-	84034441	84034541	0	1	100	0	ENSCHIG00000018059	168	426	59	198	1.61881	2.40964	0.0974511	NA	0.380953
ZNF292	9	49908824	49908974	peak_1287	2.19223	-	49908824	49908974	0	1	150	0	ENSCHIG00000014500	234	754	65	271	1.98488	2.72761	0.0967848	0.218813	0.379845
HSPH1	12	56898281	56898431	peak_1712	2.26419	-	56898281	56898431	0	1	150	0	ENSCHIG00000003518	597	1239	323	750	1.19724	1.80893	0.0891487	0.208166	0.379715
HS1BP3	11	77961879	77961979	peak_1523	0	+	77961879	77961979	0	1	100	0	ENSCHIG00000026302	85	153	23	82	1.4574	2.67334	0.0753088	NA	0.379399
PGAP3	19	39690452	39690716	peak_2784	0	-	39690452	39690716	0	2	64,36	0,228	ENSCHIG00000013262	111	191	37	112	1.39009	2.43621	0.0853713	NA	0.379028
UBXN4	2	74629937	74638413	peak_209	2.61645	+	74629937	74638413	0	5	8,94,55,165,78	0,3523,6723,7525,8398	ENSCHIG00000023638	1675	2906	2045	3976	1.17422	1.67627	0.0555338	0.163069	0.377925
CHAF1A	7	90847434	90847684	peak_917	0	+	90847434	90847684	0	1	250	0	ENSCHIG00000013105	210	675	36	170	2.26267	3.061	0.0988275	NA	0.377791
METTL18	16	35990435	35990510	peak_2232	0	-	35990435	35990510	0	1	75	0	ENSCHIG00000008379	57	132	16	81	1.48719	3.00703	0.0579237	NA	0.377771
PBDC1	LWLT01000199.1	29177	29427	peak_3840	2.32643	-	29177	29427	0	1	250	0	ENSCHIG00000015010	545	1162	302	736	1.40014	1.97313	0.0827742	0.199377	0.377576
INPP5F	26	12044864	12045114	peak_3483	0	-	12044864	12045114	0	1	250	0	ENSCHIG00000013653	203	371	91	225	1.12844	1.94861	0.098564	NA	0.377248
TCF20	5	112124987	112125437	peak_750	0	-	112124987	112125437	0	1	450	0	ENSCHIG00000018238	185	418	63	220	1.7962	2.65274	0.0975422	NA	0.376922
ZC3H15	2	126619371	126622625	peak_226	2.34134	+	126619371	126622625	0	4	12102124187	0,326,1215,3067	ENSCHIG00000026136	1047	2432	905	2434	1.53368	2.10169	0.0813168	0.197328	0.376896
BCL2L2	10	79837862	79838881	peak_1364	2.17594	+	79837862	79838881	0	2	282143	0,876	ENSCHIG00000012471	146	467	71	323	2.20806	2.95429	0.0994609	0.221297	0.376764
MRPL55	7	105821843	105822474	peak_1074	2.35925	-	105821843	105822474	0	2	150,75	0,556	ENSCHIG00000024153	778	2158	552	1917	2.07368	2.63378	0.0793608	0.194893	0.376589
PINX1	8	8381473	8381823	peak_1080	2.18759	+	8381473	8381823	0	1	350	0	ENSCHIG00000026485	408	1233	128	518	2.12598	2.82791	0.0979815	0.219518	0.376539
EIF2AK1	25	38902894	38905577	peak_3441	2.27793	-	38902894	38905577	0	2	132168	0,2515	ENSCHIG00000014254	427	949	243	660	1.61285	2.20542	0.0879826	0.206193	0.375786
MARK1	16	22683052	22683202	peak_2166	2.15398	+	22683052	22683202	0	1	150	0	ENSCHIG00000018612	169	697	37	208	2.42605	3.20288	0.101604	0.224693	0.375562
RNF121	15	31793757	31794107	peak_2118	2.28904	-	31793757	31794107	0	1	350	0	ENSCHIG00000007617	457	614	345	574	0.949	1.53147	0.0868957	0.204612	0.375506
SDE2	16	27566354	27569841	peak_2224	2.29374	-	27566354	27569841	0	2	222328	0,3159	ENSCHIG00000022358	622	1702	242	806	1.90799	2.48799	0.0865068	0.203946	0.374691
RAB3GAP1	2	74117752	74121188	peak_207	2.30995	+	74117752	74121188	0	3	10,21,144	0,2447,3292	ENSCHIG00000005692	591	746	443	709	0.952406	1.52193	0.0845279	0.201668	0.37424
NFE2L2	2	116657968	116658043	peak_280	2.16852	-	116657968	116658043	0	1	75	0	ENSCHIG00000026055	932	2176	1644	4711	1.55646	2.24623	0.100182	0.222439	0.373862
CCDC174	22	57576068	57576293	peak_3087	2.18406	-	57576068	57576293	0	1	225	0	ENSCHIG00000008286	307	761	95	316	1.87096	2.55258	0.0983319	0.220055	0.373488
PIGO	8	59134801	59135251	peak_1171	2.18007	-	59134801	59135251	0	1	450	0	ENSCHIG00000013960,ENSCHIG00000021663	392	637	177	392	1.32053	1.98587	0.0987156	0.220665	0.373457
APC	10	100115206	100116131	peak_1391	2.34263	+	100115206	100116131	0	1	925	0	ENSCHIG00000024660	1298	2865	702	1800	1.53494	2.08788	0.0810455	0.197151	0.373411
ZZZ3	3	54160854	54160954	peak_437	0	-	54160854	54160954	0	1	100	0	ENSCHIG00000016803	95	299	77	364	1.98705	2.96952	0.0922841	NA	0.372848
UPF2	13	16048057	16048107	peak_1841	2.15476	-	16048057	16048107	0	1	50	0	ENSCHIG00000020359	376	961	432	1514	1.70777	2.51582	0.101298	0.22457	0.372572
PPP3CB	28	16157124	16157174	peak_3570	0	+	16157124	16157174	0	1	50	0	ENSCHIG00000000077,ENSCHIG00000016144	126	219	49	131	1.00697	2.02965	0.0887968	NA	0.371758
ZC3H13	12	70512251	70513317	peak_1687	2.37198	+	70512251	70513317	0	2	14411	0,655	ENSCHIG00000020072	790	2077	341	1062	1.87538	2.41223	0.0782453	0.19318	0.371717
SLC25A28	26	31045895	31048621	peak_3473	2.45757	+	31045895	31048621	0	3	45,57,398	0,1102,2328	ENSCHIG00000012444	1768	3828	1061	2773	1.69359	2.2089	0.0686022	0.182053	0.371476
TOPORS	8	11365150	11366725	peak_1089	2.33621	+	11365150	11366725	0	1	1575	0	ENSCHIG00000012805	1074	2796	594	1752	1.72728	2.27195	0.0818057	0.19803	0.370235
KXD1	7	104134068	104135321	peak_946	2.36597	+	104134068	104135321	0	2	122128	0,1125	ENSCHIG00000027154	913	1170	569	904	0.979945	1.51391	0.0786696	0.193987	0.369673
TRAF3IP1	3	3081581	3081997	peak_407	0	-	3081581	3081997	0	2	245,80	0,336	ENSCHIG00000013317	200	398	103	284	1.58321	2.28016	0.103704	NA	0.369507
TM2D2	27	11579339	11579509	peak_3518	2.18759	+	11579339	11579509	0	1	170	0	ENSCHIG00000022268	326	607	246	573	1.32733	1.96237	0.0979779	0.219518	0.369344
LYVE1	15	40253163	40253738	peak_2127	2.1468	-	40253163	40253738	0	1	575	0	ENSCHIG00000025251	405	1070	368	1220	1.7606	2.4152	0.102791	0.225813	0.369129
KIAA1143	22	16320169	16327740	peak_3060	2.18863	-	16320169	16327740	0	3	218,145,37	0,3457,7534	ENSCHIG00000013113	316	706	247	673	1.53375	2.15303	0.0974683	0.219359	0.368561
ZNHIT6	3	62828458	62830415	peak_444	2.24779	-	62828458	62830415	0	4	41,66,448,170	0,126,1309,1787	ENSCHIG00000020100	596	1505	510	1522	1.71578	2.28711	0.0913364	0.210546	0.367724
ERBIN	20	13551710	13551760	peak_2857	2.1468	-	13551710	13551760	0	1	50	0	ENSCHIG00000014468	419	1020	176	548	1.73585	2.38171	0.102552	0.225813	0.367125
ACAP1	19	26864630	26865180	peak_2656	0	+	26864630	26865180	0	1	550	0	ENSCHIG00000017749,ENSCHIG00000024443	143	330	27	102	1.79982	2.74894	0.0979339	NA	0.366989
GSPT1	25	10444486	10446319	peak_3374	2.31823	-	10444486	10446319	0	2	53,97	0,1736	ENSCHIG00000009274	645	1134	666	1350	1.18084	1.72576	0.0837333	0.200513	0.366867
CHD7	14	55609716	55609816	peak_2001	0	-	55609716	55609816	0	1	100	0	ENSCHIG00000011729	92	309	31	261	1.94119	3.27529	0.0702724	NA	0.366331
FAM32A	7	101929718	101929961	peak_936	2.23581	+	101929718	101929961	0	2	49,76	0,167	ENSCHIG00000020839	1345	3070	696	2006	1.77573	2.34844	0.0926614	0.212302	0.366297
NUP42	4	88746622	88746922	peak_570	0	-	88746622	88746922	0	1	300	0	ENSCHIG00000009608	120	293	44	162	1.65937	2.61096	0.0970608	NA	0.366279
CACHD1	3	40138577	40138727	peak_338	0	+	40138577	40138727	0	1	150	0	ENSCHIG00000012365	156	531	27	134	1.96354	2.93021	0.098468	NA	0.365415
SRL	25	3313165	3313915	peak_3367	2.26396	-	3313165	3313915	0	1	750	0	ENSCHIG00000017927	9139	21754	8995	26126	1.84184	2.3791	0.0895385	0.2082	0.364946
NEO1	10	81305528	81308816	peak_1452	2.2863	-	81305528	81308816	0	3	383,137,55	0,1072,3233	ENSCHIG00000010703	764	1284	415	872	1.37066	1.91811	0.0871642	0.205001	0.364869
KCTD18	2	46905144	46905569	peak_190	0	+	46905144	46905569	0	1	425	0	ENSCHIG00000022753	167	397	56	216	1.8503	2.76276	0.100448	NA	0.364137
FASTKD3	20	65328656	65328731	peak_2841	0	+	65328656	65328731	0	1	75	0	ENSCHIG00000018823	82	168	30	99	1.35342	2.40936	0.0920867	NA	0.363582
ACBD3	16	27723576	27735328	peak_2225	2.3997	-	27723576	27735328	0	5	187,285,187,175,16	0,3873,6274,9845,11736	ENSCHIG00000010539	1341	2858	1046	2569	1.54072	2.04907	0.0751334	0.189504	0.36326
RNF19A	14	18098965	18099615	peak_1986	2.34263	-	18098965	18099615	0	1	650	0	ENSCHIG00000014198	664	1785	559	1694	1.79008	2.30985	0.0809799	0.197151	0.362361
ENG	11	98045112	98045312	peak_1620	2.24779	-	98045112	98045312	0	1	200	0	ENSCHIG00000026868	1487	3727	662	2070	1.94139	2.49408	0.0916124	0.210546	0.362192
HSD17B4	7	76265274	76265399	peak_897	0	+	76265274	76265399	0	1	125	0	ENSCHIG00000012333	67	141	29	104	1.38874	2.52805	0.0864658	NA	0.360908
PUS3	29	28590945	28591370	peak_3689	2.1313	-	28590945	28591370	0	1	425	0	ENSCHIG00000012260	449	1772	177	796	2.23043	2.83793	0.104369	0.228252	0.360384
TAPBPL	5	102840558	102842711	peak_732	2.07166	-	102840558	102842711	0	2	35240	0,1913	ENSCHIG00000016665	170	492	98	383	2.07131	2.77407	0.11082	0.237886	0.359816
PRSS23	29	8165373	8165623	peak_3681	2.1313	-	8165373	8165623	0	1	250	0	ENSCHIG00000010056	430	1161	321	1295	1.96028	2.83734	0.104409	0.228252	0.359617
VEZF1	19	8380673	8380723	peak_2718	2.27664	-	8380673	8380723	0	1	50	0	ENSCHIG00000020465	551	918	658	1272	1.16037	1.69159	0.0881652	0.206377	0.359267
ASPH	14	55096959	55106433	peak_1944	0	+	55096959	55106433	0	2	33142	0,9332	ENSCHIG00000027073	166	320	58	167	1.54489	2.35676	0.109562	NA	0.359191
RANGAP1	5	111339486	111340989	peak_747	2.15476	-	111339486	111340989	0	4	135,85,100,55	0,757,922,1448	ENSCHIG00000026389	690	1227	262	594	1.41259	1.99517	0.101368	0.22457	0.359114
KMT2B	18	47292040	47292215	peak_2430	2.07166	+	47292040	47292215	0	1	175	0	ENSCHIG00000026671	197	410	113	330	1.3795	2.04937	0.110854	0.237886	0.358251
SS18L2	22	14577989	14578064	peak_2998	2.10472	+	14577989	14578064	0	1	75	0	ENSCHIG00000020927	269	410	210	393	1.02107	1.64111	0.107288	0.232497	0.358145
TSR3	25	986493	987135	peak_3354	2.19661	-	986493	987135	0	3	175,64,11	0,413,631	ENSCHIG00000016515	503	1376	558	1930	2.0773	2.63072	0.0963817	0.21815	0.357935
LIG3	19	14732246	14732596	peak_2725	2.07125	-	14732246	14732596	0	1	350	0	ENSCHIG00000023884	223	395	138	317	1.31676	1.98086	0.111071	0.237953	0.357569
TRAK2	2	46022459	46022584	peak_186	0	+	46022459	46022584	0	1	125	0	ENSCHIG00000026628	129	308	51	206	1.75337	2.7836	0.092957	NA	0.356826
SAT2	19	27082935	27083269	peak_2756	2.08528	-	27082935	27083269	0	2	168,32	0,302	ENSCHIG00000008642	192	586	152	585	2.08665	2.71209	0.109218	0.23565	0.356778
ESF1	13	7169289	7169414	peak_1837	0	-	7169289	7169414	0	1	125	0	ENSCHIG00000021188	72	196	53	198	1.49835	2.45347	0.100456	NA	0.356384
ANO8	7	102980319	102980644	peak_1063	0	-	102980319	102980644	0	1	325	0	ENSCHIG00000019436	192	392	97	286	1.33019	2.01996	0.115668	NA	0.355494
HERC2	2	135843078	135843339	peak_231	2.24779	+	135843078	135843339	0	1	261	0	ENSCHIG00000016110	651	1274	448	1028	1.43132	1.95751	0.0916431	0.210546	0.354446
SNAPC5	10	87915644	87917951	peak_1372	2.05048	+	87915644	87917951	0	3	90,90,117	0,1331,2190	ENSCHIG00000011315	151	386	110	373	1.86753	2.55364	0.116188	0.241403	0.353862
ENPP1	9	57114147	57114197	peak_1248	0	+	57114147	57114197	0	1	50	0	ENSCHIG00000024664	130	290	45	157	1.47723	2.4737	0.0992432	NA	0.353834
CHTOP	3	103408833	103411754	peak_387	2.32643	+	103408833	103411754	0	3	131138181	0,952,2740	ENSCHIG00000024530	2945	5910	1772	4289	1.62258	2.12536	0.0829582	0.199377	0.352609
ZBTB22	23	41196599	41196949	peak_3143	0	+	41196599	41196949	0	1	350	0	ENSCHIG00000003375	86	218	41	169	1.92527	2.8531	0.106053	NA	0.352283
FBXO38	7	50570603	50570703	peak_970	2.02238	-	50570603	50570703	0	1	100	0	ENSCHIG00000026135	162	375	133	416	1.79638	2.46967	0.119606	0.246151	0.351005
TAF8	23	32992261	32992711	peak_3200	2.06754	-	32992261	32992711	0	1	450	0	ENSCHIG00000018137	470	838	263	580	1.27647	1.89008	0.112325	0.238566	0.350788
TMEM70	14	44867911	44868236	peak_1994	2.1313	-	44867911	44868236	0	1	325	0	ENSCHIG00000019890	656	1338	464	1056	1.28559	1.83892	0.104387	0.228252	0.350654
PAN3	12	54889875	54889950	peak_1670	0	+	54889875	54889950	0	1	75	0	ENSCHIG00000010876	217	481	76	219	1.44828	2.1962	0.116838	NA	0.350508
SAFB2	7	91813013	91813213	peak_1033	2.04732	-	91813013	91813213	0	1	200	0	ENSCHIG00000024547	254	836	71	298	2.06126	2.76699	0.116643	0.241933	0.350182
ALDH7A1	7	83338998	83339673	peak_1018	2.21998	-	83338998	83339673	0	1	675	0	ENSCHIG00000008246	1095	2071	687	1497	1.34837	1.86545	0.0942671	0.214644	0.350133
SNAP29	LWLT01000042.1	551836	551986	peak_3815	0	+	551836	551986	0	1	150	0	ENSCHIG00000018510	146	315	92	287	1.7257	2.47486	0.116964	NA	0.350117
MICALL1	5	108660682	108664522	peak_644	2.0689	+	108660682	108664522	0	4	74,115,47,39	0,2477,2759,3801	ENSCHIG00000014709	599	844	319	572	1.07879	1.66337	0.111666	0.238341	0.350039
CAMTA1	16	44168925	44168975	peak_2237	0	-	44168925	44168975	0	1	50	0	ENSCHIG00000022186	31	101	18	118	2.05856	3.42601	0.0734587	NA	0.349609
MED16	7	67060841	67061116	peak_882	2.05048	+	67060841	67061116	0	1	275	0	ENSCHIG00000003115	344	745	91	261	1.72576	2.35853	0.116263	0.241403	0.349565
COG7	25	20998397	20998697	peak_3385	0	-	20998397	20998697	0	1	300	0	ENSCHIG00000020603	252	410	104	226	1.0757	1.81602	0.117153	NA	0.349554
ZNF614	18	58872735	58873260	peak_2476	0	+	58872735	58873260	0	1	525	0	ENSCHIG00000021135	99	320	38	175	2.07578	2.92389	0.11273	NA	0.349491
MRPS31	12	64811862	64811987	peak_1716	0	-	64811862	64811987	0	1	125	0	ENSCHIG00000012457	120	222	69	177	0.715237	1.71514	0.100145	NA	0.349445
RETREG2	2	28678738	28679313	peak_261	2.12526	-	28678738	28679313	0	1	575	0	ENSCHIG00000009217	1874	3956	1278	3372	1.68425	2.2423	0.105309	0.229209	0.349106
PRKRIP1	25	35542382	35558779	peak_3422	0	-	35542382	35558779	0	3	76,68,31	0,15575,16366	ENSCHIG00000023221	148	315	87	253	1.58022	2.32538	0.117453	NA	0.348399
CEP57	15	67904237	67904287	peak_2078	0	+	67904237	67904287	0	1	50	0	ENSCHIG00000013402	146	333	41	132	1.41215	2.31551	0.109302	NA	0.348034
LRRFIP1	3	3503224	3505932	peak_409	2.12849	-	3503224	3505932	0	2	845,80	0,2628	ENSCHIG00000006587	2490	5685	2042	5378	1.54396	2.08834	0.104844	0.228698	0.347613
CWC27	20	14504819	14686830	peak_2862	2.11201	-	14504819	14686830	0	7	77,104,158,34,80,70,27	0,65374,160126,163640,164652,179259,181984	ENSCHIG00000016233	507	896	302	608	1.15912	1.70867	0.106631	0.231324	0.346813
SARS1	3	86354608	86357692	peak_358	2.12849	+	86354608	86357692	0	2	32,18	0,3066	ENSCHIG00000019575	631	999	767	1369	1.01696	1.55077	0.104732	0.228698	0.346749
ANAPC7	17	16943946	16944118	peak_2293	2.0593	+	16943946	16944118	0	1	172	0	ENSCHIG00000020134	685	1508	336	943	1.7203	2.30736	0.113817	0.239932	0.346688
EN1	2	65537042	65537092	peak_199	0	+	65537042	65537092	0	1	50	0	ENSCHIG00000017355	109	282	23	109	1.7415	2.82106	0.0972627	NA	0.346668
CSNK1D	19	50008635	50010235	peak_2699	2.31631	+	50008635	50010235	0	2	62413	0,1187	ENSCHIG00000011956	1098	1851	1028	2004	1.27374	1.76061	0.0839536	0.200781	0.346583
RINT1	4	73630581	73630706	peak_561	0	-	73630581	73630706	0	1	125	0	ENSCHIG00000010078	113	201	54	138	1.17264	2.04952	0.112457	NA	0.346205
TSHZ2	13	80399437	80399812	peak_1825	0	+	80399437	80399812	0	1	375	0	ENSCHIG00000012906	77	204	16	83	1.97058	3.18793	0.0871643	NA	0.345931
RBM28	4	27597104	27597397	peak_510	0	+	27597104	27597397	0	2	65,60	0,233	ENSCHIG00000014146	176	352	118	327	1.44466	2.23268	0.117454	NA	0.345883
PDZD8	26	14366360	14367475	peak_3458	2.05245	+	14366360	14367475	0	1	1115	0	ENSCHIG00000014429	474	1326	249	823	1.86807	2.45873	0.115581	0.241074	0.345769
RING1	23	41284807	41285157	peak_3209	2.02238	-	41284807	41285157	0	2	93,82	0,268	ENSCHIG00000015685	323	934	127	501	1.91709	2.58055	0.119913	0.246151	0.345663
BCL7A	17	17921862	17925151	peak_2295	0	+	17921862	17925151	0	2	86,64	0,3225	ENSCHIG00000017039	183	288	88	194	1.22353	1.9593	0.119492	NA	0.345337
MOGS	11	10010510	10010735	peak_1482	0	+	10010510	10010735	0	1	225	0	ENSCHIG00000025527	199	367	55	145	1.43881	2.21203	0.119963	NA	0.344287
TPD52L2	13	53263138	53268423	peak_1875	2.06424	-	53263138	53268423	0	3	96,49,5	0,614,5280	ENSCHIG00000021142	895	1569	968	2113	1.37517	1.93623	0.112991	0.239113	0.343265
SPTY2D1	29	25498470	25500327	peak_3641	2.02297	+	25498470	25500327	0	2	57718	0,1139	ENSCHIG00000020220	334	751	173	480	1.62459	2.23371	0.119369	0.246052	0.342949
N4BP1	18	20335744	20335844	peak_2395	2.0593	+	20335744	20335844	0	1	100	0	ENSCHIG00000019641	245	672	305	1019	1.96832	2.53104	0.113862	0.239932	0.342712
ZFYVE1	10	18629959	18630459	peak_1327	2.00716	+	18629959	18630459	0	1	500	0	ENSCHIG00000011591	211	583	126	456	1.87225	2.59008	0.1229	0.248763	0.342331
ZNF333	7	96462960	96463135	peak_1051	2.05441	-	96462960	96463135	0	1	175	0	ENSCHIG00000014600	224	524	74	274	1.85171	2.71939	0.114734	0.240747	0.341884
PEX14	16	41461041	41461291	peak_2235	2.00716	-	41461041	41461291	0	1	250	0	ENSCHIG00000022553	266	626	173	559	1.53778	2.17899	0.122929	0.248763	0.341654
KLHL36	18	12237922	12241157	peak_2386	2.05245	+	12237922	12241157	0	3	3158714	0,1503,2521	ENSCHIG00000011329	397	931	159	472	1.85099	2.41329	0.115654	0.241074	0.341586
ZNF503	28	14509486	14509636	peak_3563	0	+	14509486	14509636	0	1	150	0	ENSCHIG00000020542	120	451	26	202	2.14606	3.24759	0.0973155	NA	0.341294
ZMIZ1	28	10710152	10710402	peak_3604	2.00223	-	10710152	10710402	0	1	250	0	ENSCHIG00000000282	162	606	169	854	2.53363	3.18491	0.124243	0.249614	0.340937
EFNB2	12	4035425	4035600	peak_1651	0	+	4035425	4035600	0	1	175	0	ENSCHIG00000020325	78	254	11	87	1.87892	3.11815	0.0906621	NA	0.340418
NOL11	19	48774220	48774320	peak_2807	0	-	48774220	48774320	0	1	100	0	ENSCHIG00000025602	142	221	67	155	1.2071	2.01833	0.11992	NA	0.340378
NTHL1	25	1504446	1504521	peak_3359	0	-	1504446	1504521	0	1	75	0	ENSCHIG00000014718	30	94	9	84	1.93847	3.66206	0.05736	NA	0.340287
LYAR	6	105139219	105139294	peak_779	0	+	105139219	105139294	0	1	75	0	ENSCHIG00000020398	262	513	85	223	1.57603	2.23064	0.125435	NA	0.340179
CTDP1	24	560689	561214	peak_3238	2.00529	-	560689	561214	0	1	525	0	ENSCHIG00000016412	374	1099	128	504	2.01997	2.68183	0.12335	0.249085	0.339801
LGI1	26	36299315	36299590	peak_3509	0	-	36299315	36299590	0	1	275	0	ENSCHIG00000019806	110	367	29	157	1.97379	3.07521	0.0973344	NA	0.33968
NFKB1	6	22479884	22482680	peak_800	2.00223	-	22479884	22482680	0	3	158,24,68	0,162,2728	ENSCHIG00000008473	289	553	180	484	1.55912	2.25984	0.124382	0.249614	0.339624
TAB2	9	73585103	73585228	peak_1255	2.00327	+	73585103	73585228	0	1	125	0	ENSCHIG00000021035	426	928	561	1458	1.48741	2.10754	0.123774	0.249434	0.339544
NBN	14	8435672	8441179	peak_1975	2.05245	-	8435672	8441179	0	2	45255	0,5252	ENSCHIG00000011173	389	581	286	460	0.718199	1.2763	0.115751	0.241074	0.339364
NIN	10	59455630	59457968	peak_1351	0	+	59455630	59457968	0	2	157168	0,2170	ENSCHIG00000024159	159	371	44	143	1.59089	2.40395	0.121048	NA	0.33929
AMBRA1	15	6589549	6589899	peak_2030	0	+	6589549	6589899	0	1	350	0	ENSCHIG00000016854	153	359	55	187	1.81287	2.58897	0.123221	NA	0.339176
PLEKHA1	26	9734815	9734965	peak_3481	2.02997	-	9734815	9734965	0	1	150	0	ENSCHIG00000005289	300	551	187	503	1.38803	2.22972	0.118421	0.24486	0.338633
MERTK	11	259791	260266	peak_1552	0	-	259791	260266	0	1	475	0	ENSCHIG00000023843	130	315	31	131	1.87889	2.90183	0.104294	NA	0.338326
TPRN	11	106053978	106054378	peak_1546	0	+	106053978	106054378	0	1	400	0	ENSCHIG00000024492	173	409	77	255	1.6761	2.40801	0.124824	NA	0.338234
OARD1	23	33809081	33812890	peak_3132	2.078	+	33809081	33812890	0	4	9,59,113,94	0,1053,2105,3715	ENSCHIG00000025137	517	868	381	722	1.11377	1.63573	0.110082	0.236843	0.337937
POLR3D	8	69231677	69231960	peak_1110	2.04732	+	69231677	69231960	0	2	4121	0,162	ENSCHIG00000012279	728	1001	594	1010	1.0485	1.59205	0.116762	0.241933	0.337738
MLH3	10	16851785	16851969	peak_1317	0	+	16851785	16851969	0	2	61,4	0,180	ENSCHIG00000009803	77	157	33	113	1.49136	2.53611	0.1036	NA	0.3371
SMURF2	19	48343174	48344908	peak_2805	1.98588	-	48343174	48344908	0	3	100,76,49	0,411,1685	ENSCHIG00000027010	279	534	159	382	1.40552	2.03698	0.126256	0.25246	0.336982
TESK1	8	59612846	59612896	peak_1104	2.13955	+	59612846	59612896	0	1	50	0	ENSCHIG00000013203	660	965	618	1089	1.14322	1.63981	0.103471	0.226951	0.336933
C16orf87	18	22153078	22153168	peak_2397	0	+	22153078	22153168	0	1	90	0	ENSCHIG00000024479	115	252	92	257	1.35305	2.13006	0.124032	NA	0.336889
PES1	17	1754168	1756810	peak_2279	2.06317	+	1754168	1756810	0	5	60,167,132,162,79	0,505,678,943,2563	ENSCHIG00000015760	1318	2524	759	1786	1.49409	2.0234	0.113195	0.23929	0.336297
C8orf48	27	22174630	22174780	peak_3530	0	+	22174630	22174780	0	1	150	0	ENSCHIG00000025790	53	190	5	47	2.22354	3.9543	0.0657467	NA	0.335676
DCAF5	10	22293148	22294123	peak_1330	2.0689	+	22293148	22294123	0	1	975	0	ENSCHIG00000021848	1221	3400	1129	3824	2.09318	2.6111	0.111546	0.238341	0.335396
CIAO3	25	567669	567769	peak_3353	0	-	567669	567769	0	1	100	0	ENSCHIG00000018236	221	371	126	278	1.21463	1.84978	0.129137	NA	0.334556
LSG1	1	72627146	72632786	peak_36	1.95304	+	72627146	72632786	0	2	22253	0,5387	ENSCHIG00000015769	228	508	181	498	1.57637	2.20134	0.129851	0.258271	0.333657
RALGPS1	11	97520194	97520244	peak_1534	0	+	97520194	97520244	0	1	50	0	ENSCHIG00000019334	74	158	18	71	1.44788	2.67838	0.0901602	NA	0.333559
INSIG2	2	66394144	66394194	peak_270	0	-	66394144	66394194	0	1	50	0	ENSCHIG00000017903	7	39	1	75	3.04044	7.02609	0.0232784	NA	0.332947
CIAO1	11	2309730	2309844	peak_1468	2.01333	+	2309730	2309844	0	1	114	0	ENSCHIG00000022318	148	374	110	377	1.92098	2.59168	0.120934	0.2477	0.332922
TOE1	3	20055344	20055394	peak_327	1.94952	+	20055344	20055394	0	1	50	0	ENSCHIG00000026678	335	862	84	292	1.95861	2.62299	0.13069	0.258902	0.332869
TOMM7	4	89058351	89065971	peak_533	2.15398	+	89058351	89065971	0	3	103,49,16	0,3358,7604	ENSCHIG00000023448	1447	2829	1802	3910	1.37401	1.85279	0.101739	0.224693	0.332215
RBM12B	14	11669586	11669711	peak_1978	0	-	11669586	11669711	0	1	125	0	ENSCHIG00000006790	188	325	132	268	0.926681	1.61573	0.130613	NA	0.332067
STYXL2	3	118475601	118476226	peak_400	1.94458	+	118475601	118476226	0	1	625	0	ENSCHIG00000027120	2378	7149	4164	14749	2.03208	2.57405	0.131401	0.259791	0.332041
SURF6	11	103648801	103648851	peak_1640	0	-	103648801	103648851	0	1	50	0	ENSCHIG00000025220	183	429	59	199	1.58081	2.30534	0.13111	NA	0.331841
POLR1B	11	45909316	45911078	peak_1497	2.06754	+	45909316	45911078	0	2	25875	0,887	ENSCHIG00000014527	522	1310	286	836	1.82418	2.32825	0.112379	0.238566	0.331756
TTC28	17	3693480	3693567	peak_2285	0	+	3693480	3693567	0	1	87	0	ENSCHIG00000013988	60	105	15	58	1.36435	2.74481	0.079958	NA	0.330962
GNB2	25	36781589	36781764	peak_3426	1.93705	-	36781589	36781764	0	1	175	0	ENSCHIG00000002627	488	1344	178	668	2.07452	2.74451	0.13257	0.26115	0.330504
ARAP3	7	57768375	57768550	peak_865	1.94338	+	57768375	57768550	0	1	175	0	ENSCHIG00000009541	315	775	88	282	1.81312	2.43648	0.13164	0.260006	0.330501
CRKL	17	1274447	1281382	peak_2278	2.06878	+	1274447	1281382	0	2	53,72	0,6863	ENSCHIG00000006532	563	1214	588	1521	1.65879	2.1573	0.111838	0.238361	0.329668
PRDM2	16	52304607	52304807	peak_2250	0	-	52304607	52304807	0	1	200	0	ENSCHIG00000023399	125	319	95	342	1.94936	2.67851	0.132072	NA	0.329462
CLK1	2	46460953	46461078	peak_189	1.98588	+	46460953	46461078	0	1	125	0	ENSCHIG00000018314	786	1179	713	1202	0.904758	1.46003	0.126293	0.25246	0.329369
NDUFS6	20	70825918	70826093	peak_2879	1.95107	-	70825918	70826093	0	1	175	0	ENSCHIG00000020281	397	907	513	1413	1.68589	2.25068	0.130419	0.258624	0.327828
TEAD4	5	105696119	105697051	peak_739	1.94884	-	105696119	105697051	0	2	114,36	0,896	ENSCHIG00000014553	895	1679	548	1299	1.51533	2.08842	0.130883	0.259025	0.327756
NFIA	3	36608997	36643957	peak_337	0	+	36608997	36643957	0	2	37,77	0,34883	ENSCHIG00000011380	225	345	124	255	1.18593	1.85841	0.134063	NA	0.327446
USP8	10	43338258	43338733	peak_1342	2.05245	+	43338258	43338733	0	1	475	0	ENSCHIG00000013071	613	1118	466	932	1.20605	1.70345	0.115861	0.241074	0.326946
ZSWIM8	28	15947593	15947643	peak_3610	0	-	15947593	15947643	0	1	50	0	ENSCHIG00000000068	70	165	32	133	1.68865	2.73643	0.108289	NA	0.326526
ZDHHC5	15	2355594	2356085	peak_2089	1.92403	-	2355594	2356085	0	2	16,59	0,432	ENSCHIG00000016801	320	557	126	283	1.25684	1.86563	0.135409	0.263517	0.326327
TOR1A	11	99676556	99676806	peak_1626	1.95115	-	99676556	99676806	0	1	250	0	ENSCHIG00000020435	372	849	192	514	1.59499	2.14799	0.130282	0.25861	0.325735
ATXN7L2	3	86579288	86579438	peak_362	0	+	86579288	86579438	0	1	150	0	ENSCHIG00000019775	92	199	34	127	1.68165	2.69205	0.11101	NA	0.325282
CXXC5	7	59618365	59620121	peak_988	1.92403	-	59618365	59620121	0	2	89136	0,1620	ENSCHIG00000017875	351	568	164	339	1.29785	1.88765	0.135376	0.263517	0.325208
PDCD11	26	27751068	27751293	peak_3485	1.92544	-	27751068	27751293	0	1	225	0	ENSCHIG00000025218	288	476	176	371	1.28104	1.89771	0.134614	0.26326	0.324213
ETFB	18	58459510	58459560	peak_2584	2.11201	-	58459510	58459560	0	1	50	0	ENSCHIG00000016559	1492	2126	2030	3403	1.12677	1.59016	0.106626	0.231324	0.32385
PNISR	9	37646868	37646993	peak_1237	2.00716	+	37646868	37646993	0	1	125	0	ENSCHIG00000017747	1032	1932	659	1293	1.08022	1.57998	0.122912	0.248763	0.323481
KDM5C	LWLT01000021.1	20540690	20540840	peak_3744	1.96219	+	20540690	20540840	0	1	150	0	ENSCHIG00000012598	595	904	291	543	1.17079	1.69734	0.128853	0.256638	0.323227
RIPOR1	18	36391046	36391439	peak_2405	1.92742	+	36391046	36391439	0	2	15185	0,208	ENSCHIG00000008773	1257	2425	1545	3665	1.5388	2.09129	0.134297	0.262899	0.322516
ASXL1	13	61196871	61197446	peak_1807	1.96504	+	61196871	61197446	0	1	575	0	ENSCHIG00000025369	634	1510	214	628	1.87177	2.39449	0.12826	0.256133	0.322473
DNAJC3	12	13168645	13170525	peak_1701	1.8995	-	13168645	13170525	0	2	158,67	0,1813	ENSCHIG00000023370	291	562	218	517	1.32571	1.977	0.139732	0.268037	0.322456
BTBD2	7	66196566	66196616	peak_879	0	+	66196566	66196616	0	1	50	0	ENSCHIG00000025498	237	435	101	270	1.15087	1.83668	0.138842	NA	0.322272
EDC3	21	33492760	33493001	peak_2908	0	+	33492760	33493001	0	1	241	0	ENSCHIG00000023658	180	304	61	148	1.37696	2.11804	0.137068	NA	0.321895
ZNF598	25	1462224	1462474	peak_3358	1.90309	-	1462224	1462474	0	1	250	0	ENSCHIG00000013018	359	691	159	394	1.48241	2.07805	0.138736	0.26737	0.321863
ADAM17	11	87567885	87567985	peak_1524	0	+	87567885	87567985	0	1	100	0	ENSCHIG00000013595	192	475	43	151	1.90578	2.64873	0.137456	NA	0.321742
MPLKIP	4	39240525	39241700	peak_547	1.90418	-	39240525	39241700	0	2	201,24	0,1151	ENSCHIG00000021871	214	497	151	485	1.68651	2.43535	0.137981	0.267168	0.319224
ZNF215	15	36669255	36669305	peak_2047	0	+	36669255	36669305	0	1	50	0	ENSCHIG00000013767	89	164	47	131	1.28496	2.20133	0.124093	NA	0.319164
WDR20	21	66302186	66302361	peak_2933	1.88286	+	66302186	66302361	0	1	175	0	ENSCHIG00000006874	117	508	114	654	2.7319	3.36246	0.143154	0.271145	0.319138
ZEB1	13	33125650	33125950	peak_1853	1.89545	-	33125650	33125950	0	1	300	0	ENSCHIG00000016385	304	790	148	501	1.89573	2.50612	0.141573	0.268789	0.31898
FAM161A	11	60108359	60109014	peak_1589	0	-	60108359	60109014	0	2	139,86	0,569	ENSCHIG00000013966	222	478	80	215	1.25695	2.00137	0.139193	NA	0.318729
TIMM22	19	21676480	21678639	peak_2733	1.89904	-	21676480	21678639	0	2	77,23	0,2136	ENSCHIG00000015821	341	496	229	394	0.980087	1.53738	0.140699	0.268121	0.318103
MAP3K3	19	47585508	47586957	peak_2695	1.90309	+	47585508	47586957	0	2	34229	0,1220	ENSCHIG00000013641	310	552	255	564	1.44617	1.98086	0.138717	0.26737	0.31759
ZNF16	14	81663280	81673283	peak_1967	0	+	81663280	81673283	0	2	50250	0,9753	ENSCHIG00000020215	109	227	29	109	1.66906	2.74389	0.110182	NA	0.31752
DERPC	18	37601641	37602659	peak_2539	1.91677	-	37601641	37602659	0	2	534,91	0,927	ENSCHIG00000025109	480	1037	232	605	1.67742	2.20838	0.136561	0.264846	0.317115
ASCC2	17	2352645	2352745	peak_2280	2.02499	+	2352645	2352745	0	1	100	0	ENSCHIG00000014843	259	914	433	1840	2.43684	2.93194	0.118955	0.245708	0.316676
TRIM44	15	16747500	16747600	peak_2103	0	-	16747500	16747600	0	1	100	0	ENSCHIG00000013533	216	589	49	196	2.06493	2.83348	0.140186	NA	0.31665
NET1	13	42508010	42508110	peak_1868	1.93198	-	42508010	42508110	0	1	100	0	ENSCHIG00000004441	291	2063	61	593	3.05561	3.88459	0.133477	0.26207	0.316296
LAMTOR2	3	105409205	105411206	peak_393	2.00223	+	105409205	105411206	0	2	31,44	0,1957	ENSCHIG00000026461	771	1325	900	1816	1.35826	1.83939	0.124333	0.249614	0.316226
ASB6	11	99505951	99506301	peak_1625	0	-	99505951	99506301	0	1	350	0	ENSCHIG00000023406	221	437	77	203	1.50885	2.1616	0.14517	NA	0.316015
FAM13A	6	36546833	36546883	peak_757	1.96219	+	36546833	36546883	0	1	50	0	ENSCHIG00000016328	154	423	122	537	2.07185	2.96283	0.128672	0.256638	0.315734
RAB8B	10	56328862	56329780	peak_1346	0	+	56328862	56329780	0	2	49,93	0,825	ENSCHIG00000019412	87	217	28	117	1.63974	2.7381	0.108827	NA	0.31546
YLPM1	10	17067640	17068290	peak_1401	1.91677	-	17067640	17068290	0	1	650	0	ENSCHIG00000016765	681	1753	293	874	1.78358	2.31554	0.136536	0.264846	0.315443
TMEM117	5	35540570	35540970	peak_686	0	-	35540570	35540970	0	1	400	0	ENSCHIG00000007627	129	322	70	238	1.70412	2.46793	0.140543	NA	0.314907
RHOB	11	78108777	78108918	peak_1603	1.90418	-	78108777	78108918	0	1	141	0	ENSCHIG00000012713	469	1456	133	504	2.14055	2.67561	0.13819	0.267168	0.314881
LCAT	18	36686614	36686714	peak_2538	1.8711	-	36686614	36686714	0	1	100	0	ENSCHIG00000014005,ENSCHIG00000026119	349	2056	50	414	3.17005	3.88006	0.145703	0.273365	0.313821
TRIM45	3	94435329	94437310	peak_457	2.00716	-	94435329	94437310	0	2	370,5	0,1976	ENSCHIG00000018385	863	1487	813	1654	1.40077	1.86468	0.123066	0.248763	0.313502
SMG6	19	23074481	23074581	peak_2742	0	-	23074481	23074581	0	1	100	0	ENSCHIG00000021998	133	308	117	344	1.63019	2.28681	0.147627	NA	0.313451
SMG5	3	105579588	105579638	peak_487	1.91677	-	105579588	105579638	0	1	50	0	ENSCHIG00000007709,ENSCHIG00000019473	268	549	192	544	1.44778	2.26569	0.136453	0.264846	0.312892
BRIX1	20	39210671	39210806	peak_2874	0	-	39210671	39210806	0	1	135	0	ENSCHIG00000015024	148	273	62	157	1.36962	2.11926	0.143534	NA	0.312704
KDSR	24	61783235	61790477	peak_3263	1.849	-	61783235	61790477	0	3	281,102,17	0,3769,7225	ENSCHIG00000020825	502	984	373	900	1.42425	2.04249	0.148652	0.277586	0.312349
PDGFA	25	42660349	42660399	peak_3352	0	+	42660349	42660399	0	1	50	0	ENSCHIG00000015262	188	541	46	181	2.03271	2.75836	0.145865	NA	0.311928
BCDIN3D	5	29696445	29696520	peak_592	0	+	29696445	29696520	0	1	75	0	ENSCHIG00000014358	61	126	19	81	1.66956	2.92808	0.0968014	NA	0.311723
ZMYM2	12	50580830	50581380	peak_1665	1.8995	+	50580830	50581380	0	1	550	0	ENSCHIG00000011031	417	1025	356	990	1.67192	2.17974	0.139514	0.268037	0.311705
SEL1L	10	10328469	10328944	peak_1306	1.8995	+	10328469	10328944	0	1	475	0	ENSCHIG00000022570	559	1050	490	1016	1.22304	1.72936	0.139757	0.268037	0.311414
NSMAF	14	57316644	57316769	peak_1945	1.849	+	57316644	57316769	0	1	125	0	ENSCHIG00000015908	408	732	227	454	1.09285	1.64459	0.148549	0.277586	0.310731
CMKLR1	17	6519211	6519386	peak_2339	0	-	6519211	6519386	0	1	175	0	ENSCHIG00000010428	46	126	7	52	2.06311	3.7381	0.0705825	NA	0.310624
PLEKHM1	19	44716554	44716604	peak_2796	0	-	44716554	44716604	0	1	50	0	ENSCHIG00000015893	121	265	92	272	1.68426	2.38122	0.14888	NA	0.310512
VCP	8	59113802	59114503	peak_1170	2.18759	-	59113802	59114503	0	2	501,49	0,652	ENSCHIG00000018325	5039	9439	5200	10631	1.40211	1.8138	0.0977742	0.219518	0.3092
ZFPM2	14	23347218	23347368	peak_1929	0	+	23347218	23347368	0	1	150	0	ENSCHIG00000015764	39	110	9	62	1.96026	3.53858	0.0756219	NA	0.307531
EIF2B2	10	16867443	16867493	peak_1400	0	-	16867443	16867493	0	1	50	0	ENSCHIG00000020696	268	424	106	223	1.2598	1.9059	0.153862	NA	0.306962
TRIM26	23	21285923	21285998	peak_3170	1.88171	-	21285923	21285998	0	1	75	0	ENSCHIG00000011531	138	396	118	486	2.03608	2.79859	0.143405	0.271362	0.306865
ND3	MT	9561	9761	peak_3733	0	+	9561	9761	0	1	200	0	ENSCHIG00000000025	40	138	19	116	2.09947	3.28237	0.106194	NA	0.306232
NEU1	23	22477587	22477737	peak_3181	0	-	22477587	22477737	0	1	150	0	ENSCHIG00000011024,ENSCHIG00000022933	129	272	57	176	1.69357	2.47721	0.145658	NA	0.306128
POLR1D	12	54401616	54402943	peak_1669	2.05245	+	54401616	54402943	0	2	26374	0,953	ENSCHIG00000021910	1076	3163	1202	3864	2.01879	2.44599	0.115096	0.241074	0.306107
TUBG1	19	42327068	42327243	peak_2691	1.87655	+	42327068	42327243	0	1	175	0	ENSCHIG00000023630	541	807	272	489	1.19552	1.6926	0.144567	0.272334	0.306038
PALM2AKAP2	8	99444520	99445020	peak_1144	1.82264	+	99444520	99445020	0	1	500	0	ENSCHIG00000011730	426	1036	202	676	1.87434	2.58307	0.152247	0.282703	0.305662
ZFP64	13	79340038	79372133	peak_1914	1.80505	-	79340038	79372133	0	2	26349	0,31746	ENSCHIG00000013734	220	509	116	350	1.68988	2.30998	0.155236	0.286172	0.305629
FBXO22	21	30806255	30806673	peak_2903	1.81321	+	30806255	30806673	0	1	418	0	ENSCHIG00000025616	327	766	132	343	1.46739	2.01921	0.153532	0.284557	0.305341
SEC63	9	29498951	29515182	peak_1234	2.05759	+	29498951	29515182	0	7	50,174,159,102,99,105,311	0,248,3472,5868,11261,14088,15920	ENSCHIG00000021240	1912	3824	1368	2868	1.34099	1.76501	0.114239	0.240217	0.30517
NKAPD1	15	59982605	59983080	peak_2144	1.80505	-	59982605	59983080	0	1	475	0	ENSCHIG00000012353	420	957	235	605	1.50682	2.0462	0.154724	0.286172	0.303948
TRAPPC5	7	93906101	93906268	peak_1041	1.80505	-	93906101	93906268	0	1	167	0	ENSCHIG00000002183	339	604	154	361	1.15224	1.72152	0.155431	0.286172	0.303727
PIP4K2C	5	55212458	55212883	peak_698	0	-	55212458	55212883	0	1	425	0	ENSCHIG00000010259,ENSCHIG00000015115	131	375	87	310	1.89533	2.54997	0.157235	NA	0.303404
ADGRL4	3	55407343	55407443	peak_439	0	-	55407343	55407443	0	1	100	0	ENSCHIG00000020032	28	118	3	48	2.37171	4.69669	0.0505884	NA	0.302348
TMBIM6	5	29765339	29765664	peak_680	2.02238	-	29765339	29765664	0	1	325	0	ENSCHIG00000001154	1788	2263	2070	2907	0.870519	1.29268	0.119887	0.246151	0.300977
MTF2	3	70235074	70236796	peak_347	0	+	70235074	70236796	0	2	66284	0,1438	ENSCHIG00000024099	170	354	83	244	1.41185	2.22731	0.145803	NA	0.300955
ZNF622	20	56614741	56615945	peak_2840	1.92403	+	56614741	56615945	0	2	84241	0,963	ENSCHIG00000007951	750	1300	615	1211	1.33991	1.78775	0.135384	0.263517	0.300886
PUS1	17	26041731	26041806	peak_2300	1.76394	+	26041731	26041806	0	1	75	0	ENSCHIG00000000487	301	755	79	255	1.93412	2.52351	0.162426	0.294443	0.300853
PPP2R5D	23	32202971	32203021	peak_3192	0	-	32202971	32203021	0	1	50	0	ENSCHIG00000018710	169	290	56	138	1.33191	2.10085	0.151161	NA	0.300729
LENG1	18	64816959	64818444	peak_2497	0	+	64816959	64818444	0	2	132,43	0,1442	ENSCHIG00000023244	248	392	121	258	1.27552	1.92061	0.159461	NA	0.300486
CCDC15	29	27760265	27760465	peak_3644	0	+	27760265	27760465	0	1	200	0	ENSCHIG00000006217	58	136	13	68	1.65865	3.114	0.0853403	NA	0.300315
UBE2R2	8	75120469	75120586	peak_1117	1.90309	+	75120469	75120586	0	1	117	0	ENSCHIG00000020551	812	1077	791	1132	0.799653	1.24036	0.138643	0.26737	0.29997
AKAP13	21	15825279	15826722	peak_2886	1.79242	+	15825279	15826722	0	2	328,47	0,1396	ENSCHIG00000014430	379	929	168	507	1.91375	2.44167	0.157651	0.288687	0.299702
COBLL1	2	104672031	104672081	peak_274	0	-	104672031	104672081	0	1	50	0	ENSCHIG00000024975	55	125	12	54	1.39042	2.81578	0.0889149	NA	0.299553
KBTBD8	22	34455582	34455857	peak_3066	0	-	34455582	34455857	0	1	275	0	ENSCHIG00000014682	41	122	12	73	1.95394	3.33293	0.0927232	NA	0.299524
FAM104A	19	57300704	57300999	peak_2712	1.76344	+	57300704	57300999	0	1	295	0	ENSCHIG00000026505	281	642	125	338	1.60552	2.16999	0.162779	0.294545	0.299342
AATF	19	12934243	12938086	peak_2634	1.78282	+	12934243	12938086	0	3	27,429,19	0,2669,3824	ENSCHIG00000010438	377	768	157	384	1.56221	2.09118	0.158996	0.290614	0.299229
WDR3	3	95305550	95305775	peak_370	0	+	95305550	95305775	0	1	225	0	ENSCHIG00000010490	245	398	111	214	1.02659	1.64892	0.162524	NA	0.298496
RABGAP1	11	93748070	93764607	peak_1527	1.9356	+	93748070	93764607	0	6	42,105,84,72,198,324	0,11254,12185,12938,14729,16213	ENSCHIG00000025375	1693	3116	1530	3087	1.35316	1.78586	0.13296	0.261413	0.29842
BSDC1	2	14502638	14504165	peak_255	0	-	14502638	14504165	0	2	33,42	0,1485	ENSCHIG00000022470	141	267	107	267	1.46709	2.12568	0.161625	NA	0.29841
HNRNPH3	28	20881741	20881816	peak_3619	1.75625	-	20881741	20881816	0	1	75	0	ENSCHIG00000026467	446	908	184	389	0.913758	1.478	0.16389	0.296016	0.298372
NUFIP1	12	71429381	71430940	peak_1688	1.77751	+	71429381	71430940	0	2	140110	0,1449	ENSCHIG00000006835	250	519	214	488	1.32716	1.85928	0.16017	0.291686	0.298353
GPATCH4	3	105881642	105882192	peak_488	1.73405	-	105881642	105882192	0	1	550	0	ENSCHIG00000021295	582	1569	544	1789	1.91078	2.50593	0.169224	0.300608	0.298121
ZNF189	8	90929047	90929422	peak_1140	1.75793	+	90929047	90929422	0	1	375	0	ENSCHIG00000016152	283	624	100	254	1.47103	2.04092	0.163551	0.295673	0.298071
DAB2IP	11	92270719	92280052	peak_1525	1.87874	+	92270719	92280052	0	5	122,194,88,168,3	0,2186,7155,8119,9330	ENSCHIG00000006785	1002	1596	602	1127	1.28499	1.75107	0.143974	0.271921	0.297498
BIRC2	15	76127984	76128684	peak_2086	1.96219	+	76127984	76128684	0	1	700	0	ENSCHIG00000017347	1171	2959	992	2648	1.70649	2.12677	0.128901	0.256638	0.297361
GZF1	13	41389138	41389213	peak_1759	0	+	41389138	41389213	0	1	75	0	ENSCHIG00000008882	169	317	49	133	1.45443	2.2319	0.153246	NA	0.296974
BICRAL	23	32305582	32305657	peak_3193	0	-	32305582	32305657	0	1	75	0	ENSCHIG00000011817	111	182	35	83	0.754541	1.75946	0.127695	NA	0.296933
DOCK5	8	72475291	72475491	peak_1116	0	+	72475291	72475491	0	1	200	0	ENSCHIG00000001085	47	272	4	62	3.04705	4.74044	0.0861197	NA	0.29619
MRPL44	2	23689787	23690819	peak_259	1.76391	-	23689787	23690819	0	2	147,53	0,979	ENSCHIG00000014243	281	527	212	463	1.34768	1.87501	0.162578	0.294449	0.296048
ALKBH2	17	7112068	7112118	peak_2343	0	-	7112068	7112118	0	1	50	0	ENSCHIG00000012352	71	145	29	102	1.45351	2.54325	0.120013	NA	0.295944
TNFAIP1	19	19655353	19655417	peak_2637	0	+	19655353	19655417	0	1	64	0	ENSCHIG00000015789	272	413	128	249	1.14944	1.74639	0.166893	NA	0.295831
HSPA12B	13	50800640	50800740	peak_1873	0	-	50800640	50800740	0	1	100	0	ENSCHIG00000026479	169	432	47	174	1.8232	2.58823	0.157245	NA	0.295553
NUMB	10	18377081	18377231	peak_1326	0	+	18377081	18377231	0	1	150	0	ENSCHIG00000017411	254	466	84	202	1.43211	2.07382	0.164663	NA	0.295288
ZNF623	14	80975737	80976172	peak_1958	1.74594	+	80975737	80976172	0	1	435	0	ENSCHIG00000009581	222	526	104	304	1.75915	2.33607	0.166718	0.29814	0.295271
RSPH6A	18	54408648	54408823	peak_2574	1.74635	-	54408648	54408823	0	1	175	0	ENSCHIG00000012473,ENSCHIG00000026784	250	424	195	414	1.38425	1.92671	0.166423	0.298055	0.294162
H1-0	5	108541997	108542582	peak_643	1.84255	+	108541997	108542582	0	1	585	0	ENSCHIG00000002921	3112	8441	2265	7177	2.02597	2.48479	0.149879	0.278828	0.293954
LRRC8A	11	98893574	98893740	peak_1539	0	+	98893574	98893740	0	1	166	0	ENSCHIG00000003097	130	347	77	288	1.83192	2.55347	0.160863	NA	0.293945
RPS6KB1	19	10505757	10505982	peak_2629	1.74635	+	10505757	10505982	0	1	225	0	ENSCHIG00000005906	403	747	250	549	1.36145	1.90057	0.166521	0.298055	0.293831
CDH24	10	79644354	79660551	peak_1446	1.80505	-	79644354	79660551	0	3	473,89,13	0,1189,16184	ENSCHIG00000012466,ENSCHIG00000017602	890	1689	743	1572	1.36337	1.83074	0.155334	0.286172	0.293214
ZNF689	25	26668774	26668974	peak_3416	0	-	26668774	26668974	0	1	200	0	ENSCHIG00000019748	149	322	76	243	1.72724	2.50161	0.155439	NA	0.293036
FAM120B	9	91402567	91402917	peak_1272	1.72419	+	91402567	91402917	0	1	350	0	ENSCHIG00000026475	258	552	190	475	1.49067	2.05839	0.172147	0.302668	0.292492
BCLAF1	9	61375490	61375540	peak_1295	1.73288	-	61375490	61375540	0	1	50	0	ENSCHIG00000000525	259	602	108	276	1.26698	1.88324	0.169916	0.30085	0.29221
NOL6	8	74997241	74997795	peak_1185	1.7513	-	74997241	74997795	0	2	362,13	0,541	ENSCHIG00000011813	325	812	82	271	1.9299	2.55281	0.165003	0.297035	0.292008
KCNN1	7	103613112	103613287	peak_944	0	+	103613112	103613287	0	1	175	0	ENSCHIG00000014377	38	177	2	42	2.76612	5.15995	0.0625163	NA	0.291814
ASB3	11	36008734	36008784	peak_1580	1.73153	-	36008734	36008784	0	1	50	0	ENSCHIG00000025413	257	409	191	343	0.963613	1.52233	0.17041	0.301133	0.291643
MRPS28	14	38835990	38924736	peak_1936	1.7798	+	38835990	38924736	0	2	48169	0,88577	ENSCHIG00000018727	473	935	454	980	1.32475	1.8019	0.159757	0.291223	0.29118
PARG	28	1874928	1875047	peak_3560	1.73153	+	1874928	1875047	0	1	119	0	ENSCHIG00000015697	176	345	150	350	1.38212	1.95249	0.170644	0.301133	0.291101
ACOX3	6	114818039	114818189	peak_836	0	-	114818039	114818189	0	1	150	0	ENSCHIG00000015179	51	266	59	404	2.50071	3.35127	0.149263	NA	0.290864
C9orf78	11	99691193	99694112	peak_1627	1.86916	-	99691193	99694112	0	3	52,60,83	0,2402,2836	ENSCHIG00000027025	970	1782	569	1185	1.44764	1.88137	0.146037	0.273733	0.290735
RTF1	10	66164540	66178115	peak_1440	1.82586	-	66164540	66178115	0	5	69,112,115,205,24	0,4378,5164,12949,13551	ENSCHIG00000016642	1441	2813	1710	3592	1.34869	1.79184	0.151765	0.282072	0.290345
ZNF354B	7	105252581	105252756	peak_1069	0	-	105252581	105252756	0	1	175	0	ENSCHIG00000024384	159	381	50	152	1.58721	2.3054	0.165725	NA	0.290315
ZC3H4	18	55152510	55152760	peak_2579	0	-	55152510	55152760	0	1	250	0	ENSCHIG00000013956	157	400	62	258	1.53621	2.21621	0.167613	NA	0.290148
TAB1	5	109778479	109778654	peak_645	0	+	109778479	109778654	0	1	175	0	ENSCHIG00000014927	51	131	14	76	1.75815	3.07235	0.10247	NA	0.289391
ERAL1	19	20067374	20067549	peak_2640	1.73153	+	20067374	20067549	0	1	175	0	ENSCHIG00000021850	348	692	266	652	1.61346	2.13714	0.170819	0.301133	0.289307
KNOP1	25	17159900	17162950	peak_3378	0	-	17159900	17162950	0	2	45105	0,2945	ENSCHIG00000015172	173	436	56	188	1.95402	2.59113	0.172399	NA	0.289256
CDK5RAP3	19	38118679	38119054	peak_2776	1.72786	-	38118679	38119054	0	1	375	0	ENSCHIG00000025420	326	797	129	409	1.81785	2.45014	0.171558	0.301899	0.289167
TRIM21	15	32572833	32573283	peak_2119	0	-	32572833	32573283	0	1	450	0	ENSCHIG00000024558	125	384	66	273	2.09547	2.81251	0.165651	NA	0.289083
LARP6	10	83551890	83552057	peak_1368	0	+	83551890	83552057	0	1	167	0	ENSCHIG00000013742	173	427	49	177	1.86524	2.63525	0.160869	NA	0.288131
AURKAIP1	16	49652990	49653558	peak_2192	1.89904	+	49652990	49653558	0	2	374101	0,467	ENSCHIG00000015753	993	2134	783	1921	1.72587	2.13921	0.139942	0.268121	0.28774
APLP1	18	47420837	47421012	peak_2434	0	+	47420837	47421012	0	1	175	0	ENSCHIG00000026458	156	456	48	197	1.9936	2.7859	0.157683	NA	0.287323
EXOC3	20	71566666	71566791	peak_2880	1.79441	-	71566666	71566791	0	1	125	0	ENSCHIG00000013133	765	1449	411	901	1.46429	1.91025	0.156998	0.28829	0.287138
BMP4	10	36682856	36684743	peak_1340	1.77363	+	36682856	36684743	0	2	5920	0,967	ENSCHIG00000021149	448	1544	137	699	2.3823	3.16196	0.160749	0.292471	0.287022
RBM48	4	110732521	110734349	peak_575	1.72349	-	110732521	110734349	0	2	491,34	0,1794	ENSCHIG00000015110	531	1131	352	844	1.4518	1.95815	0.172993	0.302815	0.286918
KLHDC10	4	26228511	26228611	peak_545	1.72349	-	26228511	26228611	0	1	100	0	ENSCHIG00000022726	183	407	137	401	1.69535	2.35666	0.172989	0.302815	0.286376
RFLNB	19	22072309	22072470	peak_2644	1.75052	+	22072309	22072470	0	1	161	0	ENSCHIG00000026623	234	465	125	355	1.60814	2.33563	0.165741	0.297195	0.286334
MAP2K4	19	30461883	30463133	peak_2662	1.89718	+	30461883	30463133	0	1	1250	0	ENSCHIG00000025624	987	2275	921	2324	1.7241	2.13057	0.141154	0.268468	0.286297
TRIM68	15	32833390	32833740	peak_2120	1.68473	-	32833390	32833740	0	1	350	0	ENSCHIG00000026863	249	390	134	273	1.26839	1.86894	0.179741	0.311061	0.286004
BORCS5	5	95978081	95978206	peak_724	0	-	95978081	95978206	0	1	125	0	ENSCHIG00000016872	247	389	124	249	1.25792	1.84206	0.177608	NA	0.285629
PARP9	1	66637904	66637979	peak_92	0	-	66637904	66637979	0	1	75	0	ENSCHIG00000016137	35	91	8	51	1.73141	3.38561	0.0788177	NA	0.285295
WNT11	15	27316006	27316531	peak_2038	1.71218	+	27316006	27316531	0	1	525	0	ENSCHIG00000021782	222	574	123	431	1.99818	2.65244	0.174662	0.305198	0.285282
EIF3A	26	12736144	12746224	peak_3455	1.92403	+	12736144	12746224	0	7	132,185,89,716,220,182,242	0,682,3846,4497,7810,8920,9838	ENSCHIG00000016597	8078	17412	12334	29348	1.66399	2.06128	0.135269	0.263517	0.284894
SNX19	29	36171006	36171131	peak_3693	1.69371	-	36171006	36171131	0	1	125	0	ENSCHIG00000022949	242	420	151	329	1.40859	1.96397	0.178004	0.309131	0.28489
C6orf120	9	90954291	90954441	peak_1271	1.69109	+	90954291	90954441	0	1	150	0	ENSCHIG00000005386	190	450	162	470	1.84795	2.37713	0.1786	0.309692	0.284626
TAF4	13	54469265	54481785	peak_1786	1.68674	+	54469265	54481785	0	2	36164	0,12356	ENSCHIG00000012545	216	463	146	388	1.7139	2.25765	0.179335	0.310628	0.284542
PRRC2A	23	22300962	22302012	peak_3115	1.89904	+	22300962	22302012	0	1	1050	0	ENSCHIG00000025355	2453	6294	1225	3524	1.9041	2.3035	0.140661	0.268121	0.284511
CNOT11	11	6100116	6100439	peak_1477	1.73347	+	6100116	6100439	0	2	63187	0,136	ENSCHIG00000026686	479	748	349	601	1.02674	1.49596	0.16968	0.300728	0.284355
FILIP1L	1	43892391	43908672	peak_80	1.69427	-	43892391	43908672	0	2	30270	0,16011	ENSCHIG00000005420	1155	2829	1903	5116	1.70963	2.17671	0.177623	0.309011	0.284298
BBS4	10	81879633	81880301	peak_1453	1.72349	-	81879633	81880301	0	2	110,15	0,653	ENSCHIG00000014999	437	563	265	401	0.936896	1.42118	0.172986	0.302815	0.284262
CCDC12	22	52578543	52616448	peak_3031	1.76723	+	52578543	52616448	0	7	96,68,80,62,35,77,7	0,29756,35436,36392,36683,37725,37898	ENSCHIG00000014512	610	1245	367	867	1.59676	2.04103	0.161908	0.293773	0.283952
ZNF41	LWLT01000021.1	19886859	19886959	peak_3764	0	-	19886859	19886959	0	1	100	0	ENSCHIG00000009772	19	58	4	46	1.6596	4.06405	0.0450656	NA	0.283257
PXMP4	13	62733565	62733715	peak_1886	0	-	62733565	62733715	0	1	150	0	ENSCHIG00000019935	98	201	24	81	1.62068	2.58205	0.143806	NA	0.283047
FUT10	27	16507938	16508163	peak_3522	0	+	16507938	16508163	0	1	225	0	ENSCHIG00000025805	52	140	12	63	1.88231	3.14975	0.110966	NA	0.282858
AMMECR1L	2	131913254	131915851	peak_296	1.69109	-	131913254	131915851	0	2	1374	0,2223	ENSCHIG00000011778	263	482	118	281	1.45162	2.08482	0.178639	0.309692	0.282422
THADA	11	25395139	25395339	peak_1576	0	-	25395139	25395339	0	1	200	0	ENSCHIG00000010658	96	270	36	146	2.03725	2.83011	0.164262	NA	0.282198
PREP	9	31987363	31988013	peak_1236	1.87564	+	31987363	31988013	0	1	650	0	ENSCHIG00000019257	1213	2505	1249	2756	1.48662	1.88919	0.144914	0.272507	0.282121
SON	1	406460	406585	peak_68	1.73405	-	406460	406585	0	1	125	0	ENSCHIG00000022392	382	1017	277	928	1.68691	2.4223	0.169309	0.300608	0.281695
CLTB	7	72753307	72754884	peak_896	1.70046	+	72753307	72754884	0	3	227,109,39	0,318,1538	ENSCHIG00000018170,ENSCHIG00000022082	588	1025	349	698	1.3316	1.80491	0.176398	0.307689	0.280534
DYRK3	16	3788357	3788432	peak_2157	0	+	3788357	3788432	0	1	75	0	ENSCHIG00000019691	59	125	17	69	1.4426	2.71297	0.11015	NA	0.280336
FAM89A	28	41563791	41564016	peak_3593	0	+	41563791	41564016	0	1	225	0	ENSCHIG00000009000	56	150	13	69	2.01342	3.22065	0.119088	NA	0.279698
LPGAT1	16	70371498	70371748	peak_2201	0	+	70371498	70371748	0	1	250	0	ENSCHIG00000018432	91	234	36	142	1.59549	2.60661	0.139349	NA	0.278449
NIT1	3	111752788	111752838	peak_398	0	+	111752788	111752838	0	1	50	0	ENSCHIG00000007140	62	198	50	235	2.2636	3.07104	0.164932	NA	0.278134
C1GALT1	4	105356670	105356845	peak_571	0	-	105356670	105356845	0	1	175	0	ENSCHIG00000025282	102	236	62	183	1.52793	2.25166	0.174823	NA	0.277927
BUD13	15	54919687	54921526	peak_2069	1.6459	+	54919687	54921526	0	2	164,36	0,1803	ENSCHIG00000011480,ENSCHIG00000014226	226	477	187	452	1.49183	2.00549	0.18722	0.319546	0.277804
ZNF532	24	58234333	58235058	peak_3232	1.71045	+	58234333	58235058	0	1	725	0	ENSCHIG00000009576	1018	1910	648	1387	1.48109	1.92158	0.175027	0.305565	0.277464
ACAD9	22	58885761	58885836	peak_3038	1.66172	+	58885761	58885836	0	1	75	0	ENSCHIG00000020865	255	423	138	291	1.24699	1.87427	0.183905	0.316062	0.277089
ARFGAP1	13	53610200	53610325	peak_1877	1.6459	-	53610200	53610325	0	1	125	0	ENSCHIG00000027204	451	1414	131	509	2.06815	2.60058	0.187146	0.319546	0.277046
FBXW11	20	3734041	3734191	peak_2848	1.64062	-	3734041	3734191	0	1	150	0	ENSCHIG00000015807	265	467	125	261	1.26009	1.81804	0.188392	0.320719	0.276732
CILP	10	89115005	89115055	peak_1375	1.72349	+	89115005	89115055	0	1	50	0	ENSCHIG00000012679	406	975	177	604	1.81341	2.55919	0.172987	0.302815	0.276493
INTS13	5	81488917	81494770	peak_624	1.66878	+	81488917	81494770	0	4	60,231,140,19	0,374,2175,5834	ENSCHIG00000002599	382	682	270	512	1.1318	1.59837	0.182848	0.314518	0.276366
CARD6	20	33615279	33615329	peak_2872	0	-	33615279	33615329	0	1	50	0	ENSCHIG00000020994	45	136	4	41	2.1664	4.16429	0.0685834	NA	0.276324
EXOC8	28	41259631	41259681	peak_3591	0	+	41259631	41259681	0	1	50	0	ENSCHIG00000019991	47	140	33	147	2.02412	2.90969	0.157267	NA	0.276044
CFAP97	27	30038951	30039321	peak_3533	0	+	30038951	30039321	0	2	202148	0,222	ENSCHIG00000019351	132	275	61	167	1.42485	2.15686	0.176087	NA	0.275667
MTERF2	5	68944944	68945069	peak_712	0	-	68944944	68945069	0	1	125	0	ENSCHIG00000013119	133	279	102	252	1.37165	1.98209	0.188234	NA	0.275354
SKI	16	49014104	49061951	peak_2246	1.6205	-	49014104	49061951	0	2	57368	0,47479	ENSCHIG00000011476	586	1094	291	661	1.33724	1.86141	0.192062	0.325223	0.27455
ARHGEF40	10	76902620	76902745	peak_1359	1.73405	+	76902620	76902745	0	1	125	0	ENSCHIG00000026076	255	715	83	349	1.87166	2.6673	0.16908	0.300608	0.274367
MRPS21	3	99820871	99831810	peak_375	1.7513	+	99820871	99831810	0	2	33181	0,10758	ENSCHIG00000021516	839	1443	794	1472	1.24524	1.65396	0.165272	0.297035	0.274179
TIMM50	18	50045443	50045543	peak_2444	0	+	50045443	50045543	0	1	100	0	ENSCHIG00000003131	105	265	20	78	1.85063	2.75339	0.157733	NA	0.274162
CTCF	18	36432621	36433321	peak_2406	1.6695	+	36432621	36433321	0	1	700	0	ENSCHIG00000013690	789	1749	843	2070	1.59009	2.03822	0.182599	0.314362	0.273842
SAFB	7	91890361	91890411	peak_918	1.63752	+	91890361	91890411	0	1	50	0	ENSCHIG00000007262	455	791	281	516	1.02248	1.51915	0.189121	0.321409	0.273836
MED1	19	39488983	39489133	peak_2782	1.60117	-	39488983	39489133	0	1	150	0	ENSCHIG00000024111	183	459	170	505	1.76245	2.32041	0.196105	0.329609	0.27372
MDC1	23	21678317	21678817	peak_3173	1.61658	-	21678317	21678817	0	1	500	0	ENSCHIG00000014815	390	818	173	433	1.60537	2.12457	0.192872	0.326108	0.27354
ZNF304	18	66002766	66002916	peak_2507	0	+	66002766	66002916	0	1	150	0	ENSCHIG00000017383	88	213	23	86	1.66285	2.61626	0.150853	NA	0.273502
IL17RA	5	107746872	107747022	peak_640	0	+	107746872	107747022	0	1	150	0	ENSCHIG00000014636	72	209	43	187	2.0254	2.84428	0.167871	NA	0.273438
DIS3	12	38904294	38904769	peak_1657	0	+	38904294	38904769	0	1	475	0	ENSCHIG00000015396	62	217	25	129	2.13802	3.05318	0.155657	NA	0.273357
JDP2	10	16463060	16463135	peak_1399	1.62738	-	16463060	16463135	0	1	75	0	ENSCHIG00000017157	236	1068	44	258	2.75795	3.38429	0.190944	0.323675	0.27329
PHRF1	29	45834082	45834407	peak_3721	0	-	45834082	45834407	0	1	325	0	ENSCHIG00000008005	242	511	90	240	1.45331	2.00864	0.193615	NA	0.273039
DOHH	7	90141260	90141710	peak_1024	0	-	90141260	90141710	0	1	450	0	ENSCHIG00000023284	110	371	50	238	2.37353	3.10265	0.179394	NA	0.272688
ZNF287	19	32812609	32813059	peak_2667	0	+	32812609	32813059	0	1	450	0	ENSCHIG00000026153	193	527	65	235	1.85271	2.55848	0.181681	NA	0.272559
PMS2	25	38878325	38878900	peak_3440	1.61503	-	38878325	38878900	0	1	575	0	ENSCHIG00000017062	260	563	140	382	1.67508	2.25721	0.193573	0.326458	0.272228
C15orf61	10	86916107	86920764	peak_1460	0	-	86916107	86920764	0	2	28,97	0,4560	ENSCHIG00000026630	50	140	22	105	2.0005	3.05094	0.139458	NA	0.272058
CCNQ	LWLT01000070.1	217631	217681	peak_3819	0	+	217631	217681	0	1	50	0	ENSCHIG00000016499	134	311	89	287	1.68755	2.40286	0.18142	NA	0.272018
NUDT7	18	6187833	6188008	peak_2384	0	+	6187833	6188008	0	1	175	0	ENSCHIG00000014899	94	242	48	164	1.73821	2.49134	0.177278	NA	0.271931
BMPR1A	28	4176152	4176252	peak_3601	0	-	4176152	4176252	0	1	100	0	ENSCHIG00000000448	116	210	60	145	1.22656	1.98087	0.176257	NA	0.271718
PPP1R8	2	10434534	10441255	peak_162	1.69371	+	10434534	10441255	0	3	87,65,373	0,5060,6348	ENSCHIG00000024272	603	1182	403	888	1.52366	1.95108	0.177963	0.309131	0.271645
CSGALNACT2	28	31945730	31945930	peak_3625	0	-	31945730	31945930	0	1	200	0	ENSCHIG00000012477	119	316	88	295	1.86641	2.49956	0.190936	NA	0.271414
SOLD1	29	28434326	28434426	peak_3646	0	+	28434326	28434426	0	1	100	0	ENSCHIG00000018973	54	159	7	44	1.81421	3.30038	0.101139	NA	0.270977
MED18	2	10896461	10900049	peak_164	1.61503	+	10896461	10900049	0	2	48552	0,3036	ENSCHIG00000020083	294	963	111	446	2.2195	2.7857	0.193514	0.326458	0.270966
ZNF276	18	16005047	16006889	peak_2391	1.60839	+	16005047	16006889	0	3	5100220	0,1454,1622	ENSCHIG00000017992	388	609	166	316	1.23361	1.73952	0.194795	0.327963	0.270963
PANK3	20	374849	374899	peak_2846	0	-	374849	374899	0	1	50	0	ENSCHIG00000017246	59	136	18	76	1.51097	2.74496	0.119016	NA	0.270625
HPS6	26	28921616	28921741	peak_3492	0	-	28921616	28921741	0	1	125	0	ENSCHIG00000002581	59	194	7	55	2.31793	3.7915	0.10286	NA	0.27044
DNAJB12	28	17253475	17253575	peak_3573	1.60447	+	17253475	17253575	0	1	100	0	ENSCHIG00000001014	309	781	424	1206	1.78749	2.27494	0.195491	0.328856	0.26938
ZDHHC6	26	19028481	19028581	peak_3461	0	+	19028481	19028581	0	1	100	0	ENSCHIG00000014744	124	227	61	142	1.16659	1.8994	0.182224	NA	0.268758
NCOA2	14	48285287	48285387	peak_1940	0	+	48285287	48285387	0	1	100	0	ENSCHIG00000010895	125	211	65	138	1.08081	1.78401	0.186844	NA	0.268353
TAOK3	17	14155294	14173163	peak_2354	1.58866	-	14155294	14173163	0	4	148,213,240,24	0,8076,9657,17845	ENSCHIG00000020285	404	829	200	474	1.44253	1.96108	0.19932	0.332479	0.267987
CDKN1B	5	95746112	95746162	peak_723	1.57417	-	95746112	95746162	0	1	50	0	ENSCHIG00000016012	269	646	332	842	1.46092	1.95393	0.202347	0.335836	0.267834
TM4SF1	1	118389356	118389456	peak_48	1.6459	+	118389356	118389456	0	1	100	0	ENSCHIG00000015148	254	1372	81	546	2.75084	3.45079	0.186977	0.319546	0.266901
PPL	25	3868714	3869064	peak_3369	1.58866	-	3868714	3869064	0	1	350	0	ENSCHIG00000011770	288	531	136	330	1.48073	2.08975	0.199296	0.332479	0.266714
AKAP10	19	33431495	33431770	peak_2669	0	+	33431495	33431770	0	1	275	0	ENSCHIG00000015337	146	285	65	165	1.425	2.11145	0.190355	NA	0.265633
ERCC6L2	8	82461780	82462005	peak_1123	0	+	82461780	82462005	0	1	225	0	ENSCHIG00000020777	96	204	32	95	1.18378	2.14981	0.154678	NA	0.26543
ING1	12	1036256	1036956	peak_1694	1.6205	-	1036256	1036956	0	1	700	0	ENSCHIG00000023777	717	2064	473	1579	2.09282	2.53191	0.192185	0.325223	0.265314
CDH7	24	10927818	10927968	peak_3243	0	-	10927818	10927968	0	1	150	0	ENSCHIG00000016363	45	140	7	51	2.10907	3.64415	0.0995773	NA	0.265311
EXO5	3	15189933	15189983	peak_319	0	+	15189933	15189983	0	1	50	0	ENSCHIG00000007542	53	213	6	52	2.46579	3.87787	0.114049	NA	0.265248
PHF2	8	84750333	84751792	peak_1128	1.59427	+	84750333	84751792	0	2	64736	0,723	ENSCHIG00000014796	798	1398	486	1003	1.4306	1.88299	0.197713	0.331191	0.265085
TNIK	1	95878018	95901414	peak_42	0	+	95878018	95901414	0	3	21,111,68	0,22242,23328	ENSCHIG00000017624	209	366	99	224	1.42696	2.02903	0.200677	NA	0.264826
PUM3	8	41506932	41511171	peak_1100	0	+	41506932	41511171	0	3	92,219,89	0,841,4150	ENSCHIG00000021559	224	413	122	252	1.15309	1.71453	0.203181	NA	0.26472
BCL9L	15	52847315	52847440	peak_2060	0	+	52847315	52847440	0	1	125	0	ENSCHIG00000004539	101	273	67	249	1.79235	2.459	0.195175	NA	0.264417
TUT4	3	26934498	26934698	peak_428	1.56656	-	26934498	26934698	0	1	200	0	ENSCHIG00000023944	203	591	237	731	1.81678	2.30383	0.204269	0.337613	0.26383
KLF3	6	58533555	58536543	peak_763	1.56374	+	58533555	58536543	0	2	145180	0,2808	ENSCHIG00000023066	270	668	153	446	1.75107	2.29716	0.204839	0.338274	0.263602
ZNF174	25	2737595	2741443	peak_3274	1.57417	+	2737595	2741443	0	2	44381	0,3467	ENSCHIG00000011878	262	585	68	199	1.78186	2.38694	0.202217	0.335836	0.263424
FZD6	14	20992658	20993083	peak_1927	1.59644	+	20992658	20993083	0	1	425	0	ENSCHIG00000017240	244	617	65	211	1.78589	2.43723	0.197082	0.330691	0.263364
CYTH3	25	38995461	38996043	peak_3442	1.59426	-	38995461	38996043	0	3	96,155,24	0,325,558	ENSCHIG00000025012	583	1176	445	1024	1.59019	2.03379	0.198048	0.331193	0.262442
AIMP2	25	38901613	38901951	peak_3329	1.64549	+	38901613	38901951	0	1	338	0	ENSCHIG00000014822	674	1533	578	1491	1.80095	2.20973	0.187518	0.319637	0.261654
HBS1L	9	60101473	60101798	peak_1293	1.61503	-	60101473	60101798	0	1	325	0	ENSCHIG00000010299	721	1378	839	1517	0.967223	1.38401	0.193411	0.326458	0.261421
PIGM	3	110277032	110277207	peak_490	0	-	110277032	110277207	0	1	175	0	ENSCHIG00000006611	80	298	15	92	2.28214	3.31911	0.151574	NA	0.261331
ZBTB5	8	61222871	61223134	peak_1177	0	-	61222871	61223134	0	1	263	0	ENSCHIG00000008725	126	292	62	188	1.70754	2.37512	0.198181	NA	0.261106
KLF6	13	44010751	44012184	peak_1763	1.55947	+	44010751	44012184	0	2	67383	0,1050	ENSCHIG00000012325	542	1109	420	1033	1.65752	2.15208	0.205616	0.339275	0.260976
NTF3	5	103663935	103664185	peak_737	0	-	103663935	103664185	0	1	250	0	ENSCHIG00000012334	54	144	16	78	1.99588	3.09128	0.142879	NA	0.260724
PPRC1	26	28865094	28865769	peak_3490	1.58395	-	28865094	28865769	0	1	675	0	ENSCHIG00000011471	374	980	132	457	1.99042	2.64604	0.200308	0.333566	0.260217
TSPYL1	9	21684358	21684758	peak_1224	1.53298	+	21684358	21684758	0	1	400	0	ENSCHIG00000013019	249	764	253	920	2.21906	2.70687	0.210819	0.345562	0.2601
PIP4K2A	13	23030905	23031305	peak_1845	1.58866	-	23030905	23031305	0	1	400	0	ENSCHIG00000022526	595	872	471	741	0.96576	1.39039	0.199166	0.332479	0.259734
CEP68	11	63188215	63188815	peak_1505	1.53175	+	63188215	63188815	0	1	600	0	ENSCHIG00000025433	329	578	145	310	1.36178	1.87578	0.211347	0.345857	0.259488
ADAMTS1	1	7982026	7982226	peak_9	1.53175	+	7982026	7982226	0	1	200	0	ENSCHIG00000006622	259	697	265	886	2.00294	2.5514	0.211299	0.345857	0.259142
ZNF227	18	53223930	53223980	peak_2449	0	+	53223930	53223980	0	1	50	0	ENSCHIG00000026138	33	91	3	33	1.94932	4.23078	0.0633403	NA	0.25889
KCTD6	22	42810244	42810469	peak_3068	1.54482	-	42810244	42810469	0	1	225	0	ENSCHIG00000014901	215	663	218	736	2.0253	2.47727	0.208406	0.342738	0.258513
TPPP	20	71399477	71399527	peak_2844	0	+	71399477	71399527	0	1	50	0	ENSCHIG00000012981	65	175	10	53	1.90668	3.13652	0.13142	NA	0.258243
GARRE1	18	45801341	45801541	peak_2426	1.54834	+	45801341	45801541	0	1	200	0	ENSCHIG00000007746	364	749	400	895	1.45937	1.90408	0.207726	0.341904	0.25817
PLD1	1	95466005	95468216	peak_41	0	+	95466005	95468216	0	2	5220	0,1991	ENSCHIG00000010044	74	262	23	115	2.1935	3.0346	0.179791	NA	0.257388
ABHD13	12	2674227	2674802	peak_1695	1.5238	-	2674227	2674802	0	1	575	0	ENSCHIG00000001265	152	452	101	356	1.98904	2.54863	0.213195	0.347768	0.25712
HMGN4	23	18409158	18409233	peak_3107	0	+	18409158	18409233	0	1	75	0	ENSCHIG00000009386	137	242	96	213	1.3438	1.94746	0.212042	NA	0.256824
TP53BP2	16	25637319	25637519	peak_2217	0	-	25637319	25637519	0	1	200	0	ENSCHIG00000025253	207	546	72	214	1.51682	2.13027	0.209208	NA	0.256743
SUN1	25	42490918	42490968	peak_3350	1.51759	+	42490918	42490968	0	1	50	0	ENSCHIG00000013368	365	593	203	379	1.18011	1.66983	0.215015	0.349268	0.256733
ENY2	14	27128130	27128730	peak_1932	1.51648	+	27128130	27128730	0	1	600	0	ENSCHIG00000016464	199	855	158	767	2.46099	2.96872	0.21571	0.349538	0.256341
LIMK2	17	1232200	1232275	peak_2328	0	-	1232200	1232275	0	1	75	0	ENSCHIG00000018019	155	232	64	135	1.1825	1.8948	0.197113	NA	0.255965
APBB1	15	35709913	35710138	peak_2122	1.5132	-	35709913	35710138	0	1	225	0	ENSCHIG00000011357	331	877	106	332	1.85299	2.34068	0.216554	0.350334	0.255777
SLC9A5	18	36164762	36164837	peak_2404	0	+	36164762	36164837	0	1	75	0	ENSCHIG00000010558	37	76	11	52	1.55866	3.00193	0.10874	NA	0.255469
C18orf21	24	21449092	21451107	peak_3245	1.51112	-	21449092	21451107	0	2	154,21	0,1994	ENSCHIG00000024046	187	384	173	391	1.33835	1.86731	0.217396	0.350838	0.255082
TRIM8	26	28436077	28436716	peak_3488	1.50985	-	28436077	28436716	0	2	2,73	0,566	ENSCHIG00000012123	313	665	103	269	1.6864	2.20698	0.217849	0.351147	0.254951
SLC25A3	5	61463012	61463152	peak_613	1.5165	+	61463012	61463152	0	1	140	0	ENSCHIG00000026853	3833	6485	5494	10105	1.19921	1.64577	0.21536	0.349532	0.254679
UFSP1	25	36643656	36643781	peak_3322	0	+	36643656	36643781	0	1	125	0	ENSCHIG00000019868	29	103	4	45	2.1768	4.05424	0.0849656	NA	0.254592
FAM120A	8	84649423	84649548	peak_1127	1.5165	+	84649423	84649548	0	1	125	0	ENSCHIG00000008370	479	576	357	417	0.283569	0.737036	0.21553	0.349532	0.254104
PALB2	25	21233044	21233094	peak_3387	0	-	21233044	21233094	0	1	50	0	ENSCHIG00000010148	37	108	22	105	1.97123	2.99172	0.156592	NA	0.253628
KDM6B	19	27274739	27275039	peak_2660	0	+	27274739	27275039	0	1	300	0	ENSCHIG00000017251	112	260	45	145	1.60235	2.29836	0.203968	NA	0.25311
DNTTIP2	3	70931402	70931727	peak_450	1.63908	-	70931402	70931727	0	1	325	0	ENSCHIG00000009770	976	2131	1471	3194	1.43874	1.80966	0.188755	0.321062	0.252967
TNK2	1	70356992	70358405	peak_101	1.51112	-	70356992	70358405	0	3	84,45,21	0,797,1392	ENSCHIG00000012496	466	651	241	388	0.976788	1.42649	0.217103	0.350838	0.252886
USP16	1	5503224	5507884	peak_75	1.6459	-	5503224	5507884	0	4	475,177,57,16	0,3119,4249,4644	ENSCHIG00000025641	1294	2814	868	1867	1.42025	1.78506	0.186964	0.319546	0.252809
PPP1R37	18	53859579	53859929	peak_2453	1.57625	+	53859579	53859929	0	1	350	0	ENSCHIG00000026154	188	626	90	419	2.14089	2.85062	0.201549	0.335352	0.252702
LINS1	21	5306550	5306675	peak_2882	0	+	5306550	5306675	0	1	125	0	ENSCHIG00000009033	100	216	49	138	1.14183	2.00457	0.178749	NA	0.252689
TMEM199	19	19670303	19670719	peak_2638	0	+	19670303	19670719	0	2	22,96	0,320	ENSCHIG00000020388	102	189	31	85	1.43388	2.26305	0.185484	NA	0.251974
EDEM2	13	63964390	63964615	peak_1890	0	-	63964390	63964615	0	1	225	0	ENSCHIG00000010223	140	484	34	166	2.28034	3.05237	0.19398	NA	0.251876
ASPHD2	17	4972899	4972949	peak_2335	0	-	4972899	4972949	0	1	50	0	ENSCHIG00000024929	43	131	4	36	2.197	3.99875	0.0932973	NA	0.251683
SMAD4	24	50780038	50781941	peak_3226	1.53664	+	50780038	50781941	0	3	30,35,210	0,1538,1693	ENSCHIG00000019181	667	1055	452	764	1.09927	1.50657	0.209938	0.344687	0.251635
PRRG1	LWLT01000021.1	34988210	34988285	peak_3769	0	-	34988210	34988285	0	1	75	0	ENSCHIG00000020544	49	100	10	47	1.6114	3.05199	0.112225	NA	0.25117
CWC25	19	39057406	39057506	peak_2779	0	-	39057406	39057506	0	1	100	0	ENSCHIG00000015063	138	211	68	142	1.22823	1.89971	0.20856	NA	0.251059
GEMIN5	7	44313429	44315917	peak_858	1.48614	+	44313429	44315917	0	3	317,97,161	0,1687,2327	ENSCHIG00000026197	375	777	223	506	1.4656	1.91595	0.222942	0.356967	0.250845
MBTPS1	18	11820771	11829052	peak_2531	0	-	11820771	11829052	0	2	31,19	0,8262	ENSCHIG00000002168	97	260	21	86	1.95687	2.8329	0.180627	NA	0.250698
MAP1S	7	103348715	103348790	peak_942	0	+	103348715	103348790	0	1	75	0	ENSCHIG00000019831	82	198	32	125	1.51164	2.30168	0.192374	NA	0.250627
CYHR1	14	81442883	81443533	peak_2009	1.57001	-	81442883	81443533	0	1	650	0	ENSCHIG00000009689,ENSCHIG00000016038	1511	3283	1405	3392	1.69716	2.07704	0.203346	0.336807	0.24968
TMEM234	2	14389612	14389737	peak_254	0	-	14389612	14389737	0	1	125	0	ENSCHIG00000025548	108	211	51	142	1.58488	2.32822	0.201047	NA	0.24909
ZNF618	8	102998723	102998898	peak_1151	0	+	102998723	102998898	0	1	175	0	ENSCHIG00000023852	60	176	16	81	2.08609	3.14068	0.157025	NA	0.249021
ITSN1	1	206988	216550	peak_64	1.45651	-	206988	216550	0	5	117,88,141,150,129	0,240,6238,6464,9433	ENSCHIG00000022576	477	1009	274	640	1.47602	1.95912	0.227986	0.364374	0.248157
ZNF335	13	74207319	74207394	peak_1902	0	-	74207319	74207394	0	1	75	0	ENSCHIG00000022148	63	127	23	80	1.63826	2.64592	0.162993	NA	0.248079
ZNF646	25	27060618	27061043	peak_3301	0	+	27060618	27061043	0	1	425	0	ENSCHIG00000017805	146	314	54	159	1.69299	2.36897	0.211276	NA	0.247977
DDX23	5	30580321	30582272	peak_595	1.59426	+	30580321	30582272	0	6	89,66,139,134,113,134	0,203,808,1225,1475,1817	ENSCHIG00000018783	1264	2113	1143	2034	1.26694	1.63219	0.198002	0.331193	0.247327
MTERF4	3	769064	770103	peak_301	1.44333	+	769064	770103	0	2	27348	0,691	ENSCHIG00000022070	396	883	230	595	1.69318	2.18268	0.230634	0.367718	0.246399
DIDO1	13	53843999	53844049	peak_1784	0	+	53843999	53844049	0	1	50	0	ENSCHIG00000010423	41	92	6	36	1.78534	3.4334	0.101163	NA	0.245802
PRMT6	3	84247971	84248296	peak_357	0	+	84247971	84248296	0	1	325	0	ENSCHIG00000006399	69	220	14	75	2.0733	3.04699	0.17327	NA	0.245047
FANCE	23	39300195	39300570	peak_3206	1.43972	-	39300195	39300570	0	1	375	0	ENSCHIG00000024074	215	404	146	333	1.48858	2.00958	0.232511	0.368638	0.244701
ZNF8	18	67034228	67034528	peak_2519	0	+	67034228	67034528	0	1	300	0	ENSCHIG00000002909	28	106	6	58	2.26551	3.82614	0.110144	NA	0.24449
DDX10	15	63691771	63824094	peak_2145	1.43514	-	63691771	63824094	0	4	101,137,57,155	0,30497,119146,132168	ENSCHIG00000015147	360	746	201	438	1.35396	1.81914	0.233757	0.36981	0.244212
ARHGAP31	1	63905425	63906325	peak_21	1.44255	+	63905425	63906325	0	1	900	0	ENSCHIG00000026776	529	1336	231	722	1.94443	2.49587	0.231447	0.367916	0.243625
NDUFA1	LWLT01000027.1	24555452	24556812	peak_3794	1.54295	-	24555452	24556812	0	2	21,54	0,1306	ENSCHIG00000000140	977	1764	1679	3106	1.25538	1.61445	0.208849	0.343183	0.243436
NAA25	17	8993985	8994035	peak_2349	0	-	8993985	8994035	0	1	50	0	ENSCHIG00000010664	105	281	126	371	1.68758	2.23127	0.235056	NA	0.24328
TRIP10	7	92762620	92762720	peak_921	1.43514	+	92762620	92762720	0	1	100	0	ENSCHIG00000022584	222	501	217	583	1.63292	2.17945	0.23381	0.36981	0.242734
CLIC3	11	104474304	104474443	peak_1544	0	+	104474304	104474443	0	1	139	0	ENSCHIG00000000488	95	296	57	252	2.1347	2.87702	0.207412	NA	0.242728
SCAF1	18	57064518	57066129	peak_2468	1.51809	+	57064518	57066129	0	3	694,83,23	0,1297,1588	ENSCHIG00000019580	1014	1838	560	1130	1.23328	1.60576	0.214766	0.349149	0.24246
IWS1	2	131499354	131500057	peak_287	1.44255	-	131499354	131500057	0	2	5145	0,558	ENSCHIG00000008783	383	686	426	786	1.17552	1.58488	0.231224	0.367916	0.242066
LRRC8D	3	67273049	67273124	peak_343	0	+	67273049	67273124	0	1	75	0	ENSCHIG00000009625	57	204	9	62	2.24781	3.50095	0.140624	NA	0.241533
RYBP	22	29214580	29214780	peak_3007	1.48614	+	29214580	29214780	0	1	200	0	ENSCHIG00000026041	265	668	122	390	1.80834	2.45447	0.223164	0.356967	0.241445
LUZP1	2	6192734	6193059	peak_240	0	-	6192734	6193059	0	1	325	0	ENSCHIG00000026939	138	424	31	130	2.11079	2.85648	0.21048	NA	0.240618
SIMC1	10	96166279	96166429	peak_1386	0	+	96166279	96166429	0	1	150	0	ENSCHIG00000014687	200	298	94	180	1.12671	1.74124	0.228898	NA	0.240349
PROSER1	12	63419077	63419352	peak_1715	0	-	63419077	63419352	0	1	275	0	ENSCHIG00000018355	163	318	83	189	1.34032	1.89895	0.236227	NA	0.240088
STK17B	2	51303819	51303982	peak_193	0	+	51303819	51303982	0	1	163	0	ENSCHIG00000013934	103	321	19	91	2.16231	3.0445	0.189653	NA	0.239936
LMAN2L	11	2610607	2610682	peak_1553	0	-	2610607	2610682	0	1	75	0	ENSCHIG00000014713	130	244	90	211	1.44548	2.02939	0.233468	NA	0.239747
HIVEP1	23	6071486	6071586	peak_3096	0	+	6071486	6071586	0	1	100	0	ENSCHIG00000016914	90	188	19	64	1.5253	2.45486	0.182849	NA	0.239518
B3GNTL1	19	49335743	49335818	peak_2698	0	+	49335743	49335818	0	1	75	0	ENSCHIG00000008807	38	102	3	29	2.02959	4.09902	0.0844614	NA	0.2391
HPCAL1	11	86806937	86807012	peak_1607	1.39721	-	86806937	86807012	0	1	75	0	ENSCHIG00000019475	457	738	329	622	1.29475	1.7447	0.242333	0.379662	0.238741
GPATCH2	16	19644057	19644407	peak_2213	0	-	19644057	19644407	0	1	350	0	ENSCHIG00000018042	87	239	33	123	1.84526	2.60539	0.208151	NA	0.238532
ZFP14	18	47978463	47978588	peak_2438	0	+	47978463	47978588	0	1	125	0	ENSCHIG00000021469	43	93	8	38	1.27485	2.83753	0.109127	NA	0.238403
STK35	13	52354285	52354910	peak_1874	0	-	52354285	52354910	0	1	625	0	ENSCHIG00000012450	75	282	23	127	2.40606	3.23798	0.198914	NA	0.238185
ZCCHC7	8	61141704	61142004	peak_1108	0	+	61141704	61142004	0	1	300	0	ENSCHIG00000009716	175	340	108	249	1.36781	1.93782	0.238403	NA	0.237808
PRRC2C	16	37555382	37555632	peak_2179	1.50021	+	37555382	37555632	0	1	250	0	ENSCHIG00000018196	296	858	282	1039	1.90799	2.6006	0.219759	0.353502	0.237796
PFDN1	7	58990843	59029787	peak_870	1.49602	+	58990843	59029787	0	3	33,167,75	0,2625,38869	ENSCHIG00000011157	1768	3066	2050	3552	1.12664	1.48837	0.220736	0.35453	0.237463
TFE3	LWLT01000106.1	95435	95510	peak_3828	0	+	95435	95510	0	1	75	0	ENSCHIG00000025202	147	212	55	108	1.14673	1.81462	0.224749	NA	0.237439
IFIT1	26	40278548	40279256	peak_3510	0	-	40278548	40279256	0	2	30,20	0,688	ENSCHIG00000021671	49	113	25	95	1.62611	2.647	0.169711	NA	0.237209
MSTN	2	130228094	130232674	peak_284	1.39165	-	130228094	130232674	0	3	106374245	0,2133,4335	ENSCHIG00000022964	824	1827	638	1534	1.51288	1.95563	0.243994	0.381128	0.237113
CCDC51	22	51490442	51490610	peak_3028	0	+	51490442	51490610	0	1	168	0	ENSCHIG00000005377	70	176	21	100	1.93522	3.0576	0.156454	NA	0.236957
SACS	12	52091250	52091300	peak_1709	1.5314	-	52091250	52091300	0	1	50	0	ENSCHIG00000021941	164	424	148	504	1.77973	2.53316	0.211614	0.345942	0.236897
DTNBP1	23	8870414	8872024	peak_3150	1.40303	-	8870414	8872024	0	3	113,37,25	0,391,1585	ENSCHIG00000023054	528	1115	244	575	1.64961	2.05884	0.240596	0.378134	0.236846
AGAP1	3	5161505	5161580	peak_410	0	-	5161505	5161580	0	1	75	0	ENSCHIG00000015729	149	274	66	158	1.26752	1.88139	0.233701	NA	0.236706
CHST10	11	5423847	5424447	peak_1556	1.44094	-	5423847	5424447	0	1	600	0	ENSCHIG00000019507	1191	2595	640	1538	1.71767	2.10771	0.232129	0.368326	0.236659
CNNM2	26	28035550	28036397	peak_3486	0	-	28035550	28036397	0	2	160,40	0,807	ENSCHIG00000016492	65	160	16	69	1.80024	2.88811	0.161897	NA	0.236629
PKP4	2	98489373	98489723	peak_215	1.40031	+	98489373	98489723	0	1	350	0	ENSCHIG00000018303	338	911	103	346	2.03603	2.5957	0.241431	0.378847	0.236575
ANKRD17	6	88782039	88782139	peak_818	0	-	88782039	88782139	0	1	100	0	ENSCHIG00000018404	98	285	101	340	1.89273	2.45653	0.240073	NA	0.236501
ABTB1	22	59739009	59739109	peak_3090	1.37956	-	59739009	59739109	0	1	100	0	ENSCHIG00000015051	293	436	162	289	0.942619	1.41588	0.247569	0.384335	0.236497
ZNF45	18	53170703	53170978	peak_2448	0	+	53170703	53170978	0	1	275	0	ENSCHIG00000015006	113	358	32	125	1.99406	2.66815	0.228211	NA	0.23622
FAM217B	13	55924956	55925106	peak_1882	0	-	55924956	55925106	0	1	150	0	ENSCHIG00000011525	34	130	20	128	2.46649	3.47204	0.174003	NA	0.236035
CWC15	15	66902418	66903886	peak_2148	1.51809	-	66902418	66903886	0	3	9113103	0,610,1365	ENSCHIG00000013423	1889	2761	2403	3557	0.953942	1.30192	0.214717	0.349149	0.23601
BMT2	4	64652233	64652283	peak_560	0	-	64652233	64652283	0	1	50	0	ENSCHIG00000025584	43	125	22	95	1.80352	2.76917	0.180103	NA	0.235908
PER1	19	27514448	27514498	peak_2758	1.39165	-	27514448	27514498	0	1	50	0	ENSCHIG00000013197	641	1158	564	1216	1.38144	1.88087	0.244037	0.381128	0.235684
OMA1	3	33255708	33255758	peak_433	0	-	33255708	33255758	0	1	50	0	ENSCHIG00000015440	36	65	12	43	0.507702	2.12798	0.102236	NA	0.235504
ZFYVE9	3	26800073	26801766	peak_333	1.37956	+	26800073	26801766	0	2	20155	0,1538	ENSCHIG00000027153	308	517	180	339	1.26886	1.7094	0.247833	0.384335	0.23508
LRIG2	3	90396521	90396571	peak_366	0	+	90396521	90396571	0	1	50	0	ENSCHIG00000021380	63	191	36	171	2.13556	3.04196	0.188338	NA	0.235059
DESI2	16	31066205	31066305	peak_2230	0	-	31066205	31066305	0	1	100	0	ENSCHIG00000020086	115	320	86	298	2.07183	2.6128	0.245447	NA	0.234986
SETDB1	3	100358554	100359104	peak_381	1.37956	+	100358554	100359104	0	1	550	0	ENSCHIG00000010698	547	1235	236	597	1.69146	2.12671	0.247824	0.384335	0.23478
PTPDC1	8	85134855	85135030	peak_1130	0	+	85134855	85135030	0	1	175	0	ENSCHIG00000026613	64	178	16	73	1.91026	2.92887	0.175598	NA	0.232922
AHDC1	2	10202469	10202644	peak_249	0	-	10202469	10202644	0	1	175	0	ENSCHIG00000015263	89	237	36	136	1.81583	2.54764	0.220606	NA	0.232885
NXPE3	1	45911721	45911971	peak_18	0	+	45911721	45911971	0	1	250	0	ENSCHIG00000019375	82	222	24	95	1.93438	2.76252	0.205517	NA	0.232516
NUDC	2	9685861	9696397	peak_161	1.48749	+	9685861	9696397	0	4	262,78,204,31	0,2587,10211,10505	ENSCHIG00000009787	1761	3780	1162	2682	1.64237	1.98564	0.222423	0.356632	0.232165
HARBI1	15	6408827	6409027	peak_2028	0	+	6408827	6409027	0	1	200	0	ENSCHIG00000014327	66	195	35	148	2.02326	2.82909	0.209308	NA	0.231432
ING5	3	359432	364730	peak_403	0	-	359432	364730	0	2	89,11	0,5287	ENSCHIG00000013163	122	217	34	85	1.41909	2.15183	0.22181	NA	0.231372
MEX3C	24	50851720	50851795	peak_3258	0	-	50851720	50851795	0	1	75	0	ENSCHIG00000017962	140	307	45	119	1.3576	2.03106	0.231454	NA	0.231098
ZCCHC10	7	65907743	65911600	peak_877	1.3642	+	65907743	65911600	0	3	67,42,266	0,2902,3591	ENSCHIG00000021529	177	496	113	363	1.82145	2.35887	0.251074	0.388451	0.230977
HSPA1L	23	22436741	22437016	peak_3177	0	-	22436741	22437016	0	1	275	0	ENSCHIG00000022996	78	224	27	105	1.88988	2.66249	0.216555	NA	0.230447
MAGEH1	LWLT01000021.1	29924462	29924512	peak_3746	0	+	29924462	29924512	0	1	50	0	ENSCHIG00000020251	176	342	47	119	1.57809	2.18491	0.243063	NA	0.230418
CEMIP2	8	47679164	47679239	peak_1166	0	-	47679164	47679239	0	1	75	0	ENSCHIG00000025816	166	354	138	338	1.44516	1.9814	0.25308	NA	0.229829
RIOK2	7	13997522	13997672	peak_844	0	+	13997522	13997672	0	1	150	0	ENSCHIG00000016709	199	300	119	184	0.629835	1.16568	0.254026	NA	0.229514
PITRM1	13	44519914	44520106	peak_1764	0	+	44519914	44520106	0	1	192	0	ENSCHIG00000024077	182	364	96	245	1.61661	2.19378	0.248169	NA	0.229228
CD2BP2	25	26453564	26453776	peak_3401	1.32517	-	26453564	26453776	0	2	111,14	0,198	ENSCHIG00000011361	583	1022	414	851	1.38636	1.85164	0.260143	0.399101	0.228891
ZNF354C	7	106500933	106500983	peak_952	0	+	106500933	106500983	0	1	50	0	ENSCHIG00000014371	24	66	4	35	1.75729	3.81694	0.0831248	NA	0.228511
KREMEN1	17	2787549	2793143	peak_2331	1.32581	-	2787549	2793143	0	2	47,28	0,5566	ENSCHIG00000020431	333	625	257	533	1.26133	1.78322	0.25905	0.398924	0.227605
POLR3GL	3	99131790	99132665	peak_373	1.32517	+	99131790	99132665	0	3	6,114,55	0,135,820	ENSCHIG00000008824	371	789	470	1053	1.44104	1.85524	0.259828	0.399101	0.22756
GIT2	17	7782579	7782629	peak_2347	0	-	7782579	7782629	0	1	50	0	ENSCHIG00000024454	162	237	69	117	0.639032	1.30787	0.236209	NA	0.227477
BLOC1S4	6	113384401	113384651	peak_785	0	+	113384401	113384651	0	1	250	0	ENSCHIG00000008679	106	255	42	137	1.83181	2.50234	0.238159	NA	0.226847
ZMAT2	7	58669460	58671180	peak_976	1.37335	-	58669460	58671180	0	3	144,146,10	0,1132,1710	ENSCHIG00000014775	1560	3038	1462	2906	1.33313	1.69083	0.249098	0.385994	0.226399
FAM78B	3	117362759	117362984	peak_495	0	-	117362759	117362984	0	1	225	0	ENSCHIG00000015653	53	171	6	41	2.27784	3.60391	0.148193	NA	0.226386
ETV3	3	106365925	106366175	peak_489	0	-	106365925	106366175	0	1	250	0	ENSCHIG00000017949	131	344	84	279	2.0234	2.57961	0.256435	NA	0.226329
EHBP1L1	29	44181720	44181820	peak_3663	1.32036	+	44181720	44181820	0	1	100	0	ENSCHIG00000013648	743	1484	447	1079	1.58244	2.08906	0.261442	0.400434	0.226153
FAM98B	10	68955332	68955532	peak_1442	0	-	68955332	68955532	0	1	200	0	ENSCHIG00000016469	137	518	44	205	2.44114	2.98576	0.258752	NA	0.226137
SLTM	10	51782106	51787024	peak_1428	1.41968	-	51782106	51787024	0	6	77,181,164,86,167,75	0,793,3647,4024,4578,4843	ENSCHIG00000008780	1316	2720	1115	2258	1.37125	1.71031	0.23727	0.373795	0.225711
MRPL46	21	18754651	18755026	peak_2943	1.32517	-	18754651	18755026	0	1	375	0	ENSCHIG00000015964	291	748	287	786	1.84454	2.23032	0.259816	0.399101	0.225099
CBLB	1	50159944	50172611	peak_82	0	-	50159944	50172611	0	2	400,25	0,12642	ENSCHIG00000024426	230	517	73	191	1.62741	2.13919	0.265088	NA	0.223708
NBEA	12	60512437	60512587	peak_1676	0	+	60512437	60512587	0	1	150	0	ENSCHIG00000024367	33	80	8	43	1.65674	3.14592	0.126608	NA	0.223645
MEPCE	25	36984666	36985591	peak_3427	1.33422	-	36984666	36985591	0	1	925	0	ENSCHIG00000008713	944	1891	611	1338	1.61619	1.97801	0.257192	0.396606	0.223244
ASTE1	1	138469468	138469543	peak_51	0	+	138469468	138469543	0	1	75	0	ENSCHIG00000021806	32	72	7	40	1.65093	3.27886	0.113821	NA	0.223071
NLN	20	13792352	13792627	peak_2860	0	-	13792352	13792627	0	1	275	0	ENSCHIG00000024544	162	295	76	160	1.22119	1.78036	0.260368	NA	0.223043
POLR1A	11	48430134	48433485	peak_1499	1.29448	+	48430134	48433485	0	5	102,118,306,36,13	0,1638,2356,2677,3338	ENSCHIG00000018204	410	891	181	460	1.72848	2.18916	0.269253	0.407682	0.222954
CUL3	2	23161412	23163733	peak_178	1.31239	+	23161412	23163733	0	2	10132	0,2189	ENSCHIG00000008174	790	1454	998	1809	1.16372	1.54669	0.26431	0.402652	0.222848
S100B	1	146237386	146240434	peak_142	0	-	146237386	146240434	0	2	141,84	0,2964	ENSCHIG00000021487	159	419	75	228	1.79446	2.32215	0.264834	NA	0.22282
PSMD7	18	38246315	38246890	peak_2544	1.41968	-	38246315	38246890	0	1	575	0	ENSCHIG00000018478	1510	4176	2748	7368	1.79243	2.12278	0.237175	0.373795	0.22239
ORC2	2	46416444	46418509	peak_188	0	+	46416444	46418509	0	2	11,39	0,2026	ENSCHIG00000021629	136	222	75	146	1.03106	1.6435	0.252957	NA	0.222246
NCOR1	19	33106715	33106840	peak_2668	1.32528	+	33106715	33106840	0	1	125	0	ENSCHIG00000009735	416	1033	546	1456	1.86458	2.22311	0.259347	0.399072	0.221852
AGTPBP1	8	78601366	78601416	peak_1189	0	-	78601366	78601416	0	1	50	0	ENSCHIG00000014953	115	337	70	249	1.83605	2.52251	0.241326	NA	0.220866
GNE	8	60183233	60183283	peak_1172	0	-	60183233	60183283	0	1	50	0	ENSCHIG00000026618	116	217	61	147	1.43819	2.07135	0.25188	NA	0.220661
ADORA2B	19	33164121	33164746	peak_2766	1.26728	-	33164121	33164746	0	1	625	0	ENSCHIG00000016712	308	880	146	477	2.13281	2.55814	0.276473	0.415442	0.220493
CNOT4	4	21212902	21213002	peak_509	0	+	21212902	21213002	0	1	100	0	ENSCHIG00000010955	81	160	33	85	1.06399	1.94063	0.209259	NA	0.219824
ACAA2	24	49627928	49628053	peak_3255	1.29575	-	49627928	49628053	0	1	125	0	ENSCHIG00000024466	301	730	398	902	1.32342	1.71069	0.268609	0.407325	0.219764
ROCK1	24	35435386	35435656	peak_3215	0	+	35435386	35435656	0	2	64111	0,159	ENSCHIG00000016132	148	344	66	190	1.52794	2.23232	0.240096	NA	0.219632
INTS14	10	88796091	88796366	peak_1373	0	+	88796091	88796366	0	1	275	0	ENSCHIG00000012971	222	508	71	196	1.67833	2.23176	0.264647	NA	0.219474
ZKSCAN5	25	37780367	37780792	peak_3437	1.29448	-	37780367	37780792	0	1	425	0	ENSCHIG00000024258	371	950	408	1080	1.74663	2.11689	0.269255	0.407682	0.219122
LIG4	12	2696029	2696229	peak_1648	0	+	2696029	2696229	0	1	200	0	ENSCHIG00000001019	101	308	82	284	1.99327	2.51423	0.272711	NA	0.218815
COG1	19	57306362	57306812	peak_2823	1.25932	-	57306362	57306812	0	1	450	0	ENSCHIG00000014490	592	962	320	583	1.22461	1.62064	0.278336	0.417741	0.217862
NAGLU	19	42268612	42269162	peak_2690	1.25246	+	42268612	42269162	0	1	550	0	ENSCHIG00000025669	340	857	104	308	1.94487	2.40496	0.279963	0.419733	0.217275
KAT5	29	44292032	44292459	peak_3666	0	+	44292032	44292459	0	2	56,44	0,383	ENSCHIG00000015445	166	275	52	111	1.32659	1.92229	0.263074	NA	0.217232
AEBP2	5	89082455	89082530	peak_719	0	-	89082455	89082530	0	1	75	0	ENSCHIG00000025547	30	138	12	127	2.3366	3.36413	0.191104	NA	0.216808
ZNF865	18	63651255	63680759	peak_2616	0	-	63651255	63680759	0	2	9,91	0,29413	ENSCHIG00000012252	116	292	63	268	1.44281	1.97604	0.273731	NA	0.216783
RASGRP3	11	15955372	15955497	peak_1483	0	+	15955372	15955497	0	1	125	0	ENSCHIG00000008963	105	185	38	91	1.33259	2.05047	0.241876	NA	0.216634
SHF	10	37924174	37924299	peak_1417	0	-	37924174	37924299	0	1	125	0	ENSCHIG00000012733	140	257	90	208	1.47811	2.03918	0.269567	NA	0.2166
DLG5	28	12108453	12108503	peak_3562	0	+	12108453	12108503	0	1	50	0	ENSCHIG00000000389	82	225	12	55	2.05878	3.02778	0.201364	NA	0.216347
ANKRD49	15	81003954	81004004	peak_2152	0	-	81003954	81004004	0	1	50	0	ENSCHIG00000015614	123	296	104	309	1.85179	2.39116	0.274949	NA	0.216243
SUPT6H	19	19958567	19958707	peak_2639	1.24161	+	19958567	19958707	0	1	140	0	ENSCHIG00000025101	440	730	249	466	1.26334	1.68081	0.283027	0.4229	0.216098
MTG2	13	54339181	54339256	peak_1881	0	-	54339181	54339256	0	1	75	0	ENSCHIG00000022564	63	133	22	73	1.59684	2.49189	0.21148	NA	0.215659
GEM	14	12151166	12151366	peak_1980	0	-	12151166	12151366	0	1	200	0	ENSCHIG00000008651	157	345	59	162	1.59009	2.19874	0.26273	NA	0.215554
ZNF687	3	100646018	100646318	peak_384	0	+	100646018	100646318	0	1	300	0	ENSCHIG00000011195	170	293	82	185	1.37413	1.98275	0.262821	NA	0.21554
FZR1	7	90181598	90181648	peak_910	1.23024	+	90181598	90181648	0	1	50	0	ENSCHIG00000014824	295	841	93	301	1.95866	2.37941	0.287313	0.426245	0.214293
PI4KB	3	100668790	100669440	peak_471	1.29808	-	100668790	100669440	0	1	650	0	ENSCHIG00000022898	877	1971	774	1836	1.74042	2.07447	0.26797	0.406668	0.214278
LRRFIP2	22	10342108	10342737	peak_2988	1.26728	+	10342108	10342737	0	2	6,44	0,585	ENSCHIG00000021299	485	1285	788	2144	1.82142	2.16993	0.276402	0.415442	0.213979
VCPIP1	14	51247874	51248024	peak_1942	0	+	51247874	51248024	0	1	150	0	ENSCHIG00000010272	97	261	84	258	1.81766	2.34719	0.279205	NA	0.213657
UTP25	16	72099360	72102026	peak_2264	1.22787	-	72099360	72102026	0	3	57,40,278	0,1387,2388	ENSCHIG00000021738	236	529	101	263	1.77425	2.22098	0.288296	0.426946	0.213568
TRMT44	6	114915693	114915768	peak_788	0	+	114915693	114915768	0	1	75	0	ENSCHIG00000019204	21	93	0	21	2.77357	6.6762	0.0254297	NA	0.213431
TSEN2	22	56589858	56589958	peak_3081	0	-	56589858	56589958	0	1	100	0	ENSCHIG00000013772	249	600	63	181	1.89097	2.36673	0.287745	NA	0.211987
PCBD1	28	18562457	18563627	peak_3577	1.28506	+	18562457	18563627	0	2	4396	0,774	ENSCHIG00000021110	1286	1825	1098	1578	0.950836	1.28208	0.27181	0.410355	0.211845
MPHOSPH10	21	26966400	26966850	peak_2897	1.23685	+	26966400	26966850	0	1	450	0	ENSCHIG00000023646	460	862	351	669	1.25829	1.62774	0.284677	0.424298	0.211582
USP31	25	20695769	20695844	peak_3383	0	-	20695769	20695844	0	1	75	0	ENSCHIG00000024035	66	167	36	126	1.87957	2.62215	0.243642	NA	0.211558
ZSWIM9	18	55950386	55955307	peak_2462	0	+	55950386	55955307	0	4	325,46,194,10	0,340,1665,4911	ENSCHIG00000017474	42	320	15	178	3.55153	4.42218	0.22294	NA	0.210921
BCORL1	LWLT01000027.1	24397109	24397159	peak_3780	0	+	24397109	24397159	0	1	50	0	ENSCHIG00000000071	106	234	22	71	1.72869	2.51839	0.236748	NA	0.210652
FAM193B	7	71588164	71594525	peak_894	1.21986	+	71588164	71594525	0	2	36464	0,5897	ENSCHIG00000024265	885	2118	347	928	1.85851	2.24573	0.291119	0.429325	0.210526
ZNF451	23	45612469	45612519	peak_3145	0	+	45612469	45612519	0	1	50	0	ENSCHIG00000017115	51	136	32	122	1.81318	2.65778	0.225559	NA	0.210444
ND1	MT	3466	3691	peak_3728	1.23685	+	3466	3691	0	1	225	0	ENSCHIG00000000006	341	1900	297	1594	2.75057	3.09653	0.285077	0.424298	0.210232
C21orf91	1	17838059	17861272	peak_10	0	+	17838059	17861272	0	2	57293	0,22920	ENSCHIG00000010676	79	235	36	134	1.86721	2.57444	0.252037	NA	0.210092
ICE1	20	67644314	67644839	peak_2877	1.20293	-	67644314	67644839	0	1	525	0	ENSCHIG00000024007	376	757	168	383	1.52519	1.94326	0.295868	0.434392	0.209922
YAE1	4	38877616	38879935	peak_514	1.21047	+	38877616	38879935	0	2	1424	0,1895	ENSCHIG00000016002	462	872	308	580	1.22273	1.59275	0.29389	0.432127	0.209534
LARP4B	13	45882166	45882366	peak_1766	1.22482	+	45882166	45882366	0	1	200	0	ENSCHIG00000013543	979	1982	810	1936	1.54569	2.04128	0.289903	0.42785	0.209515
MARCHF9	5	55048671	55048771	peak_697	0	-	55048671	55048771	0	1	100	0	ENSCHIG00000026496	86	261	47	182	2.02757	2.6233	0.27336	NA	0.209388
WDR18	7	66970877	66971227	peak_1003	1.22628	-	66970877	66971227	0	1	350	0	ENSCHIG00000008636	568	929	446	760	1.13177	1.50366	0.289103	0.427418	0.20929
MLEC	17	8184282	8184507	peak_2348	1.22628	-	8184282	8184507	0	1	225	0	ENSCHIG00000014459	483	770	383	653	1.20629	1.56772	0.28918	0.427418	0.209251
PFKP	13	44519905	44520055	peak_1869	0	-	44519905	44520055	0	1	150	0	ENSCHIG00000024946	210	408	110	262	1.53188	2.07147	0.284102	NA	0.209154
SLC30A1	16	70530051	70530101	peak_2203	0	+	70530051	70530101	0	1	50	0	ENSCHIG00000011934	48	135	26	117	1.90193	2.88045	0.203642	NA	0.208886
GATAD1	4	110832733	110832808	peak_576	0	-	110832733	110832808	0	1	75	0	ENSCHIG00000006633	134	253	54	124	1.35107	1.94553	0.274944	NA	0.208883
CDC37	7	94812589	94812639	peak_1046	1.25159	-	94812589	94812639	0	1	50	0	ENSCHIG00000000718	1157	1671	1269	1944	0.99508	1.32197	0.280342	0.419984	0.20808
S100A16	3	103378333	103378383	peak_476	1.27771	-	103378333	103378383	0	1	50	0	ENSCHIG00000026497	2018	2305	2389	2840	0.770797	1.08185	0.273493	0.412449	0.207614
SEMA4B	21	20907177	20907327	peak_2888	0	+	20907177	20907327	0	1	150	0	ENSCHIG00000021814	85	325	31	179	2.29762	3.24417	0.211564	NA	0.207555
MRPL58	19	55633803	55634421	peak_2820	1.24161	-	55633803	55634421	0	2	356,44	0,574	ENSCHIG00000018213	672	1179	668	1206	1.30221	1.62952	0.282832	0.4229	0.207493
SPOUT1	11	98831942	98831992	peak_1623	0	-	98831942	98831992	0	1	50	0	ENSCHIG00000010025	117	172	44	89	1.14767	1.84554	0.257348	NA	0.207473
MCFD2	11	28943471	28943821	peak_1578	1.20135	-	28943471	28943821	0	1	350	0	ENSCHIG00000021334	502	708	349	478	0.70357	1.076	0.29663	0.434867	0.207416
BTBD10	15	43044452	43048207	peak_2133	1.20215	-	43044452	43048207	0	2	311,39	0,3716	ENSCHIG00000026399	396	794	344	700	1.38861	1.75228	0.296246	0.434626	0.207137
TRAPPC3	3	11139518	11139618	peak_419	1.18239	-	11139518	11139618	0	1	100	0	ENSCHIG00000015948	227	527	101	260	1.70946	2.14465	0.301665	0.440622	0.20642
DNMBP	26	30819210	30819285	peak_3472	0	+	30819210	30819285	0	1	75	0	ENSCHIG00000012404	57	172	32	134	2.18371	2.88929	0.258485	NA	0.206057
PLEKHH3	19	42374526	42375113	peak_2788	0	-	42374526	42375113	0	2	24,26	0,561	ENSCHIG00000009375	161	371	55	182	1.71909	2.46259	0.250228	NA	0.20587
ABRAXAS1	6	98694305	98695178	peak_822	1.18209	-	98694305	98695178	0	2	412,88	0,785	ENSCHIG00000016630	206	522	153	417	1.68855	2.13375	0.302616	0.440714	0.205752
EIF1AD	29	44499114	44499801	peak_3718	1.18209	-	44499114	44499801	0	2	145,5	0,682	ENSCHIG00000013617	284	565	118	265	1.54112	1.97202	0.302489	0.440714	0.205713
LDLRAP1	2	8466742	8470382	peak_151	1.29931	+	8466742	8470382	0	3	2,35,113	0,1415,3527	ENSCHIG00000003548	264	665	142	476	1.93913	2.594	0.267527	0.40632	0.205405
SLC35B3	23	3190388	3190488	peak_3148	0	-	3190388	3190488	0	1	100	0	ENSCHIG00000018139	76	262	10	52	1.68779	2.81503	0.187883	NA	0.204841
TBPL1	9	59239936	59240086	peak_1249	0	+	59239936	59240086	0	1	150	0	ENSCHIG00000006206	88	265	35	131	1.89394	2.56619	0.265588	NA	0.204437
CIB1	21	20907187	20907337	peak_2951	0	-	20907187	20907337	0	1	150	0	ENSCHIG00000010453	79	318	28	173	2.38612	3.35046	0.211412	NA	0.204401
MBD3	7	66526858	66527003	peak_881	1.28506	+	66526858	66527003	0	1	145	0	ENSCHIG00000024579	1275	1946	1390	2227	1.16047	1.46583	0.271746	0.410355	0.204259
PSMC3	15	5731809	5732160	peak_2024	1.27555	+	5731809	5732160	0	2	84,16	0,335	ENSCHIG00000010249	2009	2516	2042	2626	0.880147	1.1812	0.274268	0.413067	0.20409
INPP5K	19	22423239	22423314	peak_2738	1.15761	-	22423239	22423314	0	1	75	0	ENSCHIG00000013342	138	421	154	539	2.22137	2.64005	0.310052	0.448254	0.203543
IKBIP	5	61469105	61469205	peak_709	0	-	61469105	61469205	0	1	100	0	ENSCHIG00000018224	128	260	43	100	1.2321	1.84377	0.279939	NA	0.203355
SRM	16	41067766	41070862	peak_2181	0	+	41067766	41070862	0	2	35,40	0,3056	ENSCHIG00000001308	73	341	18	118	2.74216	3.5059	0.252176	NA	0.203235
MRPS11	21	18774722	18775122	peak_2887	1.157	+	18774722	18775122	0	1	400	0	ENSCHIG00000022002	302	592	159	338	1.46377	1.87469	0.310494	0.448445	0.203071
CDC42EP1	5	108350776	108353838	peak_641	0	+	108350776	108353838	0	2	47,53	0,3009	ENSCHIG00000016846	171	333	46	112	1.54152	2.0982	0.29077	NA	0.202818
TRIM56	25	36509413	36509618	peak_3424	0	-	36509413	36509618	0	3	59,33,83	0,83,122	ENSCHIG00000016250	49	138	10	57	2.11541	3.33499	0.176355	NA	0.202801
ZNF613	18	58830411	58830921	peak_2474	0	+	58830411	58830921	0	1	510	0	ENSCHIG00000019650	180	503	69	247	1.8928	2.54377	0.271275	NA	0.202716
KCTD21	29	17338840	17339015	peak_3637	0	+	17338840	17339015	0	1	175	0	ENSCHIG00000010283	79	178	33	102	1.79242	2.47658	0.26752	NA	0.202128
DDX5	19	48272462	48274428	peak_2804	0	-	48272462	48274428	0	2	166,9	0,1957	ENSCHIG00000011800,ENSCHIG00000017524	154	349	87	206	1.34787	1.84077	0.303415	NA	0.201928
EPS8L2	29	45748122	45748172	peak_3720	0	-	45748122	45748172	0	1	50	0	ENSCHIG00000016042	38	105	5	36	1.81319	3.39479	0.139527	NA	0.201896
ARHGAP25	11	66914966	66915066	peak_1506	0	+	66914966	66915066	0	1	100	0	ENSCHIG00000025694	43	109	12	55	1.85613	2.98187	0.190108	NA	0.201805
USP36	19	52757575	52758650	peak_2706	1.15618	+	52757575	52758650	0	2	468182	0,893	ENSCHIG00000022760	696	1394	396	901	1.55567	1.97543	0.311917	0.448698	0.201365
ZSCAN26	23	19517484	19517846	peak_3113	0	+	19517484	19517846	0	1	362	0	ENSCHIG00000013045	153	412	71	223	1.84089	2.39073	0.295419	NA	0.201238
LCORL	6	37934778	37934853	peak_804	0	-	37934778	37934853	0	1	75	0	ENSCHIG00000019851	23	80	10	65	2.09242	3.38641	0.167038	NA	0.201198
TBC1D25	LWLT01000071.1	104748	104848	peak_3822	0	+	104748	104848	0	1	100	0	ENSCHIG00000024605	102	231	30	95	1.71292	2.43748	0.262138	NA	0.200315
SLC15A4	17	22849179	22849779	peak_2359	1.15618	-	22849179	22849779	0	1	600	0	ENSCHIG00000020472	670	1942	532	1660	1.94783	2.39885	0.312393	0.448698	0.200279
CCDC127	20	71742762	71752295	peak_2845	1.1686	+	71742762	71752295	0	2	45655	0,8878	ENSCHIG00000024092	556	1537	470	1373	2.04636	2.3809	0.306355	0.444853	0.20008
ASDURF	2	129853154	129853304	peak_228	0	+	129853154	129853304	0	1	150	0	ENSCHIG00000010415,ENSCHIG00000023155	120	219	50	103	0.885706	1.55419	0.273539	NA	0.199858
DPP7	11	106144066	106144341	peak_1550	0	+	106144066	106144341	0	1	275	0	ENSCHIG00000018221	114	296	35	121	1.86875	2.55151	0.27086	NA	0.199692
LRRC41	3	20954444	20954819	peak_425	1.19459	-	20954444	20954819	0	1	375	0	ENSCHIG00000027187	975	2076	440	987	1.65819	1.97134	0.298464	0.436911	0.199329
SIN3A	21	32893771	32893846	peak_2907	1.27771	+	32893771	32893846	0	1	75	0	ENSCHIG00000020724	279	732	112	400	1.98318	2.64618	0.27365	0.412449	0.199328
VIRMA	14	12408972	12409247	peak_1982	0	-	12408972	12409247	0	1	275	0	ENSCHIG00000015977	199	406	100	225	1.38549	1.86494	0.309516	NA	0.199091
TMEM126B	29	9348713	9348888	peak_3682	0	-	9348713	9348888	0	1	175	0	ENSCHIG00000013101	69	176	40	121	1.52659	2.20678	0.272664	NA	0.198942
AUTS2	25	29613336	29613561	peak_3417	0	-	29613336	29613561	0	1	225	0	ENSCHIG00000016565	66	228	15	96	1.99795	2.88727	0.232924	NA	0.198776
FGD5	22	57463067	57463242	peak_3085	0	-	57463067	57463242	0	1	175	0	ENSCHIG00000023792	128	408	57	260	2.03505	2.76031	0.263572	NA	0.19824
LARP1	7	44368143	44368843	peak_963	1.14069	-	44368143	44368843	0	1	700	0	ENSCHIG00000014414,ENSCHIG00000020455	1793	3044	1522	2791	1.36498	1.72363	0.316908	0.453542	0.197785
XPC	22	57991573	57992500	peak_3036	0	+	57991573	57992500	0	2	6119	0,808	ENSCHIG00000017709	116	219	49	119	1.46174	2.06286	0.290396	NA	0.197709
ZNF316	25	39324545	39325274	peak_3338	0	+	39324545	39325274	0	2	24,26	0,703	ENSCHIG00000024346	116	239	73	182	1.54924	2.06504	0.307217	NA	0.197704
SYNC	2	14749055	14749430	peak_257	1.13782	-	14749055	14749430	0	1	375	0	ENSCHIG00000022336	522	1187	557	1370	1.77072	2.12405	0.318227	0.454447	0.197555
CCNE1	18	41604581	41604681	peak_2419	0	+	41604581	41604681	0	1	100	0	ENSCHIG00000024742	33	89	5	32	1.64456	3.31157	0.1338	NA	0.19733
THAP9	6	98203171	98203421	peak_776	0	+	98203171	98203421	0	1	250	0	ENSCHIG00000016593	96	305	103	353	1.96597	2.468	0.3106	NA	0.197078
ZSCAN25	25	37693631	37693706	peak_3429	0	-	37693631	37693706	0	1	75	0	ENSCHIG00000023626	51	120	15	60	1.7657	2.76223	0.216762	NA	0.196149
SLC35E1	7	102296501	102296676	peak_1059	1.11988	-	102296501	102296676	0	1	175	0	ENSCHIG00000008462	278	605	245	594	1.73637	2.12938	0.324063	0.460132	0.196072
CHCHD1	28	15956984	15957084	peak_3612	1.14069	-	15956984	15957084	0	1	100	0	ENSCHIG00000000211	663	1115	375	680	1.3643	1.70289	0.316845	0.453542	0.195852
ZNF771	25	26505895	26506040	peak_3295	0	+	26505895	26506040	0	1	145	0	ENSCHIG00000018899	59	276	18	137	2.57597	3.48071	0.234837	NA	0.194943
MCPH1	27	39133724	39133799	peak_3553	0	-	39133724	39133799	0	1	75	0	ENSCHIG00000020863	76	183	18	66	1.73211	2.57135	0.247531	NA	0.194692
CGGBP1	1	34861302	34861402	peak_77	1.10795	-	34861302	34861402	0	1	100	0	ENSCHIG00000013576	507	1064	289	624	1.50001	1.85381	0.328391	0.463954	0.194436
SRSF4	2	11572698	11572848	peak_253	1.15287	-	11572698	11572848	0	1	150	0	ENSCHIG00000022096	232	697	73	220	1.56316	2.07507	0.313565	0.44973	0.194258
PPP4R3B	11	37890755	37890830	peak_1582	0	-	37890755	37890830	0	1	75	0	ENSCHIG00000010142	179	339	106	221	1.25835	1.76041	0.315466	NA	0.193771
ZKSCAN7	22	16216502	16217027	peak_3004	0	+	16216502	16217027	0	1	525	0	ENSCHIG00000021862	124	348	53	173	1.85908	2.4026	0.308539	NA	0.193683
SOCS4	10	35695535	35695860	peak_1416	0	-	35695535	35695860	0	1	325	0	ENSCHIG00000008618	45	146	18	86	2.03137	2.95474	0.232226	NA	0.193673
XYLT1	25	15733289	15741094	peak_3278	0	+	15733289	15741094	0	2	200,75	0,7730	ENSCHIG00000026646	92	229	60	186	1.93134	2.47421	0.309071	NA	0.193577
PEX13	11	43382482	43382607	peak_1495	0	+	43382482	43382607	0	1	125	0	ENSCHIG00000013394	147	321	132	305	1.45635	1.91968	0.325513	NA	0.19307
PXYLP1	1	127208258	127208733	peak_131	0	-	127208258	127208733	0	1	475	0	ENSCHIG00000025350	136	403	46	163	2.16356	2.66434	0.319092	NA	0.192825
TMEM218	29	27864507	27864607	peak_3688	0	-	27864507	27864607	0	1	100	0	ENSCHIG00000025499	49	243	8	60	2.5839	3.57593	0.229737	NA	0.192231
DHX33	19	25922591	25922738	peak_2649	0	+	25922591	25922738	0	1	147	0	ENSCHIG00000014722	50	138	8	41	2.0517	3.17836	0.204362	NA	0.192178
PPM1M	22	48737379	48737654	peak_3075	0	-	48737379	48737654	0	1	275	0	ENSCHIG00000012893	156	479	50	189	2.05788	2.66731	0.298036	NA	0.191825
JMJD1C	28	26244929	26245179	peak_3581	1.08992	+	26244929	26245179	0	1	250	0	ENSCHIG00000022251	264	457	176	299	1.01085	1.40204	0.334177	0.469788	0.191718
QRICH1	22	51002335	51002510	peak_3025	1.09074	+	51002335	51002510	0	1	175	0	ENSCHIG00000016705	329	585	248	469	1.34914	1.71113	0.333276	0.469519	0.191567
CRTC1	7	104314871	104316453	peak_948	0	+	104314871	104316453	0	2	53212	0,1370	ENSCHIG00000020510	266	409	127	222	1.19758	1.61675	0.333297	NA	0.190879
DNAJC7	19	41782732	41787215	peak_2787	1.12137	-	41782732	41787215	0	4	81,74,92,28	0,430,3529,4455	ENSCHIG00000026453	1738	2634	2074	3003	0.938116	1.24504	0.323496	0.459656	0.190857
STRAP	5	92612068	92612193	peak_721	1.13782	-	92612068	92612193	0	1	125	0	ENSCHIG00000022053	872	1156	768	912	0.520594	0.829771	0.318131	0.454447	0.190826
TRMT12	14	66409773	66409865	peak_1952	0	+	66409773	66409865	0	1	92	0	ENSCHIG00000016574	99	249	84	244	1.78602	2.29183	0.320789	NA	0.190814
DBR1	1	130533183	130533758	peak_49	1.08893	+	130533183	130533758	0	1	575	0	ENSCHIG00000026937	288	763	175	470	1.79392	2.14502	0.334643	0.470111	0.190457
TRIM3	15	35744502	35744677	peak_2124	1.10373	-	35744502	35744677	0	1	175	0	ENSCHIG00000021496	240	457	134	299	1.49396	1.95338	0.329821	0.465313	0.190119
LATS1	9	73822598	73822673	peak_1298	0	-	73822598	73822673	0	1	75	0	ENSCHIG00000026928	37	103	14	65	1.68349	2.83041	0.198143	NA	0.189797
TRMT10A	6	25336780	25336855	peak_755	0	+	25336780	25336855	0	1	75	0	ENSCHIG00000025147	79	186	29	87	1.54616	2.27194	0.276031	NA	0.189703
GPANK1	23	22328693	22329168	peak_3176	1.12137	-	22328693	22329168	0	1	475	0	ENSCHIG00000024637	937	1787	905	1834	1.55312	1.85976	0.32334	0.459656	0.189681
MGME1	13	37688137	37688337	peak_1751	0	+	37688137	37688337	0	1	200	0	ENSCHIG00000008100	96	237	41	130	1.70549	2.3707	0.28869	NA	0.189678
MRPS23	19	8259633	8260058	peak_2717	1.13188	-	8259633	8260058	0	1	425	0	ENSCHIG00000019692	1293	2251	1093	1852	1.16608	1.46317	0.32	0.456322	0.189055
SPOP	19	36663139	36663254	peak_2677	0	+	36663139	36663254	0	1	115	0	ENSCHIG00000016662	236	406	117	233	1.3673	1.82322	0.333335	NA	0.188707
ZNF644	3	68266564	68267396	peak_445	1.07106	-	68266564	68267396	0	2	475175	0,657	ENSCHIG00000018160	329	723	171	376	1.42909	1.82316	0.339772	0.475968	0.188677
GADD45GIP1	7	97983666	97983985	peak_933	1.09264	+	97983666	97983985	0	1	319	0	ENSCHIG00000017823	487	1171	339	867	1.83258	2.15218	0.332601	0.468902	0.188222
MMRN1	6	35218216	35218291	peak_802	0	-	35218216	35218291	0	1	75	0	ENSCHIG00000022636	32	79	9	40	1.3133	2.65728	0.173814	NA	0.18769
ZNF592	21	21730830	21731005	peak_2893	1.06662	+	21730830	21731005	0	1	175	0	ENSCHIG00000014764	152	398	123	362	1.83612	2.24069	0.342023	0.477437	0.187446
PABPC5	LWLT01000027.1	21266107	21266432	peak_3793	0	-	21266107	21266432	0	1	325	0	ENSCHIG00000019004	54	168	18	80	2.06596	2.89372	0.25951	NA	0.187158
CENPI	LWLT01000027.1	40479504	40479579	peak_3785	0	+	40479504	40479579	0	1	75	0	ENSCHIG00000010680	34	92	8	42	1.82188	3.11322	0.184395	NA	0.187096
TSHZ1	24	3417525	3417600	peak_3240	0	-	3417525	3417600	0	1	75	0	ENSCHIG00000016422	207	372	108	206	1.05612	1.5431	0.331259	NA	0.186507
SECISBP2	8	88523632	88523732	peak_1197	1.06271	-	88523632	88523732	0	1	100	0	ENSCHIG00000010657	291	426	198	321	1.1115	1.51895	0.344156	0.478731	0.186317
MSH6	11	29710567	29710717	peak_1491	0	+	29710567	29710717	0	1	150	0	ENSCHIG00000014129	192	607	57	190	1.96771	2.4163	0.340022	NA	0.185863
DNAJC1	13	22406080	22456913	peak_1844	1.05546	-	22406080	22456913	0	2	41,34	0,50799	ENSCHIG00000008531	226	382	170	301	1.13656	1.54873	0.346617	0.481143	0.185676
MEGF9	8	109741181	109741331	peak_1212	0	-	109741181	109741331	0	1	150	0	ENSCHIG00000027246	88	213	53	150	1.68961	2.23458	0.323862	NA	0.185352
ZFP2	7	106345481	106345606	peak_951	0	+	106345481	106345606	0	1	125	0	ENSCHIG00000010314	152	510	39	145	2.02853	2.55345	0.327221	NA	0.184974
PRKDC	14	62617193	62617343	peak_1949	0	+	62617193	62617343	0	1	150	0	ENSCHIG00000013822	152	380	46	147	1.91992	2.49848	0.316289	NA	0.18458
DNAJC17	10	66723180	66741603	peak_1354	1.0428	+	66723180	66741603	0	2	78,22	0,18401	ENSCHIG00000016432	308	533	149	272	1.2724	1.64	0.35163	0.485386	0.184504
PHPT1	LWLT01000184.1	50730	51411	peak_3838	1.08992	-	50730	51411	0	2	93107	0,574	ENSCHIG00000000366	738	2160	799	2466	2.16513	2.46737	0.334004	0.469788	0.184427
DAPK1	8	80671851	80671976	peak_1122	0	+	80671851	80671976	0	1	125	0	ENSCHIG00000013443	177	469	37	132	2.02614	2.66178	0.303666	NA	0.184322
PRR16	7	77452150	77452300	peak_900	0	+	77452150	77452300	0	1	150	0	ENSCHIG00000003497	61	231	6	45	2.49327	3.71598	0.201778	NA	0.184141
SCAF11	5	33844313	33844842	peak_598	1.0652	+	33844313	33844842	0	2	114147	0,382	ENSCHIG00000016618	524	945	407	693	1.13317	1.44412	0.342599	0.477905	0.183663
SENP5	1	71103955	71104055	peak_33	0	+	71103955	71104055	0	1	100	0	ENSCHIG00000012452	69	215	43	162	2.09165	2.67141	0.317018	NA	0.183498
CLN8	27	43377308	43377458	peak_3554	0	-	43377308	43377458	0	1	150	0	ENSCHIG00000021071	99	204	43	114	1.49153	2.09501	0.31228	NA	0.183002
MRPL16	15	500395	500820	peak_2012	1.11627	+	500395	500820	0	1	425	0	ENSCHIG00000012712	1176	3087	1223	3303	2.00409	2.27935	0.325339	0.461284	0.182472
MIDEAS	10	17970319	17970369	peak_1320	0	+	17970319	17970369	0	1	50	0	ENSCHIG00000025351	52	131	22	81	1.75986	2.54056	0.275922	NA	0.182449
NCK2	11	45494479	45494579	peak_1585	1.04761	-	45494479	45494579	0	1	100	0	ENSCHIG00000010383	527	917	334	670	1.36115	1.8134	0.349726	0.483768	0.182368
ANAPC15	15	31689929	31691165	peak_2041	1.06436	+	31689929	31691165	0	4	53,60,138,48	0,559,931,1188	ENSCHIG00000025108	2014	3436	2409	4102	1.25456	1.5428	0.343522	0.478184	0.181975
TRAP1	25	2913690	2916581	peak_3364	1.03879	-	2913690	2916581	0	3	102,73,75	0,271,2816	ENSCHIG00000020250	522	1254	322	828	1.86543	2.18559	0.352853	0.486737	0.181169
SNW1	10	14204753	14208988	peak_1307	1.02187	+	14204753	14208988	0	2	49126	0,4109	ENSCHIG00000009978	280	447	187	328	1.29115	1.6495	0.358257	0.492479	0.181111
EFNA4	3	104601933	104602463	peak_390	0	+	104601933	104602463	0	2	28122	0,408	ENSCHIG00000008609	167	309	80	183	1.51738	2.04512	0.334533	NA	0.1807
ANP32E	3	99754710	99754810	peak_464	1.03488	-	99754710	99754810	0	1	100	0	ENSCHIG00000002759	665	1269	488	883	1.20691	1.52007	0.354056	0.488056	0.180044
CASC3	19	40094572	40094622	peak_2688	0	+	40094572	40094622	0	1	50	0	ENSCHIG00000006338,ENSCHIG00000013161	220	322	124	203	1.08283	1.50899	0.354157	NA	0.179992
REXO1	7	66327456	66327556	peak_880	0	+	66327456	66327556	0	1	100	0	ENSCHIG00000021165	117	175	36	72	1.17704	1.82463	0.307863	NA	0.179928
PGBD2	7	67733654	67733779	peak_1005	0	-	67733654	67733779	0	1	125	0	ENSCHIG00000004584	38	116	8	49	2.17131	3.42282	0.199344	NA	0.179879
OSBPL5	29	49553679	49553779	peak_3680	0	+	49553679	49553779	0	1	100	0	ENSCHIG00000024291	122	211	44	99	1.30857	1.91697	0.317867	NA	0.179452
CEP164	15	54282289	54283613	peak_2141	0	-	54282289	54283613	0	3	36,78,61	0,268,1263	ENSCHIG00000010652	146	322	36	98	1.70901	2.24374	0.338648	NA	0.177648
POLR2A	19	26982361	26982436	peak_2657	0.996909	+	26982361	26982436	0	1	75	0	ENSCHIG00000027173	346	562	149	264	1.26716	1.62861	0.367296	0.501073	0.177107
AARS1	18	3059219	3059519	peak_2379	1.06436	+	3059219	3059519	0	1	300	0	ENSCHIG00000015632	1127	1965	1366	2387	1.29956	1.58096	0.343452	0.478184	0.177085
PAXX	11	104474512	104474659	peak_1644	0	-	104474512	104474659	0	2	40,10	0,137	ENSCHIG00000007613	91	195	58	158	1.71502	2.285	0.329635	NA	0.176929
EYA3	2	10583046	10587520	peak_251	0.996393	-	10583046	10587520	0	2	56,44	0,4430	ENSCHIG00000026543	268	549	132	277	1.43666	1.80077	0.368426	0.501252	0.176594
MFAP1	21	54936368	54937409	peak_2969	1.05163	-	54936368	54937409	0	3	44,109,47	0,147,994	ENSCHIG00000013829	922	1835	569	1118	1.4738	1.74874	0.348267	0.482421	0.176575
TAF1B	11	87269009	87272658	peak_1609	0	-	87269009	87272658	0	2	315,60	0,3589	ENSCHIG00000013783	150	306	70	153	1.25524	1.76054	0.345774	NA	0.176505
LRRC14	14	81510172	81510347	peak_1964	0	+	81510172	81510347	0	1	175	0	ENSCHIG00000012108	96	245	21	73	1.89731	2.57707	0.307787	NA	0.176082
RFX5	3	100690084	100690209	peak_472	0	-	100690084	100690209	0	1	125	0	ENSCHIG00000020616	121	227	55	133	1.47766	2.08278	0.323461	NA	0.175945
CCDC18	3	70360877	70363270	peak_348	0	+	70360877	70363270	0	3	1,144,30	0,663,2363	ENSCHIG00000008731	123	256	45	105	1.27354	1.84533	0.33231	NA	0.175923
UTP11	3	12849476	12849551	peak_309	0.99261	+	12849476	12849551	0	1	75	0	ENSCHIG00000008534	227	457	207	464	1.62557	2.00203	0.370015	0.502568	0.17581
GCDH	7	98031054	98031454	peak_1055	0.996909	-	98031054	98031454	0	1	400	0	ENSCHIG00000008032	394	1231	614	1941	2.08494	2.42222	0.367537	0.501073	0.175688
PSD3	27	6991368	6991518	peak_3535	0	-	6991368	6991518	0	1	150	0	ENSCHIG00000022134	44	105	10	43	1.81611	2.89408	0.231536	NA	0.174346
PKD1L3	18	40368956	40370944	peak_2413	0	+	40368956	40370944	0	3	9,211,30	0,1310,1958	ENSCHIG00000022103	157	392	74	200	1.72186	2.15614	0.365706	NA	0.174009
ACP5	7	95774277	95774452	peak_1049	0	-	95774277	95774452	0	1	175	0	ENSCHIG00000014322	49	238	24	177	2.8365	3.67659	0.27571	NA	0.173705
SLC1A5	18	54906480	54906530	peak_2577	0.975521	-	54906480	54906530	0	1	50	0	ENSCHIG00000020955	315	809	94	267	1.97388	2.34279	0.376101	0.508556	0.173512
SLC35A5	1	57106866	57107291	peak_19	0.986901	+	57106866	57107291	0	1	425	0	ENSCHIG00000019339	262	496	123	243	1.30319	1.6897	0.372129	0.50456	0.173093
PPM1K	6	36977485	36980796	peak_761	0	+	36977485	36980796	0	2	11,89	0,3222	ENSCHIG00000015686	138	349	100	295	1.74704	2.31139	0.337639	NA	0.172873
KCNN2	10	97815476	97815526	peak_1464	0	-	97815476	97815526	0	1	50	0	ENSCHIG00000005327	145	407	41	151	2.0516	2.69159	0.320456	NA	0.172695
RLIM	LWLT01000021.1	8164673	8164848	peak_3739	0	+	8164673	8164848	0	1	175	0	ENSCHIG00000019610	75	256	61	240	2.17647	2.70683	0.348485	NA	0.1723
FBXL5	6	111071363	111071738	peak_835	0.996415	-	111071363	111071738	0	1	375	0	ENSCHIG00000011040	739	1248	598	952	1.07236	1.35758	0.367916	0.501244	0.172287
PIM2	LWLT01000100.1	105287	105612	peak_3827	0.97231	-	105287	105612	0	1	325	0	ENSCHIG00000010677,ENSCHIG00000024079	438	1237	118	365	2.09959	2.45865	0.378047	0.509689	0.172242
GNA12	25	41457999	41458441	peak_3345	0.967438	+	41457999	41458441	0	1	442	0	ENSCHIG00000024235	462	907	264	567	1.58024	1.9345	0.380275	0.511413	0.171973
CCDC124	7	103562958	103566761	peak_943	1.04509	+	103562958	103566761	0	2	129,96	0,3707	ENSCHIG00000018622	930	1964	1199	2564	1.50768	1.76508	0.350826	0.484614	0.171686
SLC35C1	15	7133419	7133669	peak_2098	0	-	7133419	7133669	0	1	250	0	ENSCHIG00000021201	132	424	27	119	2.29171	2.96609	0.315009	NA	0.171504
SETD6	18	27646781	27647006	peak_2403	0	+	27646781	27647006	0	1	225	0	ENSCHIG00000008456,ENSCHIG00000021788	142	374	107	316	1.83337	2.29656	0.365079	NA	0.171411
PRPF31	18	64849072	64849197	peak_2617	0.96449	-	64849072	64849197	0	1	125	0	ENSCHIG00000021020	361	560	183	309	1.24998	1.60538	0.382086	0.51246	0.171059
SNRNP25	25	65173	66951	peak_3264	0.996393	+	65173	66951	0	5	42,91,106,75,36	0,487,780,1244,1742	ENSCHIG00000002314	1011	1733	777	1313	1.26331	1.53015	0.368301	0.501252	0.171024
RIMKLB	5	100156497	100156697	peak_629	0	+	100156497	100156697	0	1	200	0	ENSCHIG00000022916	75	215	14	50	1.38704	2.23438	0.27759	NA	0.170841
PCED1B	5	32573380	32573430	peak_681	0	-	32573380	32573430	0	1	50	0	ENSCHIG00000003911	24	65	3	26	2.04997	3.95318	0.143006	NA	0.170483
PPIL6	9	28019330	28019380	peak_1232	0	+	28019330	28019380	0	1	50	0	ENSCHIG00000003703,ENSCHIG00000016425	40	261	3	49	3.34912	4.871	0.19072	NA	0.169845
SLU7	7	38604803	38605762	peak_846	0.961514	+	38604803	38605762	0	2	136239	0,720	ENSCHIG00000013793	383	841	352	758	1.46407	1.78699	0.384376	0.513518	0.169807
DPCD	26	29322747	29331180	peak_3496	0	-	29322747	29331180	0	2	73,64	0,8369	ENSCHIG00000020911	230	365	95	169	1.2414	1.65225	0.378583	NA	0.169601
PACSIN3	15	5912326	5912776	peak_2027	0.97231	+	5912326	5912776	0	1	450	0	ENSCHIG00000007034	2338	4731	2958	6294	1.62235	1.93547	0.378018	0.509689	0.169536
ZNF217	13	80665491	80665591	peak_1915	0	-	80665491	80665591	0	1	100	0	ENSCHIG00000015816	51	130	22	86	1.96593	2.79133	0.285418	NA	0.169287
CHMP6	19	51033825	51034520	peak_2814	0	-	51033825	51034520	0	2	6144	0,551	ENSCHIG00000002880	263	399	116	195	1.21981	1.59591	0.385025	NA	0.169134
PPFIBP2	15	37360892	37361092	peak_2049	0.96491	+	37360892	37361092	0	1	200	0	ENSCHIG00000020623,ENSCHIG00000024217	234	562	135	368	1.89511	2.28933	0.3812	0.51231	0.169012
TMEM250	11	103071324	103071374	peak_1635	0	-	103071324	103071374	0	1	50	0	ENSCHIG00000010273	26	79	8	52	2.06644	3.39909	0.198408	NA	0.168906
FBH1	13	10698824	10699074	peak_1729	0.959041	+	10698824	10699074	0	1	250	0	ENSCHIG00000016303	219	408	134	276	1.47108	1.84481	0.385605	0.514399	0.168773
LETM1	6	115828937	115829718	peak_837	0.98638	-	115828937	115829718	0	2	150,75	0,706	ENSCHIG00000019054	673	1198	633	1161	1.44698	1.71641	0.372518	0.504743	0.168766
PCBP1	11	68141054	68141154	peak_1510	0.994927	+	68141054	68141154	0	1	100	0	ENSCHIG00000007923	1155	1820	1518	2381	1.17353	1.43999	0.369054	0.501761	0.168752
FBXW4	26	29223196	29223721	peak_3470	1.17699	+	29223196	29223721	0	1	525	0	ENSCHIG00000018380	28	430	27	653	4.15188	4.89812	0.303909	0.442273	0.168672
OSBPL2	13	54273185	54273510	peak_1880	0.944022	-	54273185	54273510	0	1	325	0	ENSCHIG00000021852	378	692	272	534	1.48416	1.8112	0.391211	0.519782	0.167996
ZFC3H1	5	1053528	1053603	peak_662	0	-	1053528	1053603	0	1	75	0	ENSCHIG00000020097	165	331	43	82	0.700747	1.21285	0.361663	NA	0.167265
CCP110	25	16988887	16988937	peak_3279	0	+	16988887	16988937	0	1	50	0	ENSCHIG00000021623	27	104	11	71	2.28798	3.41255	0.232448	NA	0.167244
OSBPL8	5	5629075	5629150	peak_663	0	-	5629075	5629150	0	1	75	0	ENSCHIG00000010416	94	232	29	81	1.39376	2.05033	0.325912	NA	0.166757
VPS39	10	65507433	65508769	peak_1353	0	+	65507433	65508769	0	2	67,58	0,1278	ENSCHIG00000014810	213	362	129	237	1.24743	1.64232	0.38923	NA	0.166165
HEY2	9	12798374	12798499	peak_1275	0	-	12798374	12798499	0	1	125	0	ENSCHIG00000026965	33	147	4	36	2.4903	3.88706	0.203965	NA	0.166111
TRIM33	3	91631337	91631412	peak_453	0	-	91631337	91631412	0	1	75	0	ENSCHIG00000012017	58	170	46	166	1.9566	2.59108	0.334116	NA	0.165894
CCDC77	5	106249703	106249973	peak_638	0	+	106249703	106249973	0	2	116,59	0,211	ENSCHIG00000013708	208	466	81	203	1.58966	2.05106	0.374643	NA	0.165587
PGAP4	8	90990064	90990139	peak_1200	0	-	90990064	90990139	0	1	75	0	ENSCHIG00000008870	81	232	16	72	2.15143	3.00718	0.286091	NA	0.165247
TTF1	11	101925888	101926038	peak_1633	0.936084	-	101925888	101926038	0	1	150	0	ENSCHIG00000016211	176	394	154	361	1.57594	1.95482	0.393896	0.52265	0.165246
PSMD5	8	109906627	109906777	peak_1215	0	-	109906627	109906777	0	1	150	0	ENSCHIG00000021228	115	296	35	94	1.40598	1.95525	0.356861	NA	0.164594
SRBD1	11	27637154	27637204	peak_1577	0	-	27637154	27637204	0	1	50	0	ENSCHIG00000016535	34	73	5	25	1.69415	3.15472	0.191335	NA	0.164196
GARS1	4	54560548	54560748	peak_524	0.919912	+	54560548	54560748	0	1	200	0	ENSCHIG00000016912	340	893	202	522	1.66139	2.0148	0.399934	0.528541	0.164087
CACTIN	7	90247469	90248886	peak_1026	0.919912	-	90247469	90248886	0	3	134,96,170	0,594,1247	ENSCHIG00000026750	386	557	184	284	1.1423	1.46834	0.399112	0.528541	0.163925
CEP63	1	134335944	134336044	peak_135	0	-	134335944	134336044	0	1	100	0	ENSCHIG00000026357	76	168	46	119	1.5176	2.0794	0.356077	NA	0.163658
KLHL15	LWLT01000021.1	46034695	46034820	peak_3748	0	+	46034695	46034820	0	1	125	0	ENSCHIG00000021632	79	216	59	179	1.80523	2.29458	0.374507	NA	0.163411
SLC39A10	2	51650946	51651046	peak_267	0	-	51650946	51651046	0	1	100	0	ENSCHIG00000013836	51	177	11	55	2.06964	2.99824	0.27652	NA	0.162607
ARHGAP24	6	101277355	101277705	peak_777	0.964676	+	101277355	101277705	0	1	350	0	ENSCHIG00000022792	530	1401	212	669	2.01072	2.47729	0.381688	0.512394	0.16239
SEPHS1	13	27346363	27346438	peak_1848	0	-	27346363	27346438	0	1	75	0	ENSCHIG00000027098	161	274	60	118	1.35041	1.80649	0.384828	NA	0.162166
DR1	3	70457231	70457406	peak_349	0.907625	+	70457231	70457406	0	1	175	0	ENSCHIG00000020958	344	805	204	470	1.62305	1.92314	0.403623	0.533062	0.162143
CASP8AP2	9	47663856	47663906	peak_1286	0	-	47663856	47663906	0	1	50	0	ENSCHIG00000018023	81	227	17	58	1.69936	2.39236	0.32605	NA	0.161922
SURF1	11	103666173	103666820	peak_1642	0.919912	-	103666173	103666820	0	4	70,82,163,10	0,173,396,637	ENSCHIG00000005972	509	1035	349	734	1.6446	1.91922	0.399719	0.528541	0.1618
EARS2	25	21143117	21143242	peak_3386	0	-	21143117	21143242	0	1	125	0	ENSCHIG00000022512	96	168	38	84	1.4148	1.97983	0.359959	NA	0.161349
INPP5A	26	754143	754568	peak_3477	0.961514	-	754143	754568	0	1	425	0	ENSCHIG00000016158	972	1620	910	1453	1.17575	1.42368	0.384414	0.513518	0.1613
CHRNE	19	26294475	26294625	peak_2651	0.945165	+	26294475	26294625	0	1	150	0	ENSCHIG00000021805	200	567	73	243	2.12695	2.57421	0.39064	0.51937	0.160943
ZNF655	25	37733374	37733724	peak_3436	0	-	37733374	37733724	0	1	350	0	ENSCHIG00000025621	160	384	99	238	1.54975	1.93653	0.399921	NA	0.160922
HS6ST1	2	132310851	132310976	peak_298	0	-	132310851	132310976	0	1	125	0	ENSCHIG00000016130	107	249	56	155	1.74857	2.24449	0.378169	NA	0.160752
ZNF263	25	2628764	2628814	peak_3272	0	+	2628764	2628814	0	1	50	0	ENSCHIG00000021225	116	364	30	107	2.06115	2.56369	0.378182	NA	0.16031
AAR2	13	64934293	64934368	peak_1814	0	+	64934293	64934368	0	1	75	0	ENSCHIG00000021208	126	244	58	135	1.58084	2.06254	0.383243	NA	0.160233
HSP90AA1	21	66205294	66205394	peak_2976	0.892922	-	66205294	66205394	0	1	100	0	ENSCHIG00000022121	431	789	288	681	1.04813	1.35933	0.409743	0.538522	0.160147
RPUSD4	29	28891745	28891845	peak_3690	0	-	28891745	28891845	0	1	100	0	ENSCHIG00000009975	109	238	79	196	1.70001	2.11941	0.397407	NA	0.16014
ZNF7	14	81594592	81595567	peak_2010	0.896026	-	81594592	81595567	0	1	975	0	ENSCHIG00000008847	612	1377	371	855	1.7293	2.01666	0.408235	0.537365	0.159873
HEY1	14	39090040	39091594	peak_1937	0	+	39090040	39091594	0	2	17633	0,921	ENSCHIG00000021515	200	486	84	223	1.89425	2.25521	0.409354	NA	0.159448
ZNF408	15	6332566	6332691	peak_2096	0	-	6332566	6332691	0	1	125	0	ENSCHIG00000025346	71	199	28	101	1.874	2.4653	0.357167	NA	0.159131
CCDC130	7	97274895	97275045	peak_1054	0	-	97274895	97275045	0	1	150	0	ENSCHIG00000013694	218	402	138	274	1.37336	1.71964	0.412981	NA	0.158888
SIX1	10	30373626	30373676	peak_1337	1.31639	+	30373626	30373676	0	1	50	0	ENSCHIG00000024896	577	1532	658	2794	1.77065	2.75724	0.26277	0.401539	0.158433
ZNF786	4	8443576	8443851	peak_504	0	+	8443576	8443851	0	1	275	0	ENSCHIG00000011676	94	237	48	143	1.94929	2.41965	0.38992	NA	0.158087
CMTR2	18	40960732	40960782	peak_2417	0	+	40960732	40960782	0	1	50	0	ENSCHIG00000008526	47	115	21	69	1.6126	2.39736	0.31173	NA	0.158082
MUL1	2	3844590	3844765	peak_239	0	-	3844590	3844765	0	1	175	0	ENSCHIG00000020760	210	358	112	215	1.37995	1.79377	0.404513	NA	0.157766
RIF1	2	91537270	91537370	peak_214	0	+	91537270	91537370	0	1	100	0	ENSCHIG00000020327	59	152	15	55	1.67851	2.53347	0.296574	NA	0.157568
QSOX2	11	103150551	103151051	peak_1636	0.881414	-	103150551	103151051	0	1	500	0	ENSCHIG00000014232	236	559	107	276	1.78797	2.14661	0.413758	0.542835	0.157535
SREK1IP1	20	14737360	14751080	peak_2828	0	+	14737360	14751080	0	3	80,73,197	0,11255,13523	ENSCHIG00000013531	159	425	92	263	1.61914	2.12209	0.383092	NA	0.15747
CTR9	15	40463512	40466239	peak_2058	0.873138	+	40463512	40466239	0	2	70427	0,2300	ENSCHIG00000011919	423	816	226	454	1.56583	1.8549	0.417734	0.545958	0.156884
KLHL12	16	78419297	78419422	peak_2208	0	+	78419297	78419422	0	1	125	0	ENSCHIG00000013996	204	395	115	227	1.28697	1.68652	0.40981	NA	0.156824
RMND1	9	75781021	75781071	peak_1301	0	-	75781021	75781071	0	1	50	0	ENSCHIG00000013571	57	132	19	57	1.52789	2.28644	0.321355	NA	0.156756
MCM3AP	1	145935216	145935591	peak_141	0.866049	-	145935216	145935591	0	1	375	0	ENSCHIG00000025098	337	692	255	524	1.51372	1.80687	0.421447	0.548647	0.156478
PCNX4	10	30874698	30874848	peak_1412	0	-	30874698	30874848	0	1	150	0	ENSCHIG00000027192	145	382	44	124	1.64325	2.13703	0.387154	NA	0.156327
ADAR	3	104166805	104166880	peak_479	0	-	104166805	104166880	0	1	75	0	ENSCHIG00000017156	136	288	38	97	1.70657	2.20076	0.388445	NA	0.156152
DOLK	11	98914528	98914903	peak_1624	0.872071	-	98914528	98914903	0	1	375	0	ENSCHIG00000013790	183	541	95	297	2.07089	2.4259	0.418648	0.546362	0.156118
POP1	14	16139306	16139531	peak_1924	0	+	16139306	16139531	0	1	225	0	ENSCHIG00000017066	37	221	6	60	3.17998	4.14228	0.287882	NA	0.155716
DAP3	3	105070834	105070884	peak_392	0	+	105070834	105070884	0	1	50	0	ENSCHIG00000017638	165	443	68	193	1.82701	2.23384	0.411089	NA	0.155046
CCM2L	13	60851958	60852108	peak_1795	0	+	60851958	60852108	0	1	150	0	ENSCHIG00000019648	122	307	47	138	1.70691	2.24692	0.378146	NA	0.154924
DEK	23	11002874	11008151	peak_3158	0.897281	-	11002874	11008151	0	4	24110102164	0,1508,1842,5113	ENSCHIG00000026737	1408	2636	1300	2353	1.38572	1.63297	0.407609	0.536898	0.154631
GPATCH1	18	44593175	44596121	peak_2422	0	+	44593175	44596121	0	3	112,98,65	0,1871,2881	ENSCHIG00000019626	138	300	71	164	1.49768	1.9241	0.407537	NA	0.154619
EXOSC4	14	81188154	81188204	peak_1960	0	+	81188154	81188204	0	1	50	0	ENSCHIG00000021121	99	378	15	76	2.53605	3.16374	0.359129	NA	0.154067
ZBTB34	11	97197029	97197129	peak_1531	0	+	97197029	97197129	0	1	100	0	ENSCHIG00000025301	41	91	10	40	1.72209	2.80865	0.258942	NA	0.154055
FAF2	7	72620330	72627156	peak_1016	0.857788	-	72620330	72627156	0	3	348144108	0,5979,6718	ENSCHIG00000022380	372	894	174	416	1.69229	1.9909	0.426149	0.551798	0.154039
YTHDC2	10	98792071	98792321	peak_1465	0	-	98792071	98792321	0	1	250	0	ENSCHIG00000026651	228	387	95	148	0.766107	1.14861	0.418523	NA	0.15361
ATG2A	29	43542194	43542394	peak_3711	0	-	43542194	43542394	0	1	200	0	ENSCHIG00000017021	218	570	77	226	1.72842	2.09474	0.423028	NA	0.153516
CEP162	9	52502850	52503450	peak_1247	0.860287	+	52502850	52503450	0	1	600	0	ENSCHIG00000013232	218	629	127	373	1.90971	2.27157	0.42376	0.550843	0.153447
MAP1A	21	54782594	54782694	peak_2919	0	+	54782594	54782694	0	1	100	0	ENSCHIG00000016473	178	449	54	170	1.86308	2.40716	0.379131	NA	0.153441
DNAJC10	2	122506920	122507095	peak_225	0.853194	+	122506920	122507095	0	1	175	0	ENSCHIG00000003443	402	752	230	409	1.10774	1.44283	0.42783	0.553558	0.153208
BOLA1	3	99453777	99454126	peak_374	0.851133	+	99453777	99454126	0	1	349	0	ENSCHIG00000023087	485	1339	279	807	2.01458	2.32186	0.429795	0.554349	0.152941
FAN1	21	26980804	26981204	peak_2899	0.872639	+	26980804	26981204	0	1	400	0	ENSCHIG00000021105	564	1051	574	1015	1.3037	1.55439	0.418208	0.546147	0.152876
ANGPTL2	11	97399084	97399134	peak_1618	0	-	97399084	97399134	0	1	50	0	ENSCHIG00000023162	146	342	70	189	1.76438	2.20332	0.408431	NA	0.152506
DUSP4	27	19940263	19940413	peak_3523	0	+	19940263	19940413	0	1	150	0	ENSCHIG00000011289	69	148	20	57	1.5649	2.26469	0.342415	NA	0.152329
CLDN12	4	112800769	112800819	peak_580	0	-	112800769	112800819	0	1	50	0	ENSCHIG00000000615	17	66	1	22	2.57458	5.28903	0.13537	NA	0.151928
RAB3A	7	103780005	103780380	peak_1065	0	-	103780005	103780380	0	1	375	0	ENSCHIG00000007327	179	480	78	227	2.02614	2.37728	0.42964	NA	0.151766
UBXN1	29	41336818	41337596	peak_3705	0.860287	-	41336818	41337596	0	4	60,52,192,46	0,162,308,732	ENSCHIG00000006820	1905	4171	2996	6700	1.73941	1.99588	0.424629	0.550843	0.151683
DRC1	11	72852221	72860824	peak_1600	0	-	72852221	72860824	0	2	70,5	0,8598	ENSCHIG00000001933	113	208	66	131	1.27662	1.71768	0.412571	NA	0.151018
IP6K1	22	50553127	50553453	peak_3021	0	+	50553127	50553453	0	2	40235	0,91	ENSCHIG00000025216	161	531	58	215	2.25916	2.65782	0.422616	NA	0.150673
IQCE	25	41531851	41535618	peak_3346	0.837061	+	41531851	41535618	0	4	23,105,91,6	0,1647,2838,3761	ENSCHIG00000017381	342	505	174	271	1.09791	1.40958	0.436246	0.559783	0.150662
UBAP2	8	75182149	75183760	peak_1186	0.867055	-	75182149	75183760	0	2	22,78	0,1533	ENSCHIG00000023488	649	1410	961	2008	1.54707	1.79767	0.420382	0.548265	0.150648
TPR	16	66042665	66044757	peak_2260	0.836221	-	66042665	66044757	0	2	22,28	0,2064	ENSCHIG00000014240	256	425	240	385	1.05669	1.37083	0.4368	0.560109	0.150535
SMAD1	17	58194796	58194846	peak_2321	0.853194	+	58194796	58194846	0	1	50	0	ENSCHIG00000011281	347	602	172	336	1.42577	1.80141	0.428066	0.553558	0.150501
PCDHGC4	7	58016303	58016353	peak_972	0	-	58016303	58016353	0	1	50	0	ENSCHIG00000018689	21	67	3	27	1.99026	3.82623	0.169918	NA	0.150309
ITPR2	5	82172959	82173009	peak_626	0	+	82172959	82173009	0	1	50	0	ENSCHIG00000016600	159	413	58	165	1.88934	2.30248	0.419964	NA	0.150276
BPTF	19	48593173	48593373	peak_2806	0	-	48593173	48593373	0	1	200	0	ENSCHIG00000012772	235	479	92	207	1.59213	1.97091	0.428452	NA	0.150042
DDB2	15	5871010	5873226	peak_2094	0.832471	-	5871010	5873226	0	3	38,143,69	0,1690,2147	ENSCHIG00000021645	443	860	202	410	1.55864	1.85369	0.438557	0.561567	0.149775
MPV17L2	7	103780000	103780375	peak_945	0	+	103780000	103780375	0	1	375	0	ENSCHIG00000025758	179	480	78	227	2.03443	2.38107	0.435489	NA	0.149687
HDAC11	22	58338441	58338591	peak_3089	0	-	58338441	58338591	0	1	150	0	ENSCHIG00000010417	184	378	66	154	1.44426	1.86508	0.421787	NA	0.148894
RNMT	24	43830847	43835561	peak_3221	0.839798	+	43830847	43835561	0	2	308,42	0,4672	ENSCHIG00000000428	264	486	178	311	1.16357	1.47247	0.434874	0.558722	0.148779
CHCHD4	22	58025001	58025126	peak_3037	0	+	58025001	58025126	0	1	125	0	ENSCHIG00000018477	209	391	110	227	1.49653	1.87548	0.431913	NA	0.148538
ARVCF	LWLT01000035.1	553176	553226	peak_3807	0	-	553176	553226	0	1	50	0	ENSCHIG00000015252	240	417	153	265	1.12244	1.47105	0.437636	NA	0.148534
SEMA4C	11	2738984	2739109	peak_1554	0	-	2738984	2739109	0	1	125	0	ENSCHIG00000017412,ENSCHIG00000022775	25	255	1	35	3.77233	5.77219	0.219644	NA	0.148171
HYAL2	22	50104843	50105043	peak_3018	0.85288	+	50104843	50105043	0	1	200	0	ENSCHIG00000008049	476	1042	277	671	1.73938	2.1378	0.428666	0.553678	0.147965
SETD2	22	52508716	52511793	peak_3030	0.84011	+	52508716	52511793	0	3	3120602	0,733,2475	ENSCHIG00000018558	719	1637	497	1071	1.60372	1.85141	0.434254	0.558601	0.147943
SYNRG	19	13465908	13475071	peak_2723	0.814619	-	13465908	13475071	0	2	140635	0,8528	ENSCHIG00000018157	310	779	174	437	1.80231	2.09284	0.446254	0.568559	0.147914
ND4L	MT	11252	11545	peak_3734	0.812361	+	11252	11545	0	1	293	0	ENSCHIG00000000027,ENSCHIG00000000028	611	1498	381	896	1.62194	1.90693	0.447527	0.569449	0.147764
ZNF175	18	58565404	58566029	peak_2471	0.841264	+	58565404	58566029	0	1	625	0	ENSCHIG00000020876	199	554	128	369	1.83726	2.21383	0.433589	0.558155	0.147735
PHB	19	36851625	36852275	peak_2679	0.860287	+	36851625	36852275	0	1	650	0	ENSCHIG00000012405	1265	3075	966	2277	1.79051	2.03035	0.424459	0.550843	0.147526
ANKLE2	17	26723889	26723989	peak_2363	0	-	26723889	26723989	0	1	100	0	ENSCHIG00000023875	76	188	43	122	1.74068	2.24893	0.40144	NA	0.147321
HNRNPK	8	77010102	77010177	peak_1188	0	-	77010102	77010177	0	1	75	0	ENSCHIG00000014738	23	66	4	26	1.75354	3.33593	0.200514	NA	0.146815
ZNF34	14	81623906	81626709	peak_1966	0.810186	+	81623906	81626709	0	4	19,111,40,380	0,412,1793,2423	ENSCHIG00000017722	454	916	251	514	1.51506	1.80855	0.448489	0.570308	0.146467
LRRC8B	3	66915443	66915543	peak_342	0	+	66915443	66915543	0	1	100	0	ENSCHIG00000026111	35	96	11	46	1.79302	2.74441	0.296008	NA	0.146464
TNRC18	25	39790602	39790702	peak_3342	0	+	39790602	39790702	0	1	100	0	ENSCHIG00000015061	253	370	132	213	1.17272	1.52808	0.44187	NA	0.14642
TMEM87B	11	191370	191420	peak_1551	0	-	191370	191420	0	1	50	0	ENSCHIG00000023036	122	208	32	57	0.56562	1.16982	0.376178	NA	0.146341
KLF10	14	20404709	20405156	peak_1989	0.834369	-	20404709	20405156	0	2	116,34	0,413	ENSCHIG00000017034	624	1293	814	1625	1.53802	1.77926	0.437644	0.560828	0.146224
AKAP8L	7	100958414	100960227	peak_1058	0.7991	-	100958414	100960227	0	5	88,64,71,150,127	0,913,1345,1446,1686	ENSCHIG00000005712	810	1365	509	883	1.36631	1.63854	0.454037	0.574708	0.144711
ZNF140	17	27027083	27027358	peak_2367	0.7991	-	27027083	27027358	0	1	275	0	ENSCHIG00000012363	210	522	181	435	1.67185	1.97931	0.454555	0.574708	0.144511
USP21	3	111786164	111786339	peak_399	0	+	111786164	111786339	0	1	175	0	ENSCHIG00000018217	188	299	94	163	1.16158	1.52448	0.445227	NA	0.144446
JAK2	8	39246386	39246710	peak_1162	0	-	39246386	39246710	0	2	62,13	0,311	ENSCHIG00000003903	80	199	65	170	1.64472	2.08688	0.426152	NA	0.143967
GPATCH3	2	9652067	9652142	peak_245	0	-	9652067	9652142	0	1	75	0	ENSCHIG00000024245	54	178	40	160	2.31403	2.83282	0.407226	NA	0.143564
BICD2	8	84022108	84022208	peak_1195	0.793304	-	84022108	84022208	0	1	100	0	ENSCHIG00000022062	470	740	328	497	1.05959	1.32391	0.457547	0.577021	0.142795
ZNF609	10	57660363	57661802	peak_1349	0.788579	+	57660363	57661802	0	2	204346	0,1093	ENSCHIG00000018695	346	720	232	501	1.67341	1.95147	0.459526	0.578914	0.142604
CPTP	16	49700376	49701065	peak_2247	0.788167	-	49700376	49701065	0	2	523,27	0,662	ENSCHIG00000013079	305	909	186	584	2.19395	2.48771	0.460055	0.57908	0.142566
HNRNPU	16	30944316	30944366	peak_2173	0.802283	+	30944316	30944366	0	1	50	0	ENSCHIG00000004900	813	2748	396	1368	2.10091	2.33965	0.452397	0.573441	0.14238
SUGP2	7	104545977	104546102	peak_1067	0.7991	-	104545977	104546102	0	1	125	0	ENSCHIG00000000571	508	883	246	427	1.3544	1.61228	0.454441	0.574708	0.142146
CORO1A	25	26040629	26040679	peak_3398	0.785577	-	26040629	26040679	0	1	50	0	ENSCHIG00000021644	417	732	182	338	1.41206	1.72006	0.461466	0.58012	0.141739
TMA16	6	2364887	2369962	peak_792	0.78516	-	2364887	2369962	0	3	237,43,95	0,1906,4980	ENSCHIG00000014354	378	601	213	330	1.03883	1.33722	0.461891	0.580288	0.141602
CEP170	16	32504525	32504700	peak_2174	0	+	32504525	32504700	0	1	175	0	ENSCHIG00000026612	113	333	66	232	1.95171	2.49994	0.402976	NA	0.140857
TIMP3	5	70130949	70131049	peak_618	0.731995	+	70130949	70131049	0	1	100	0	ENSCHIG00000022544	552	1308	806	1885	1.67872	1.99157	0.486813	0.602071	0.140768
MYO9B	7	102886742	102886942	peak_939	0	+	102886742	102886942	0	1	200	0	ENSCHIG00000011652	133	401	29	106	2.14857	2.64635	0.419443	NA	0.140294
NOTCH2	3	97176002	97176052	peak_461	0	-	97176002	97176052	0	1	50	0	ENSCHIG00000022464	249	559	77	189	1.78901	2.14012	0.45728	NA	0.140143
PIP5K1C	7	90255521	90256296	peak_1028	0.78562	-	90255521	90256296	0	1	775	0	ENSCHIG00000022491	190	558	91	284	2.12301	2.45749	0.46116	0.580103	0.140033
ZNF593	2	9026904	9027197	peak_153	0.773424	+	9026904	9027197	0	2	63137	0,156	ENSCHIG00000011277	292	502	138	254	1.40174	1.71724	0.465959	0.585027	0.13952
LARS1	7	53126149	53126249	peak_864	0	+	53126149	53126249	0	1	100	0	ENSCHIG00000014949	144	295	80	165	1.22665	1.67578	0.436234	NA	0.139052
SMKR1	4	26736774	26736824	peak_546	0	-	26736774	26736824	0	1	50	0	ENSCHIG00000008143	28	82	5	33	2.14079	3.5349	0.235878	NA	0.138728
SUPV3L1	28	20088921	20089396	peak_3614	0.764919	-	20088921	20089396	0	1	475	0	ENSCHIG00000000074	296	1031	161	541	2.16961	2.45738	0.469603	0.588487	0.138694
SLC25A14	LWLT01000027.1	34111268	34111318	peak_3795	0	-	34111268	34111318	0	1	50	0	ENSCHIG00000000242	28	101	4	27	2.14372	3.44029	0.257141	NA	0.138597
AKAP8	7	100929481	100934753	peak_1057	0.765507	-	100929481	100934753	0	3	1,117,57	0,1869,5215	ENSCHIG00000008591	328	475	198	292	1.05277	1.34926	0.468819	0.588247	0.138538
TMEM267	20	31329706	31329756	peak_2835	0	+	31329706	31329756	0	1	50	0	ENSCHIG00000007411	39	118	9	42	1.92622	2.89149	0.307721	NA	0.138526
TRIP11	21	56150586	56150861	peak_2972	0	-	56150586	56150861	0	1	275	0	ENSCHIG00000023977	37	94	6	26	1.44637	2.65619	0.263647	NA	0.138276
RNF111	10	51915740	51915840	peak_1343	0	+	51915740	51915840	0	1	100	0	ENSCHIG00000023723	157	316	120	244	1.43986	1.77608	0.467529	NA	0.137807
TTLL4	2	29112278	29112353	peak_262	0	-	29112278	29112353	0	1	75	0	ENSCHIG00000022274	93	213	61	160	1.7573	2.19744	0.440627	NA	0.137694
MRPL41	11	105784502	105784602	peak_1647	0.750132	-	105784502	105784602	0	1	100	0	ENSCHIG00000011407	391	1285	130	438	2.274	2.54422	0.475929	0.594549	0.137639
TJAP1	23	31787100	31787200	peak_3190	0	-	31787100	31787200	0	1	100	0	ENSCHIG00000021772	224	393	84	162	1.43881	1.79349	0.46424	NA	0.13705
SCNM1	3	100513813	100514613	peak_383	0.749455	+	100513813	100514613	0	2	118,57	0,743	ENSCHIG00000014264	697	1210	664	1169	1.396	1.65842	0.476462	0.594828	0.136732
KIAA0232	6	113545009	113545084	peak_786	0	+	113545009	113545084	0	1	75	0	ENSCHIG00000018335	78	278	55	211	2.09678	2.58993	0.427898	NA	0.13665
MNS1	10	49239780	49239905	peak_1425	0	-	49239780	49239905	0	1	125	0	ENSCHIG00000011779	48	131	20	68	1.76943	2.4654	0.373312	NA	0.136337
CYB5D2	19	24521497	24522382	peak_2646	0.750132	+	24521497	24522382	0	2	159214	0,671	ENSCHIG00000008546	490	789	268	433	1.27401	1.52171	0.475551	0.594549	0.136256
PARS2	3	29251357	29251457	peak_431	0	-	29251357	29251457	0	1	100	0	ENSCHIG00000004850	44	112	13	49	1.93539	2.74507	0.345988	NA	0.136196
KANSL1L	2	37921977	37922202	peak_182	0	+	37921977	37922202	0	1	225	0	ENSCHIG00000025531	33	103	18	77	1.95419	2.76315	0.344682	NA	0.135918
TIGD6	7	49104009	49104059	peak_862	0	+	49104009	49104059	0	1	50	0	ENSCHIG00000026767	23	75	9	51	2.23061	3.28419	0.295557	NA	0.135679
FKBP15	8	102113239	102113539	peak_1204	0.741944	-	102113239	102113539	0	1	300	0	ENSCHIG00000027102	353	771	133	302	1.7423	2.01749	0.480455	0.597933	0.135527
SHCBP1L	16	62572739	62572789	peak_2254	0	-	62572739	62572789	0	1	50	0	ENSCHIG00000022982	13	43	2	22	1.74188	3.99988	0.157349	NA	0.135505
ZNF212	4	8337188	8337588	peak_543	0.740225	-	8337188	8337588	0	1	400	0	ENSCHIG00000015040	221	536	155	403	1.60677	1.89275	0.481329	0.598646	0.13549
FKBP8	7	104116578	104116803	peak_1066	0.80817	-	104116578	104116803	0	1	225	0	ENSCHIG00000013446	1482	3131	1278	2688	1.47891	1.70102	0.449404	0.571106	0.135432
CSKMT	29	41329136	41329486	peak_3650	0	+	41329136	41329486	0	1	350	0	ENSCHIG00000011409	100	197	30	72	1.55401	2.07513	0.422727	NA	0.135281
UBE2Z	19	37242821	37242896	peak_2775	0.734523	-	37242821	37242896	0	1	75	0	ENSCHIG00000003883	354	581	190	312	1.26804	1.52933	0.485532	0.601017	0.134862
ZNF518B	6	105775414	105776264	peak_825	0.737678	-	105775414	105776264	0	1	850	0	ENSCHIG00000007609	287	941	187	606	2.16096	2.43775	0.48302	0.599704	0.134855
ZBTB46	13	53321763	53321813	peak_1779	0	+	53321763	53321813	0	1	50	0	ENSCHIG00000027256	61	151	19	63	1.67039	2.31581	0.390483	NA	0.134491
ARSI	7	48778113	48778338	peak_859	0	+	48778113	48778338	0	1	225	0	ENSCHIG00000006882	86	257	15	57	2.1622	2.74002	0.408497	NA	0.134485
TBCEL	15	50643238	50643363	peak_2135	0	-	50643238	50643363	0	1	125	0	ENSCHIG00000018085	94	204	33	85	1.46407	2.03602	0.410996	NA	0.133481
ADRA1D	13	50288212	50288407	peak_1773	0	+	50288212	50288407	0	1	195	0	ENSCHIG00000000576	42	104	9	35	1.90022	2.7888	0.335783	NA	0.133027
SH3PXD2A	26	27593589	27593852	peak_3463	1.23685	+	27593589	27593852	0	1	263	0	ENSCHIG00000012501	336	1165	173	1111	2.41391	3.52277	0.285113	0.424298	0.132974
SPPL2B	7	89341443	89341518	peak_903	0	+	89341443	89341518	0	1	75	0	ENSCHIG00000018686	81	306	12	59	2.34257	2.94816	0.410009	NA	0.132821
ARHGAP32	29	31656220	31656345	peak_3691	0	-	31656220	31656345	0	1	125	0	ENSCHIG00000018341	37	144	5	34	2.4023	3.44832	0.310025	NA	0.132732
SSH1	17	6923934	6924034	peak_2342	0	-	6923934	6924034	0	1	100	0	ENSCHIG00000011891	94	184	33	79	1.5764	2.09074	0.431017	NA	0.132061
ATRIP	22	51465622	51465697	peak_3079	0	-	51465622	51465697	0	1	75	0	ENSCHIG00000024255	61	164	19	66	1.94048	2.54391	0.408053	NA	0.131895
SYF2	2	8219061	8222268	peak_242	0.748142	-	8219061	8222268	0	5	41,99,91,118,101	0,821,2177,2582,3106	ENSCHIG00000020874	945	1780	1117	1923	1.27634	1.48644	0.477257	0.59537	0.131754
AHCTF1	16	29056821	29057296	peak_2172	0.720461	+	29056821	29057296	0	1	475	0	ENSCHIG00000023392	525	1076	323	606	1.36696	1.60004	0.491332	0.606904	0.131204
CILP2	7	104967211	104967261	peak_949	0	+	104967211	104967261	0	1	50	0	ENSCHIG00000016599,ENSCHIG00000022695	35	90	7	32	1.82342	2.90051	0.301124	NA	0.131145
IL33	8	38403676	38408319	peak_1161	0	-	38403676	38408319	0	2	75100	0,4543	ENSCHIG00000020304	69	219	31	108	1.9774	2.47641	0.438971	NA	0.130957
CABYR	24	32862632	32862957	peak_3250	0	-	32862632	32862957	0	1	325	0	ENSCHIG00000009351	132	319	54	141	1.72005	2.13561	0.463655	NA	0.130624
ALDH4A1	2	2263062	2263112	peak_236	0	-	2263062	2263112	0	1	50	0	ENSCHIG00000016155	49	149	29	111	2.18871	2.75714	0.420146	NA	0.130272
GCC1	4	28302745	28302970	peak_512	0	+	28302745	28302970	0	1	225	0	ENSCHIG00000013724	58	141	21	67	1.90356	2.51232	0.410179	NA	0.130024
DLGAP4	13	65199044	65200155	peak_1818	0.708528	+	65199044	65200155	0	2	41219	0,892	ENSCHIG00000022363	648	1182	522	972	1.47175	1.73913	0.499112	0.611944	0.129468
NR1H2	18	57562174	57562249	peak_2470	0	+	57562174	57562249	0	1	75	0	ENSCHIG00000027007	43	137	31	117	2.10159	2.64985	0.427463	NA	0.129417
ZNF182	LWLT01000021.1	16729005	16729055	peak_3760	0	-	16729005	16729055	0	1	50	0	ENSCHIG00000012157	34	108	10	44	1.89622	2.7711	0.344304	NA	0.129318
FKBPL	23	22699720	22699895	peak_3183	0	-	22699720	22699895	0	1	175	0	ENSCHIG00000006792	73	161	23	72	1.75857	2.47342	0.382465	NA	0.128926
SNAPC4	11	103253423	103253498	peak_1637	0	-	103253423	103253498	0	1	75	0	ENSCHIG00000013796	65	161	17	60	1.64881	2.35081	0.387383	NA	0.128627
NEPRO	1	57490386	57490686	peak_85	0	-	57490386	57490686	0	1	300	0	ENSCHIG00000014382	109	351	55	177	1.99501	2.36447	0.481248	NA	0.12819
MEF2C	7	22123147	22181051	peak_845	0.696193	+	22123147	22181051	0	3	31,87,57	0,2256,57847	ENSCHIG00000016206	722	1548	681	1440	1.63527	1.88938	0.506818	0.617199	0.128039
TSPYL2	LWLT01000221.1	23574	23624	peak_3846	0.698017	+	23574	23624	0	1	50	0	ENSCHIG00000014932	479	1015	340	711	1.49283	1.7743	0.504625	0.616419	0.127942
PHLDB1	15	53063235	53063435	peak_2137	0	-	53063235	53063435	0	1	200	0	ENSCHIG00000020326	198	429	112	264	1.41746	1.71109	0.501282	NA	0.127925
SEC16A	11	103304308	103304458	peak_1638	0	-	103304308	103304458	0	1	150	0	ENSCHIG00000020286	133	330	38	104	1.78378	2.21472	0.466191	NA	0.127826
C5orf63	7	83739759	83739909	peak_1021	0	-	83739759	83739909	0	1	150	0	ENSCHIG00000023331	164	339	86	175	1.41632	1.73904	0.492579	NA	0.127412
FUT11	28	15971691	15973655	peak_3613	0.715546	-	15971691	15973655	0	2	148427	0,1537	ENSCHIG00000000250,ENSCHIG00000000319	317	1008	145	481	2.18681	2.50715	0.495215	0.608975	0.127383
OGFRL1	14	92078107	92078432	peak_1973	0	+	92078107	92078432	0	1	325	0	ENSCHIG00000021433	69	245	39	158	2.43598	2.85324	0.471874	NA	0.127326
HM13	13	60456056	60456106	peak_1791	0	+	60456056	60456106	0	1	50	0	ENSCHIG00000027045	60	186	13	53	2.11822	2.79517	0.397114	NA	0.127322
NR2C1	5	24497058	24497283	peak_667	0.700912	-	24497058	24497283	0	1	225	0	ENSCHIG00000014160	241	515	133	258	1.30027	1.58931	0.503303	0.615183	0.127233
DYRK1B	18	50270220	50270295	peak_2552	0.697127	-	50270220	50270295	0	1	75	0	ENSCHIG00000013926	199	520	224	605	1.98593	2.2549	0.505782	0.616799	0.126969
RNF214	15	54380795	54415032	peak_2142	0.697127	-	54380795	54415032	0	5	33,89,97,140,41	0,624,912,29945,34196	ENSCHIG00000001400	541	1036	551	961	1.28415	1.51195	0.505869	0.616799	0.126819
ZNF527	18	48251572	48255595	peak_2440	0	+	48251572	48255595	0	2	5445	0,3578	ENSCHIG00000013920	121	328	39	106	1.73074	2.12346	0.479589	NA	0.126725
UMPS	1	68956150	68956274	peak_28	0	+	68956150	68956274	0	1	124	0	ENSCHIG00000025149	223	403	120	214	1.30254	1.58951	0.506843	NA	0.126234
FBXO21	17	13274657	13281995	peak_2353	0.688321	-	13274657	13281995	0	2	384,41	0,7297	ENSCHIG00000013377	752	1353	441	797	1.45381	1.69774	0.510657	0.620576	0.125616
NAB1	2	130861937	130862037	peak_229	0	+	130861937	130862037	0	1	100	0	ENSCHIG00000022201	93	193	36	90	1.62759	2.12294	0.451574	NA	0.125597
MYBBP1A	19	24829195	24829932	peak_2746	0.71641	-	24829195	24829932	0	2	574,1	0,736	ENSCHIG00000018222	973	1940	647	1263	1.5902	1.78982	0.494247	0.60861	0.125593
EPHA4	2	26145546	26145596	peak_179	0	+	26145546	26145596	0	1	50	0	ENSCHIG00000025019	39	106	7	30	1.92849	2.87322	0.339944	NA	0.125118
DDX19A	18	2980421	2983647	peak_2521	0	-	2980421	2983647	0	2	37188	0,3038	ENSCHIG00000020418	136	330	79	198	1.74242	2.10238	0.495354	NA	0.124594
UQCC2	23	40848428	40848528	peak_3139	0.676571	+	40848428	40848528	0	1	100	0	ENSCHIG00000009060	846	1174	646	893	1.08443	1.30441	0.516595	0.625651	0.123816
UHRF2	8	38243624	38243699	peak_1160	0	-	38243624	38243699	0	1	75	0	ENSCHIG00000015113	47	122	21	66	1.7529	2.36586	0.421384	NA	0.123663
COG2	28	72236	72311	peak_3555	0.675605	+	72236	72311	0	1	75	0	ENSCHIG00000007135	401	637	222	358	1.25498	1.51225	0.517572	0.62607	0.123539
ZBTB39	5	55757222	55757397	peak_602	0	+	55757222	55757397	0	1	175	0	ENSCHIG00000001253	80	224	48	152	2.09345	2.49765	0.483333	NA	0.123479
POP4	18	41426011	41426111	peak_2418	0	+	41426011	41426111	0	1	100	0	ENSCHIG00000016743	33	117	6	33	2.27717	3.21208	0.347699	NA	0.123463
GPR4	18	54242761	54242911	peak_2570	0	-	54242761	54242911	0	1	150	0	ENSCHIG00000005655	55	176	11	49	2.19841	2.92666	0.393142	NA	0.123173
CDC42EP4	19	57243934	57243984	peak_2711	0	+	57243934	57243984	0	1	50	0	ENSCHIG00000010755	71	240	15	69	2.01697	2.5797	0.438456	NA	0.123156
RBSN	22	57167082	57167357	peak_3034	0.675073	+	57167082	57167357	0	1	275	0	ENSCHIG00000019361	217	540	134	340	1.77989	2.05099	0.518078	0.626301	0.123156
CCDC107	8	59651667	59652024	peak_1107	0.675605	+	59651667	59652024	0	2	26248	0,109	ENSCHIG00000015321	168	429	148	376	1.855	2.12687	0.517484	0.62607	0.123099
SIAH2	1	116971544	116971919	peak_47	1.16042	+	116971544	116971919	0	1	375	0	ENSCHIG00000015530	549	1341	370	1597	1.86782	2.96648	0.309116	0.447383	0.122109
UBAP1	8	75417047	75417147	peak_1118	0.662525	+	75417047	75417147	0	1	100	0	ENSCHIG00000016510	356	755	410	833	1.57231	1.80592	0.523241	0.631772	0.121852
C6orf132	23	32970033	32970140	peak_3130	0	+	32970033	32970140	0	2	48,2	0,105	ENSCHIG00000025468	72	147	18	49	1.65948	2.28435	0.422457	NA	0.121659
ARMH3	26	29095302	29095377	peak_3467	0	+	29095302	29095377	0	1	75	0	ENSCHIG00000021008,ENSCHIG00000023969	61	145	21	59	1.61833	2.20419	0.434536	NA	0.120874
ZNF26	17	27129110	27129260	peak_2368	0	-	27129110	27129260	0	1	150	0	ENSCHIG00000016356	42	127	9	36	1.76504	2.59042	0.373807	NA	0.120544
FLNB	22	43120074	43120149	peak_3070	0	-	43120074	43120149	0	1	75	0	ENSCHIG00000015995	99	185	44	97	1.51625	1.96707	0.476742	NA	0.120421
CAMK2N1	2	3829603	3831539	peak_238	0	-	3829603	3831539	0	2	321,54	0,1882	ENSCHIG00000013189	108	251	63	150	1.61311	1.96837	0.507146	NA	0.120317
KANK1	8	43626422	43626622	peak_1164	0.667767	-	43626422	43626622	0	1	200	0	ENSCHIG00000018134	217	462	168	378	1.69442	1.99612	0.521026	0.62948	0.120047
ADARB1	1	144991227	144991627	peak_54	0	+	144991227	144991627	0	1	400	0	ENSCHIG00000018259	74	310	44	189	2.47408	2.83848	0.505212	NA	0.119824
ERCC1	18	54077061	54078036	peak_2569	0.651873	-	54077061	54078036	0	1	975	0	ENSCHIG00000025635	593	1496	394	971	1.94565	2.14673	0.528186	0.636453	0.118911
STX10	7	97818017	97818092	peak_932	0	+	97818017	97818092	0	1	75	0	ENSCHIG00000018262	95	276	29	96	2.16009	2.57724	0.492543	NA	0.118338
SHROOM2	LWLT01000021.1	60917959	60918034	peak_3750	0	+	60917959	60918034	0	1	75	0	ENSCHIG00000020188	31	75	5	23	1.8894	3.03816	0.31629	NA	0.117647
PCDHB7	7	58227554	58227654	peak_975	0	-	58227554	58227654	0	1	100	0	ENSCHIG00000023375	11	71	1	23	2.97766	5.20236	0.216161	NA	0.117378
ARHGAP22	28	2926786	2933230	peak_3561	0	+	2926786	2933230	0	2	106229	0,6215	ENSCHIG00000016720	100	327	49	183	2.33372	2.73342	0.500616	NA	0.11718
XXYLT1	1	72236443	72236518	peak_35	0	+	72236443	72236518	0	1	75	0	ENSCHIG00000024502	153	505	31	114	2.33591	2.7088	0.507539	NA	0.117148
EPM2AIP1	22	10428972	10429522	peak_2989	0.651873	+	10428972	10429522	0	1	550	0	ENSCHIG00000006585	221	684	92	284	2.07021	2.3718	0.528401	0.636453	0.117028
ZBED4	5	118260383	118260533	peak_659	0	+	118260383	118260533	0	1	150	0	ENSCHIG00000004793	88	234	25	79	1.77502	2.23862	0.481579	NA	0.116859
RALBP1	24	41983787	41985585	peak_3217	0.653298	+	41983787	41985585	0	2	26449	0,1349	ENSCHIG00000015737	696	1355	681	1232	1.42707	1.618	0.527238	0.635825	0.116568
POLR1G	18	54077071	54077944	peak_2459	0.637452	+	54077071	54077944	0	1	873	0	ENSCHIG00000022038	472	1276	333	883	2.04874	2.25365	0.535976	0.642847	0.116547
C19orf44	7	102254890	102254990	peak_937	0	+	102254890	102254990	0	1	100	0	ENSCHIG00000023160	76	220	14	52	2.15465	2.73725	0.44839	NA	0.116056
GNL3	22	48083710	48083760	peak_3072	0.620956	-	48083710	48083760	0	1	50	0	ENSCHIG00000022181	312	571	297	503	1.2638	1.48528	0.546726	0.65024	0.115783
PIN4	LWLT01000021.1	9797500	9806045	peak_3751	0.643581	-	9797500	9806045	0	4	159,120,74,22	0,769,5900,8523	ENSCHIG00000014397	702	1338	532	918	1.30689	1.50054	0.533381	0.640122	0.115677
PNMA1	10	17992866	17993016	peak_1323	0	+	17992866	17993016	0	1	150	0	ENSCHIG00000005409	53	133	16	51	1.86334	2.472	0.441039	NA	0.115671
HPS5	29	25778287	25778362	peak_3643	0	+	25778287	25778362	0	1	75	0	ENSCHIG00000009350	65	149	19	50	1.47962	2.05716	0.449952	NA	0.115437
ZNF32	28	215091	215241	peak_3597	0.632059	-	215091	215241	0	1	150	0	ENSCHIG00000021099	613	901	559	750	0.943429	1.14408	0.539284	0.645255	0.115053
C2orf49	11	9132519	9132644	peak_1480	0.616717	+	9132519	9132644	0	1	125	0	ENSCHIG00000011684	262	554	263	523	1.51072	1.73547	0.549186	0.652153	0.114169
SAYSD1	23	35849260	35849435	peak_3133	0	+	35849260	35849435	0	1	175	0	ENSCHIG00000018533	43	167	18	86	2.56597	3.08864	0.470329	NA	0.114001
JMJD4	7	105325406	105325456	peak_1073	0	-	105325406	105325456	0	1	50	0	ENSCHIG00000001908	84	198	58	145	1.78813	2.13308	0.525346	NA	0.113914
ATG101	5	27505740	27505890	peak_676	0.610205	-	27505740	27505890	0	1	150	0	ENSCHIG00000017209	150	611	197	808	2.64031	2.88652	0.553174	0.655104	0.113448
WFIKKN1	25	481649	481724	peak_3267	0	+	481649	481724	0	1	75	0	ENSCHIG00000010710	34	276	3	43	3.54257	4.59883	0.356818	NA	0.113237
LEMD3	5	47961365	47961415	peak_691	0	-	47961365	47961415	0	1	50	0	ENSCHIG00000013303	42	143	23	95	2.38212	2.89424	0.475924	NA	0.11315
AASDH	6	72329427	72329752	peak_811	0	-	72329427	72329752	0	1	325	0	ENSCHIG00000022349	90	197	38	85	1.34596	1.78941	0.496693	NA	0.112884
DES	2	28460220	28460320	peak_260	0.610205	-	28460220	28460320	0	1	100	0	ENSCHIG00000008416	6506	34976	25844	131315	2.87572	3.10699	0.553785	0.655104	0.112869
OGN	8	83787427	83787477	peak_1192	0	-	83787427	83787477	0	1	50	0	ENSCHIG00000016330	120	369	26	83	1.5621	2.14002	0.452965	NA	0.112653
ALDH16A1	18	56934159	56934271	peak_2464	0	+	56934159	56934271	0	1	112	0	ENSCHIG00000022106	74	160	28	71	1.5708	2.03725	0.490658	NA	0.11245
TIPARP	1	110484771	110484871	peak_124	0	-	110484771	110484871	0	1	100	0	ENSCHIG00000018721	109	291	108	275	1.74709	2.06232	0.53863	NA	0.112254
RCL1	8	39520991	39521141	peak_1163	0	-	39520991	39521141	0	1	150	0	ENSCHIG00000012407	122	337	74	211	1.85678	2.21309	0.527004	NA	0.111657
PHLPP2	18	40618229	40618429	peak_2415	0	+	40618229	40618429	0	1	200	0	ENSCHIG00000021763	61	183	13	51	2.13026	2.77248	0.441106	NA	0.111487
KANK4	3	37619491	37619541	peak_434	0	-	37619491	37619541	0	1	50	0	ENSCHIG00000026610	26	119	2	21	2.79686	4.22318	0.303308	NA	0.111171
ABL1	11	100463263	100463363	peak_1542	0	+	100463263	100463363	0	1	100	0	ENSCHIG00000021749	81	159	35	78	1.49675	1.94785	0.500048	NA	0.1105
FAM50A	LWLT01000684.1	25526	27905	peak_3848	0.59768	-	25526	27905	0	5	19,77,149,100,55	0,43,1741,2126,2324	ENSCHIG00000002986	891	1683	841	1560	1.51337	1.73826	0.560944	0.660816	0.110379
NISCH	22	48479382	48479557	peak_3074	0.625034	-	48479382	48479557	0	1	175	0	ENSCHIG00000017539	266	697	73	204	1.93292	2.24846	0.542569	0.648405	0.110141
THUMPD2	11	21904293	21904393	peak_1573	0	-	21904293	21904393	0	1	100	0	ENSCHIG00000013921	82	173	25	62	1.63071	2.11656	0.490221	NA	0.109891
HDHD3	8	102339705	102340130	peak_1205	0	-	102339705	102340130	0	1	425	0	ENSCHIG00000001998	65	270	17	83	2.67303	3.1279	0.502951	NA	0.10971
AP5Z1	25	40040581	40040631	peak_3447	0	-	40040581	40040631	0	1	50	0	ENSCHIG00000016014	76	158	22	56	1.67659	2.18782	0.484376	NA	0.109265
CACNG1	19	62284196	62284246	peak_2713	0.624935	+	62284196	62284246	0	1	50	0	ENSCHIG00000010972	100	506	84	603	2.45904	2.78884	0.543015	0.648449	0.107114
DST	23	44922433	44922508	peak_3211	0.576099	-	44922433	44922508	0	1	75	0	ENSCHIG00000025774	371	740	405	793	1.56377	1.76533	0.572669	0.670775	0.107
CCDC92	17	19427151	19427226	peak_2358	0	-	19427151	19427226	0	1	75	0	ENSCHIG00000013573	53	184	25	115	2.00074	2.42789	0.517421	NA	0.106883
JARID2	23	8844410	8848939	peak_3100	0	+	8844410	8848939	0	2	41334	0,4195	ENSCHIG00000007119	176	430	98	249	1.89129	2.16551	0.564833	NA	0.106764
RBM18	11	92707855	92708030	peak_1610	0.576099	-	92707855	92708030	0	1	175	0	ENSCHIG00000026444	211	516	201	452	1.63993	1.87052	0.573454	0.670775	0.106674
EXOSC2	11	100449517	100449567	peak_1541	0	+	100449517	100449567	0	1	50	0	ENSCHIG00000021398	98	171	34	68	1.39689	1.81933	0.518863	NA	0.106522
TMEM63B	23	31167222	31167472	peak_3186	0	-	31167222	31167472	0	1	250	0	ENSCHIG00000010295	135	395	40	121	2.10572	2.41334	0.566591	NA	0.106487
TNS2	5	26656079	26656179	peak_672	0.591035	-	26656079	26656179	0	1	100	0	ENSCHIG00000005570,ENSCHIG00000012380	3005	4618	4041	5351	0.914167	1.09004	0.565206	0.663867	0.10618
NRROS	1	70915493	70915618	peak_30	0	+	70915493	70915618	0	1	125	0	ENSCHIG00000011433	27	94	12	63	2.41961	3.21984	0.409976	NA	0.105782
PDS5A	6	59473081	59486268	peak_806	0.565267	-	59473081	59486268	0	3	329,353,18	0,8619,13169	ENSCHIG00000026126	680	1477	436	841	1.45424	1.66125	0.580806	0.67583	0.105724
SART1	29	44473648	44474179	peak_3670	0.571204	+	44473648	44474179	0	3	17,78,80	0,267,451	ENSCHIG00000016364	609	904	511	741	1.15484	1.3464	0.575742	0.673055	0.10536
GNA13	19	61144936	61145236	peak_2825	1.00871	-	61144936	61145236	0	1	300	0	ENSCHIG00000014040	234	729	179	926	2.204	3.21588	0.36358	0.496991	0.105022
MPRIP	19	34608981	34609106	peak_2771	0	-	34608981	34609106	0	1	125	0	ENSCHIG00000016471	146	270	81	157	1.48757	1.78446	0.56311	NA	0.104986
ARAF	LWLT01000021.1	20046347	20046507	peak_3743	0.565267	+	20046347	20046507	0	1	160	0	ENSCHIG00000022672	331	610	293	504	1.35131	1.55216	0.580459	0.67583	0.104812
PWP1	5	69612267	69616520	peak_617	0.565267	+	69612267	69616520	0	4	47,59,185,34	0,2365,2553,4219	ENSCHIG00000024562	617	1112	595	998	1.34902	1.52771	0.58084	0.67583	0.104268
ARHGEF17	15	30217253	30217328	peak_2115	0	-	30217253	30217328	0	1	75	0	ENSCHIG00000001133	36	138	5	31	2.52343	3.43775	0.395608	NA	0.104084
LRRC59	19	35935406	35938222	peak_2673	0.556873	+	35935406	35938222	0	2	4,46	0,2770	ENSCHIG00000008137	445	711	228	357	1.2949	1.4903	0.584571	0.679774	0.103577
METTL6	1	152289919	152290083	peak_146	0	-	152289919	152290083	0	1	164	0	ENSCHIG00000021242	187	468	70	174	1.83148	2.10263	0.577435	NA	0.103281
NOP2	5	102775085	102775385	peak_632	0.554755	+	102775085	102775385	0	1	300	0	ENSCHIG00000018560	510	1212	198	467	1.87236	2.09018	0.58604	0.680773	0.102889
MCM9	9	19430471	19430846	peak_1219	0	+	19430471	19430846	0	1	375	0	ENSCHIG00000018451	207	453	99	223	1.63689	1.94279	0.566926	NA	0.102571
ABHD8	7	102962972	102963022	peak_1062	0	-	102962972	102963022	0	1	50	0	ENSCHIG00000019222	33	103	11	48	2.06945	2.78214	0.444018	NA	0.102535
C3orf62	22	50881687	50881812	peak_3023	0	+	50881687	50881812	0	1	125	0	ENSCHIG00000009739	112	245	55	125	1.61523	1.95873	0.555494	NA	0.102455
AHNAK	29	41211254	41211429	peak_3697	0.554755	-	41211254	41211429	0	1	175	0	ENSCHIG00000015249	2265	5381	2251	4858	1.62007	1.80411	0.586459	0.680773	0.101889
ZNF277	4	64215837	64216512	peak_526	0.546601	+	64215837	64216512	0	1	675	0	ENSCHIG00000009269	427	1114	197	428	1.5028	1.69291	0.590473	0.684631	0.101268
PJA2	7	2190703	2203882	peak_841	0.565589	+	2190703	2203882	0	2	836164	0,13015	ENSCHIG00000009544	1460	2447	1166	1761	1.17208	1.33137	0.579008	0.675679	0.101234
HES1	1	73098709	73098809	peak_109	1.0541	-	73098709	73098809	0	1	100	0	ENSCHIG00000017929	189	590	48	290	1.9768	3.11758	0.347186	0.481596	0.100887
ZNF691	3	17390528	17390578	peak_324	0	+	17390528	17390578	0	1	50	0	ENSCHIG00000012591	137	246	58	111	1.3462	1.67772	0.563186	NA	0.100855
SH3BP4	3	6164022	6164147	peak_411	0	-	6164022	6164147	0	1	125	0	ENSCHIG00000013947	64	136	17	45	1.709	2.24031	0.499516	NA	0.100504
FITM1	10	80414690	80414740	peak_1365	0	+	80414690	80414740	0	1	50	0	ENSCHIG00000004734,ENSCHIG00000016776	16	143	7	275	3.43555	5.69366	0.195369	NA	0.100389
ZNF329	18	66943045	66943220	peak_2627	0	-	66943045	66943220	0	1	175	0	ENSCHIG00000005735	134	366	63	191	1.72475	2.01057	0.579687	NA	0.100388
TOX4	10	77232501	77232576	peak_1360	0.545036	+	77232501	77232576	0	1	75	0	ENSCHIG00000003080	606	938	597	882	1.23203	1.40549	0.591459	0.685374	0.100373
CELSR2	3	86404258	86404308	peak_361	0	+	86404258	86404308	0	1	50	0	ENSCHIG00000025143	36	132	19	85	2.47928	3.00262	0.503028	NA	0.100309
ANGEL2	16	69228902	69228977	peak_2200	0	+	69228902	69228977	0	1	75	0	ENSCHIG00000015562	51	117	23	60	1.62491	2.11951	0.510937	NA	0.100293
PAGR1	25	26337726	26337776	peak_3400	0.539195	-	26337726	26337776	0	1	50	0	ENSCHIG00000012427	492	777	272	414	1.18444	1.37029	0.594898	0.688155	0.0999375
DUSP14	19	13435101	13435176	peak_2635	0	+	13435101	13435176	0	1	75	0	ENSCHIG00000007892	86	231	24	74	2.03972	2.48127	0.530301	NA	0.0995268
ZNF746	4	8184248	8184323	peak_499	0	+	8184248	8184323	0	1	75	0	ENSCHIG00000015783	49	218	35	170	2.53187	2.89161	0.562945	NA	0.0983309
CTNNBL1	13	66178112	66214580	peak_1819	0.533398	+	66178112	66214580	0	4	163,50,189,73	0,28447,32113,36395	ENSCHIG00000022602	611	1365	538	1111	1.67271	1.84345	0.598338	0.690926	0.0982202
RTL6	5	114052733	114053233	peak_751	0.527305	-	114052733	114053233	0	1	500	0	ENSCHIG00000003869	332	818	123	301	1.77783	2.00378	0.601569	0.69385	0.0980434
PIGW	19	12520460	12520635	peak_2632	0	+	12520460	12520635	0	1	175	0	ENSCHIG00000013107	147	278	97	177	1.28707	1.56528	0.58836	NA	0.0978823
SYAP1	LWLT01000021.1	53667412	53668962	peak_3749	0.523834	+	53667412	53668962	0	2	118257	0,1293	ENSCHIG00000021143	424	884	434	789	1.34122	1.52326	0.60407	0.695521	0.0977977
GRAMD1A	18	46591366	46591466	peak_2428	0	+	46591366	46591466	0	1	100	0	ENSCHIG00000019950,ENSCHIG00000026195	93	216	25	65	1.80863	2.20931	0.548825	NA	0.0976162
FAM78A	11	100919731	100920081	peak_1628	0.533398	-	100919731	100920081	0	1	350	0	ENSCHIG00000012603	250	552	184	405	1.73322	1.98401	0.598275	0.690926	0.0974619
WIPI2	25	39872404	39872454	peak_3445	0	-	39872404	39872454	0	1	50	0	ENSCHIG00000025379	83	178	35	84	1.68975	2.09336	0.547808	NA	0.0974391
MMAA	17	58328501	58328676	peak_2323	0	+	58328501	58328676	0	1	175	0	ENSCHIG00000022132	73	292	18	76	2.40419	2.8007	0.551257	NA	0.0974071
C12orf73	5	66310982	66316882	peak_711	0.522498	-	66310982	66316882	0	2	108108	0,5792	ENSCHIG00000022542	233	615	128	319	1.87938	2.09193	0.60498	0.696166	0.097093
ODF2	11	98590488	98591927	peak_1537	0.539195	+	98590488	98591927	0	2	27,73	0,1366	ENSCHIG00000009088	316	684	152	331	1.63355	1.90217	0.594499	0.688155	0.0970309
C4orf54	6	25239509	25239884	peak_753	0.859495	+	25239509	25239884	0	1	375	0	ENSCHIG00000026509	1828	6036	2313	10672	1.9896	2.82322	0.425368	0.551145	0.0959909
C12orf43	17	7936964	7937014	peak_2288	0	+	7936964	7937014	0	1	50	0	ENSCHIG00000023049	128	320	35	93	1.91931	2.24311	0.579514	NA	0.0957203
SUDS3	17	14346269	14355094	peak_2292	0.506224	+	14346269	14355094	0	5	62,56,72,20,90	0,2672,4126,7261,8735	ENSCHIG00000012622	317	627	294	530	1.3635	1.55499	0.615089	0.704063	0.0953274
EPC1	13	32560909	32563531	peak_1747	0.512295	+	32560909	32563531	0	3	56364130	0,161,2492	ENSCHIG00000005911	646	1068	434	671	1.27037	1.43821	0.611746	0.701106	0.0949374
TRPS1	14	33155235	33155385	peak_1990	0	-	33155235	33155385	0	1	150	0	ENSCHIG00000015490	21	104	19	106	2.68069	3.18824	0.520688	NA	0.0947756
ZNHIT2	29	43747799	43747999	peak_3712	0	-	43747799	43747999	0	1	200	0	ENSCHIG00000009990	81	355	54	244	2.59489	2.87753	0.597435	NA	0.094518
RARA	19	40219884	40220009	peak_2689	0	+	40219884	40220009	0	1	125	0	ENSCHIG00000014719	136	313	51	122	1.6751	1.97744	0.588199	NA	0.0942371
PHACTR1	23	7070556	7070631	peak_3097	0	+	7070556	7070631	0	1	75	0	ENSCHIG00000021971	19	69	4	24	2.26363	3.32133	0.390501	NA	0.0941534
GTF3C3	2	50602548	50602648	peak_192	0	+	50602548	50602648	0	1	100	0	ENSCHIG00000016485	47	113	8	22	0.94238	1.75158	0.44163	NA	0.0935547
ACAD8	15	30904411	30904561	peak_2040	0	+	30904411	30904561	0	1	150	0	ENSCHIG00000011486	136	229	68	112	1.133	1.42363	0.6002	NA	0.092755
BRMS1	29	44795810	44795930	peak_3719	0	-	44795810	44795930	0	1	120	0	ENSCHIG00000024901	197	425	86	186	1.64429	1.8846	0.616369	NA	0.0918823
RUNX1T1	14	9800595	9800670	peak_1976	0	-	9800595	9800670	0	1	75	0	ENSCHIG00000014084	159	548	37	132	2.31825	2.59904	0.603028	NA	0.0915956
TDRD3	12	84920484	84920909	peak_1692	0.481787	+	84920484	84920909	0	1	425	0	ENSCHIG00000020019	269	600	216	416	1.41827	1.60741	0.630953	0.71609	0.0910172
CCDC137	19	50517443	50517872	peak_2811	0	-	50517443	50517872	0	2	222,28	0,401	ENSCHIG00000011693	202	422	91	193	1.68005	1.93718	0.615031	NA	0.0909698
PSMD8	18	49090770	49091170	peak_2442	0.493168	+	49090770	49091170	0	1	400	0	ENSCHIG00000026335	754	2295	424	1164	2.07165	2.22419	0.62349	0.710463	0.0909354
EFCAB14	3	21311097	21311147	peak_426	0.490114	-	21311097	21311147	0	1	50	0	ENSCHIG00000021934	300	572	212	382	1.34586	1.56584	0.625528	0.711969	0.0907127
PPIL4	9	73698482	73698532	peak_1297	0	-	73698482	73698532	0	1	50	0	ENSCHIG00000010600	159	320	82	159	1.3991	1.6624	0.614312	NA	0.0903719
LSM10	3	11339302	11339477	peak_420	0.476898	-	11339302	11339477	0	1	175	0	ENSCHIG00000009398	262	601	191	425	1.79144	1.99012	0.633457	0.718521	0.0896529
DHX38	18	40217219	40217319	peak_2545	0	-	40217219	40217319	0	1	100	0	ENSCHIG00000027105	90	295	22	71	2.01337	2.36189	0.589552	NA	0.0893616
BRD8	7	60898185	60898987	peak_873	0.490114	+	60898185	60898987	0	2	72403	0,399	ENSCHIG00000021350	1083	1857	932	1440	1.24055	1.38472	0.625219	0.711969	0.089222
MLLT1	7	92298768	92298943	peak_1036	0	-	92298768	92298943	0	1	175	0	ENSCHIG00000022842	175	378	58	127	1.5186	1.76524	0.624811	NA	0.0884813
PROCA1	19	19960800	19960875	peak_2728	0	-	19960800	19960875	0	1	75	0	ENSCHIG00000022123	105	279	29	83	1.99443	2.34382	0.593338	NA	0.0883741
TBC1D5	1	153936709	153936909	peak_147	0	-	153936709	153936909	0	1	200	0	ENSCHIG00000022282	46	135	10	38	2.15551	2.75021	0.511607	NA	0.0878756
RABEPK	11	95623453	95623578	peak_1529	0	+	95623453	95623578	0	1	125	0	ENSCHIG00000003281	101	301	35	104	1.9378	2.26468	0.60036	NA	0.0874697
PCYT2	19	50355712	50355787	peak_2700	0	+	50355712	50355787	0	1	75	0	ENSCHIG00000007479,ENSCHIG00000016745	22	67	9	39	2.22797	2.95334	0.480481	NA	0.0869414
PCF11	29	11957473	11957523	peak_3683	0.802283	-	11957473	11957523	0	1	50	0	ENSCHIG00000020954	285	857	307	1262	1.96112	2.80556	0.452124	0.573441	0.0857298
FBXL12	7	94315594	94315644	peak_1042	0	-	94315594	94315644	0	1	50	0	ENSCHIG00000021313	155	329	48	107	1.69641	1.98713	0.618914	NA	0.0853807
KIAA1755	13	66655670	66655720	peak_1893	0	-	66655670	66655720	0	1	50	0	ENSCHIG00000024385	48	166	13	56	2.22535	2.78426	0.531761	NA	0.0848698
TBC1D22A	5	116131866	116132137	peak_658	0	+	116131866	116132137	0	1	271	0	ENSCHIG00000007758	154	324	65	137	1.66088	1.90889	0.6359	NA	0.084694
C14orf93	10	79574902	79575027	peak_1445	0	-	79574902	79575027	0	1	125	0	ENSCHIG00000021325	48	132	9	32	1.92323	2.53399	0.517667	NA	0.0845869
KIAA0753	19	25067792	25067917	peak_2647	0	+	25067792	25067917	0	1	125	0	ENSCHIG00000018835	39	109	10	34	1.89289	2.48336	0.524895	NA	0.0836638
MYH8	19	29135667	29135717	peak_2761	0.814681	-	29135667	29135717	0	1	50	0	ENSCHIG00000008714	22157	53181	42934	161858	1.78187	2.68109	0.445614	0.568534	0.0829573
MFHAS1	27	20651447	20651647	peak_3524	0	+	20651447	20651647	0	1	200	0	ENSCHIG00000017108	77	224	23	74	2.16168	2.52523	0.601328	NA	0.0827337
PCIF1	13	74206557	74206757	peak_1821	0.426806	+	74206557	74206757	0	1	200	0	ENSCHIG00000010762	309	852	122	328	2.06838	2.24933	0.660335	0.743907	0.0825477
RNH1	29	45936504	45936579	peak_3678	0	+	45936504	45936579	0	1	75	0	ENSCHIG00000015649	42	166	11	53	2.53696	3.04525	0.555899	NA	0.0822181
MAP7D1	3	11174913	11175654	peak_305	0.423918	+	11174913	11175654	0	4	82,54,43,21	0,357,585,720	ENSCHIG00000003118	1917	3473	2149	3695	1.40444	1.58071	0.662784	0.745398	0.0815144
MIX23	1	66465127	66469656	peak_89	0.395024	-	66465127	66469656	0	2	36,14	0,4515	ENSCHIG00000010750	543	763	475	559	0.766835	0.909044	0.678491	0.760477	0.081266
GPN2	2	9641885	9642160	peak_244	0	-	9641885	9642160	0	1	275	0	ENSCHIG00000013538	143	336	55	129	1.84431	2.07096	0.655154	NA	0.0808776
RNASEH2C	29	44299299	44299424	peak_3714	0	-	44299299	44299424	0	1	125	0	ENSCHIG00000013681	205	596	65	183	2.10669	2.31194	0.659928	NA	0.0808667
QSER1	15	19332555	19332705	peak_2106	0	-	19332555	19332705	0	1	150	0	ENSCHIG00000016327	73	213	35	102	1.92399	2.25789	0.617879	NA	0.0799491
FBXO46	18	54321705	54321755	peak_2572	0	-	54321705	54321755	0	1	50	0	ENSCHIG00000008535	61	233	9	40	2.41605	2.8773	0.57797	NA	0.0795363
TBX15	3	96299352	96299427	peak_458	0	-	96299352	96299427	0	1	75	0	ENSCHIG00000014427	4	43	2	46	3.26464	4.90153	0.335694	NA	0.0792314
WDR59	18	3498599	3504609	peak_2524	0	-	3498599	3504609	0	2	36,14	0,5996	ENSCHIG00000010052	94	163	36	67	1.40021	1.72786	0.624198	NA	0.0790739
OCIAD1	6	68052754	68052879	peak_767	0.405279	+	68052754	68052879	0	1	125	0	ENSCHIG00000024339	242	791	105	299	2.00759	2.19097	0.672544	0.75509	0.0787124
TPX2	13	60651094	60651294	peak_1794	0.739922	+	60651094	60651294	0	1	200	0	ENSCHIG00000023873	310	1293	93	530	2.29977	3.09796	0.481732	0.598772	0.0784066
C1QTNF7	6	110877407	110877507	peak_783	0	+	110877407	110877507	0	1	100	0	ENSCHIG00000011783	64	288	20	184	2.58776	3.88123	0.385968	NA	0.0773196
SNRNP48	23	2591347	2591397	peak_3094	0.393241	+	2591347	2591397	0	1	50	0	ENSCHIG00000015216	533	1009	327	595	1.55145	1.70934	0.680097	0.761417	0.0770253
KIAA1958	8	101657863	101658038	peak_1149	0	+	101657863	101658038	0	1	175	0	ENSCHIG00000014000	32	101	9	36	2.27115	2.83118	0.554559	NA	0.0770043
KCNS3	11	80425264	80425339	peak_1604	0	-	80425264	80425339	0	1	75	0	ENSCHIG00000012986	28	86	14	51	2.11398	2.64112	0.563926	NA	0.0768893
IQSEC2	LWLT01000168.1	53192	53292	peak_3836	0	+	53192	53292	0	1	100	0	ENSCHIG00000022944	30	84	8	30	2.06363	2.72179	0.528407	NA	0.0765915
IKBKB	27	8439817	8439892	peak_3539	0	-	8439817	8439892	0	1	75	0	ENSCHIG00000014206	94	220	63	153	1.54404	1.78244	0.663734	NA	0.076418
AMZ2	19	61102758	61103083	peak_2824	0.387099	-	61102758	61103083	0	1	325	0	ENSCHIG00000023891	470	876	438	717	1.3	1.43775	0.684154	0.764666	0.0761658
MON2	5	50329246	50329646	peak_693	0	-	50329246	50329646	0	1	400	0	ENSCHIG00000008433	255	511	117	211	1.38074	1.55666	0.68433	NA	0.075045
COPG1	22	59090005	59090055	peak_3039	0.378084	+	59090005	59090055	0	1	50	0	ENSCHIG00000010891	432	2102	148	691	2.88731	3.05321	0.689606	0.769459	0.074815
PAXIP1	4	2940315	2940415	peak_496	0	+	2940315	2940415	0	1	100	0	ENSCHIG00000020313	28	81	8	30	2.01092	2.62954	0.545571	NA	0.0745922
RFXAP	12	61887624	61887799	peak_1677	0	+	61887624	61887799	0	1	175	0	ENSCHIG00000007931	47	206	11	68	2.28189	2.68814	0.612154	NA	0.0740404
ZNF75A	25	2642707	2642757	peak_3273	0	+	2642707	2642757	0	1	50	0	ENSCHIG00000009137	30	100	19	70	2.28107	2.68069	0.619496	NA	0.0735206
ACP2	15	5869106	5869178	peak_2025	0	+	5869106	5869178	0	1	72	0	ENSCHIG00000017023	53	112	21	50	1.63478	2.03253	0.618523	NA	0.0722597
FGF6	5	104595002	104595127	peak_635	0	+	104595002	104595127	0	1	125	0	ENSCHIG00000013629	55	266	54	250	2.80816	3.02364	0.702566	NA	0.0721861
KMT2C	4	5266972	5267397	peak_497	0.361587	+	5266972	5267397	0	1	425	0	ENSCHIG00000012628	405	695	282	456	1.39543	1.53352	0.700673	0.778308	0.0719997
FRAS1	6	93745904	93746004	peak_775	0	+	93745904	93746004	0	1	100	0	ENSCHIG00000024787	131	385	36	114	2.15621	2.47969	0.646526	NA	0.0716067
BAHCC1	19	50688306	50688481	peak_2812	0	-	50688306	50688481	0	1	175	0	ENSCHIG00000002854	32	108	12	50	2.09489	2.58166	0.592571	NA	0.0715145
ANO10	22	15152665	15152815	peak_3052	0.361587	-	15152665	15152815	0	1	150	0	ENSCHIG00000012109	237	521	113	237	1.68417	1.85177	0.700531	0.778308	0.0707298
LANCL2	22	579486	581929	peak_3050	0.356053	-	579486	581929	0	2	116,34	0,2409	ENSCHIG00000016442	218	484	135	269	1.57477	1.73547	0.704547	0.781299	0.0704635
MAP3K8	13	34664383	34664458	peak_1750	0	+	34664383	34664458	0	1	75	0	ENSCHIG00000017886	23	72	8	33	2.12277	2.79691	0.542244	NA	0.0700025
GTF2F1	7	92425183	92425233	peak_1037	0.357615	-	92425183	92425233	0	1	50	0	ENSCHIG00000011986	539	1161	285	589	1.73006	1.90566	0.702998	0.780453	0.0697414
MPG	25	98219	98294	peak_3265	0	+	98219	98294	0	1	75	0	ENSCHIG00000011330	84	210	28	74	1.73463	2.03869	0.661335	NA	0.0689648
FBL	18	50285893	50285943	peak_2553	0	-	50285893	50285943	0	1	50	0	ENSCHIG00000021562	66	407	13	94	2.86977	3.18486	0.65976	NA	0.068742
ETV6	5	96567984	96568109	peak_725	0	-	96567984	96568109	0	1	125	0	ENSCHIG00000020860	57	235	8	32	2.10913	2.53229	0.620176	NA	0.0686157
C2orf42	11	68225163	68225238	peak_1595	0	-	68225163	68225238	0	1	75	0	ENSCHIG00000027097	49	149	13	43	2.13337	2.53093	0.629956	NA	0.0685292
MMACHC	3	20208447	20208497	peak_328	0.351172	+	20208447	20208497	0	1	50	0	ENSCHIG00000026675	211	477	189	404	1.76523	1.94192	0.708909	0.783947	0.0684773
IRF2BP1	18	54458419	54458569	peak_2576	0	-	54458419	54458569	0	1	150	0	ENSCHIG00000002525	166	398	89	245	1.4506	1.63381	0.705972	NA	0.0684574
EPRS1	16	22000220	22000395	peak_2214	0.343379	-	22000220	22000395	0	1	175	0	ENSCHIG00000021232	288	559	132	213	1.15778	1.31114	0.713668	0.788193	0.0683851
BRICD5	25	1647440	1647565	peak_3362	0	-	1647440	1647565	0	1	125	0	ENSCHIG00000019414	49	172	20	76	2.44429	2.76944	0.655964	NA	0.0683767
TJP1	21	28037685	28037860	peak_2957	0.341445	-	28037685	28037860	0	1	175	0	ENSCHIG00000017162	385	759	201	376	1.54225	1.71155	0.717284	0.789251	0.0673267
OTULIN	20	58432763	58435831	peak_2876	0	-	58432763	58435831	0	2	90,85	0,2983	ENSCHIG00000021689	153	309	93	173	1.45764	1.64459	0.708534	NA	0.0673184
GABPA	1	9065598	9073509	peak_76	0.335013	-	9065598	9073509	0	2	229,96	0,7815	ENSCHIG00000012998	443	997	232	452	1.55876	1.68923	0.720888	0.792777	0.0670566
COLGALT2	16	63598306	63598356	peak_2255	0	-	63598306	63598356	0	1	50	0	ENSCHIG00000014870	83	199	52	125	1.87586	2.11373	0.691846	NA	0.066707
UBOX5	13	51432338	51432413	peak_1777	0	+	51432338	51432413	0	1	75	0	ENSCHIG00000011900	21	80	12	54	2.51925	2.9949	0.610898	NA	0.0664535
VARS2	23	21846041	21846139	peak_3114	0	+	21846041	21846139	0	1	98	0	ENSCHIG00000007847	77	149	27	55	1.54419	1.84289	0.669762	NA	0.0663202
TCFL5	13	53856496	53858429	peak_1785	0	+	53856496	53858429	0	2	3,47	0,1886	ENSCHIG00000019060	163	305	88	159	1.5046	1.69258	0.711641	NA	0.0661979
NOP9	10	80567216	80567366	peak_1366	0	+	80567216	80567366	0	1	150	0	ENSCHIG00000009388	68	217	16	52	2.12188	2.44668	0.66198	NA	0.0659421
ID1	13	60491313	60491363	peak_1792	0.333389	+	60491313	60491363	0	1	50	0	ENSCHIG00000011101	600	1776	261	732	2.18327	2.34252	0.722335	0.79367	0.0656419
FGF9	12	51364303	51364453	peak_1667	0	+	51364303	51364453	0	1	150	0	ENSCHIG00000020738	80	309	22	84	2.37135	2.65315	0.678674	NA	0.0654099
SDAD1	6	91333440	91334374	peak_820	0	-	91333440	91334374	0	2	110,40	0,894	ENSCHIG00000006867	226	394	155	236	1.14928	1.30156	0.725796	NA	0.0650287
ATXN7L3B	5	3856596	3856746	peak_581	0.328455	+	3856596	3856746	0	1	150	0	ENSCHIG00000009745	515	1100	305	574	1.56287	1.6822	0.725777	0.796389	0.0649681
KIF27	8	76948862	76949112	peak_1187	0	-	76948862	76949112	0	1	250	0	ENSCHIG00000008078	20	91	7	37	2.56016	3.10587	0.599003	NA	0.0636886
GPR137	29	43013705	43013780	peak_3653	0	+	43013705	43013780	0	1	75	0	ENSCHIG00000017382	150	342	68	156	1.82354	2.04095	0.710335	NA	0.0632897
MANEA	9	41604865	41604915	peak_1285	0	-	41604865	41604915	0	1	50	0	ENSCHIG00000015191	17	69	6	30	2.28456	2.96987	0.564386	NA	0.0624824
CEP57L1	9	28278488	28278563	peak_1280	0	-	28278488	28278563	0	1	75	0	ENSCHIG00000015261	44	170	41	144	2.13613	2.41	0.692958	NA	0.0619576
IRF2BPL	10	14843905	14844055	peak_1312	0	+	14843905	14844055	0	1	150	0	ENSCHIG00000010927	126	362	81	238	2.09106	2.33973	0.703285	NA	0.0617447
JADE3	LWLT01000021.1	19571947	19572097	peak_3741	0	+	19571947	19572097	0	1	150	0	ENSCHIG00000018440	46	124	15	42	1.89026	2.24883	0.663782	NA	0.0613134
NOA1	6	72937585	72937710	peak_812	0	-	72937585	72937710	0	1	125	0	ENSCHIG00000017563	134	288	75	151	1.54068	1.73941	0.724157	NA	0.0609697
HEATR4	10	18172064	18188225	peak_1325	0	+	18172064	18188225	0	3	45,59,71	0,1428,16090	ENSCHIG00000016869	88	308	24	79	2.21535	2.44369	0.713427	NA	0.0609028
FOXP4	23	33387525	33387575	peak_3202	0	-	33387525	33387575	0	1	50	0	ENSCHIG00000007860	42	157	10	43	2.4782	2.89404	0.649276	NA	0.0595586
ATP5IF1	2	10826459	10826584	peak_163	0.283837	+	10826459	10826584	0	1	125	0	ENSCHIG00000007574	2697	5553	4990	8857	1.47594	1.58681	0.751389	0.821403	0.0591554
MTRF1L	9	77164536	77164786	peak_1302	0	-	77164536	77164786	0	1	250	0	ENSCHIG00000007830	182	377	93	157	1.13858	1.30341	0.742197	NA	0.0591496
PDCD5	18	44254976	44256075	peak_2420	0.28663	+	44254976	44256075	0	2	117,33	0,1066	ENSCHIG00000006484	1041	1809	917	1438	1.30227	1.40182	0.7488	0.819815	0.0588114
FBXL15	26	28633791	28633916	peak_3489	0	-	28633791	28633916	0	1	125	0	ENSCHIG00000017809	68	247	40	143	2.29544	2.50338	0.729097	NA	0.0581581
MECOM	1	97814371	97814421	peak_43	0	+	97814371	97814421	0	1	50	0	ENSCHIG00000015174	37	102	8	25	1.94229	2.40959	0.639124	NA	0.0580665
HOXB3	19	37573337	37573387	peak_2680	0	+	37573337	37573387	0	1	50	0	ENSCHIG00000013978	38	85	9	24	1.70579	2.19336	0.633576	NA	0.0577711
CCDC183	11	104543445	104544385	peak_1645	0.26644	-	104543445	104544385	0	3	90,59,151	0,164,789	ENSCHIG00000020101,ENSCHIG00000026264	845	1647	609	1091	1.35064	1.44721	0.762681	0.831368	0.0576911
PQBP1	LWLT01000100.1	87637	87687	peak_3826	0.276219	+	87637	87687	0	1	50	0	ENSCHIG00000022517	266	762	95	255	2.12869	2.26758	0.757113	0.825753	0.056796
PEMT	19	34463374	34463424	peak_2670	0	+	34463374	34463424	0	1	50	0	ENSCHIG00000008939,ENSCHIG00000023608	106	260	28	68	1.87639	2.0946	0.730943	NA	0.056649
ZNF180	18	53354459	53354634	peak_2568	0	-	53354459	53354634	0	1	175	0	ENSCHIG00000016361	34	120	17	58	2.09119	2.42446	0.690978	NA	0.0554345
ATG5	9	31035490	31035590	peak_1235	0	+	31035490	31035590	0	1	100	0	ENSCHIG00000019684	126	318	75	165	1.68892	1.8551	0.756123	NA	0.0552889
TMUB2	19	43644338	43644663	peak_2692	0	+	43644338	43644663	0	1	325	0	ENSCHIG00000019662	176	528	49	140	2.19487	2.35011	0.759681	NA	0.0544355
CFAP298-TCP10L	1	1396946	1397096	peak_7	0	+	1396946	1397096	0	1	150	0	ENSCHIG00000026948	143	302	75	126	1.15171	1.31175	0.758768	NA	0.054417
AKAP9	4	111160194	111161108	peak_578	0.256166	-	111160194	111161108	0	2	70630	0,284	ENSCHIG00000015192	894	1841	791	1403	1.43871	1.5372	0.770241	0.83731	0.0542719
PCNX3	29	44214969	44215119	peak_3664	0	+	44214969	44215119	0	1	150	0	ENSCHIG00000014153	30	117	10	48	2.19904	2.58759	0.677911	NA	0.0541516
MAD1L1	25	41827562	41830758	peak_3349	0	+	41827562	41830758	0	2	25,25	0,3171	ENSCHIG00000022068	148	236	82	125	1.29345	1.44874	0.76488	NA	0.0530569
DDX27	13	76860521	76863088	peak_1822	0.245205	+	76860521	76863088	0	3	152,60,113	0,2139,2454	ENSCHIG00000007753	362	649	263	409	1.28342	1.38585	0.77739	0.843696	0.0525503
PHB2	5	102424925	102425050	peak_630	0.243636	+	102424925	102425050	0	1	125	0	ENSCHIG00000017171	265	990	165	557	2.47639	2.58826	0.779938	0.844614	0.0522045
TRIB1	14	67248117	67248267	peak_1954	0	+	67248117	67248267	0	1	150	0	ENSCHIG00000021266	68	315	93	380	2.63893	2.76913	0.778018	NA	0.0520958
MARS2	2	49763966	49764016	peak_266	0	-	49763966	49764016	0	1	50	0	ENSCHIG00000016548	18	81	9	47	2.7426	3.20244	0.66682	NA	0.0506255
SEC22A	1	67402038	67402663	peak_26	0	+	67402038	67402663	0	1	625	0	ENSCHIG00000014542	131	530	69	242	2.36054	2.50286	0.777229	NA	0.0502792
N4BP2	6	59715784	59715859	peak_765	0	+	59715784	59715859	0	1	75	0	ENSCHIG00000019740	12	66	3	20	2.62804	3.34447	0.609937	NA	0.0498505
MKKS	13	3491560	3491985	peak_1832	0.238099	-	3491560	3491985	0	1	425	0	ENSCHIG00000024293	779	1836	698	1343	1.56064	1.6456	0.785927	0.847862	0.0497367
APPBP2	19	12146251	12146301	peak_2631	0	+	12146251	12146301	0	1	50	0	ENSCHIG00000027119	186	340	97	142	1.01307	1.14841	0.781783	NA	0.0493981
ZSCAN29	21	54619706	54620131	peak_2966	0.233548	-	54619706	54620131	0	1	425	0	ENSCHIG00000020973	254	742	117	300	1.99601	2.10767	0.790125	0.850541	0.0490113
TRIM47	19	54968802	54968927	peak_2709	0	+	54968802	54968927	0	1	125	0	ENSCHIG00000016592	96	259	24	63	2.00641	2.21021	0.76042	NA	0.0485061
SMARCC1	22	52069720	52087723	peak_3029	0.229825	+	52069720	52087723	0	2	109,16	0,17987	ENSCHIG00000007133	676	1246	457	757	1.45719	1.55741	0.794283	0.852738	0.0480238
NHLRC3	12	63453846	63453971	peak_1680	0	+	63453846	63453971	0	1	125	0	ENSCHIG00000022530	81	186	31	68	1.64597	1.86608	0.755605	NA	0.0479031
TSR1	19	23092283	23092333	peak_2743	0	-	23092283	23092333	0	1	50	0	ENSCHIG00000023935	164	271	155	218	1.08501	1.19856	0.798047	NA	0.0473485
TMEM223	29	41428550	41428725	peak_3709	0.219315	-	41428550	41428725	0	1	175	0	ENSCHIG00000020466	574	997	455	703	1.35535	1.44169	0.801853	0.858973	0.0471492
TRMT13	3	77383702	77383802	peak_353	0	+	77383702	77383802	0	1	100	0	ENSCHIG00000015395	164	356	80	154	1.5098	1.65198	0.789192	NA	0.0466975
USP9X	LWLT01000033.1	122554	122654	peak_3798	0.216511	+	122554	122654	0	1	100	0	ENSCHIG00000022050	1047	1914	1106	1798	1.45335	1.53971	0.804713	0.860644	0.0460005
EXTL3	8	9872062	9872337	peak_1157	0	-	9872062	9872337	0	1	275	0	ENSCHIG00000027229	151	320	53	106	1.66578	1.81747	0.788823	NA	0.0457872
EIF2B5	1	82685819	82686089	peak_118	0.215611	-	82685819	82686089	0	2	10115	0,155	ENSCHIG00000026144	496	1014	305	538	1.47931	1.56627	0.805649	0.861181	0.0456655
INTS2	19	10845970	10846123	peak_2630	0	+	10845970	10846123	0	2	48,2	0,151	ENSCHIG00000025276	76	198	26	60	1.68614	1.88075	0.772919	NA	0.045482
ZNF792	18	46514688	46514988	peak_2548	0	-	46514688	46514988	0	1	300	0	ENSCHIG00000025015	102	272	44	108	1.85178	2.02171	0.784323	NA	0.0452588
GUCA1ANB	23	32920176	32920226	peak_3196	0	-	32920176	32920226	0	1	50	0	ENSCHIG00000015563	36	114	11	39	2.2905	2.65745	0.715036	NA	0.0451522
ZNFX1	13	76881547	76882047	peak_1909	0.210053	-	76881547	76882047	0	1	500	0	ENSCHIG00000018393,ENSCHIG00000025849	185	676	113	374	2.45108	2.54988	0.810308	0.864506	0.0449737
TRAF3	21	66860674	66860724	peak_2935	0	+	66860674	66860724	0	1	50	0	ENSCHIG00000026463	65	225	13	45	2.37168	2.60707	0.763567	NA	0.0447677
ZBTB48	16	45352743	45352968	peak_2244	0	-	45352743	45352968	0	1	225	0	ENSCHIG00000015862	68	336	15	73	2.87456	3.08116	0.770876	NA	0.044614
C1QA	2	5773085	5773135	peak_149	0	+	5773085	5773135	0	1	50	0	ENSCHIG00000024710	159	454	62	178	2.14167	2.34315	0.775699	NA	0.0439305
KIAA2026	8	38621021	38621846	peak_1099	0.203894	+	38621021	38621846	0	1	825	0	ENSCHIG00000024183	432	1179	309	680	1.71612	1.79695	0.816657	0.868204	0.0436538
REX1BD	7	104149932	104149982	peak_947	0.213096	+	104149932	104149982	0	1	50	0	ENSCHIG00000025942	313	698	416	810	1.665	1.74788	0.80749	0.862684	0.043404
CUEDC2	26	28633379	28633579	peak_3464	0.210775	+	28633379	28633579	0	1	200	0	ENSCHIG00000010950	936	2630	549	1355	2.03942	2.11379	0.809225	0.864073	0.0431859
TASOR2	13	42302911	42302961	peak_1866	0	-	42302911	42302961	0	1	50	0	ENSCHIG00000014086	113	258	35	76	1.76473	1.92514	0.795028	NA	0.0427131
MRPL22	7	44234103	44234453	peak_961	0.203894	-	44234103	44234453	0	1	350	0	ENSCHIG00000020523	660	2002	425	1053	1.93762	2.00988	0.8162	0.868204	0.0426239
RAB9A	LWLT01000021.1	56571247	56571322	peak_3774	0.203894	-	56571247	56571322	0	1	75	0	ENSCHIG00000001895	198	412	197	346	1.44075	1.53951	0.817467	0.868204	0.0425983
ST3GAL1	14	74022029	74022204	peak_2008	0	-	74022029	74022204	0	1	175	0	ENSCHIG00000021799	59	220	18	65	2.425	2.61944	0.784218	NA	0.0422605
TYSND1	28	19291633	19291708	peak_3580	0	+	19291633	19291708	0	1	75	0	ENSCHIG00000000064	79	176	42	89	1.61051	1.77518	0.796129	NA	0.0420532
NFRKB	29	35318750	35318825	peak_3692	0	-	35318750	35318825	0	1	75	0	ENSCHIG00000020816	130	286	96	195	1.73836	1.85232	0.815513	NA	0.0419178
P97BCNT	18	3975520	3975570	peak_2528	0.207464	-	3975520	3975570	0	1	50	0	ENSCHIG00000018018	995	2388	625	1305	1.79153	1.85958	0.812829	0.866058	0.041829
LRRC3B	27	6351816	6351866	peak_3514	0	+	6351816	6351866	0	1	50	0	ENSCHIG00000011441	59	186	18	54	2.10233	2.3203	0.776623	NA	0.0417303
SPRED2	11	63411481	63411606	peak_1594	0	-	63411481	63411606	0	1	125	0	ENSCHIG00000013086	152	544	35	117	2.44713	2.5705	0.815639	NA	0.0412356
STX4	25	27029880	27030192	peak_3299	0.19584	+	27029880	27030192	0	2	30,95	0,217	ENSCHIG00000013654	248	500	197	360	1.62526	1.72225	0.823929	0.873064	0.0411259
HSCB	17	3074733	3076202	peak_2333	0	-	3074733	3076202	0	2	55,20	0,1449	ENSCHIG00000025855	89	189	44	76	1.22891	1.38151	0.805119	NA	0.0407357
GTF3C5	11	102503695	102503945	peak_1543	0	+	102503695	102503945	0	1	250	0	ENSCHIG00000024162	89	288	36	112	2.25031	2.41651	0.801429	NA	0.0402927
SIPA1L3	18	48847596	48847771	peak_2441	0	+	48847596	48847771	0	1	175	0	ENSCHIG00000013381	45	129	13	38	2.1264	2.38365	0.768498	NA	0.0397992
ATF4	5	109873653	109873928	peak_649	0.18202	+	109873653	109873928	0	1	275	0	ENSCHIG00000014886	7318	16890	11892	23283	1.67701	1.74323	0.834841	0.881468	0.0382965
SNTB2	18	37717267	37717342	peak_2409	0	+	37717267	37717342	0	1	75	0	ENSCHIG00000024402	27	140	17	84	2.79632	3.04654	0.779537	NA	0.0378127
ZNF205	25	2429020	2439981	peak_3269	0	+	2429020	2439981	0	2	28,72	0,10889	ENSCHIG00000023092	141	250	56	92	1.43883	1.55373	0.831843	NA	0.0365236
RIN2	13	38936786	38937005	peak_1757	0.17148	+	38936786	38937005	0	1	219	0	ENSCHIG00000009997	293	683	173	365	1.83545	1.91925	0.844094	0.887931	0.0362559
SHLD2	28	4007371	4007671	peak_3600	0	-	4007371	4007671	0	1	300	0	ENSCHIG00000000239	32	143	14	57	2.43287	2.6655	0.790881	NA	0.0355969
IK	7	58712596	58713588	peak_982	0.171446	-	58712596	58713588	0	3	23115162	0,489,830	ENSCHIG00000008932	2412	3899	2725	3670	1.11426	1.16735	0.844561	0.887952	0.0351913
FAM166A	11	106016557	106016732	peak_1545	0.167058	+	106016557	106016732	0	1	175	0	ENSCHIG00000019672	1144	7846	279	1696	3.38606	3.44443	0.850275	0.890657	0.0345314
ZNF473	18	57343812	57343887	peak_2469	0	+	57343812	57343887	0	1	75	0	ENSCHIG00000009646	32	102	12	37	2.07928	2.33422	0.786783	NA	0.0343206
ZUP1	9	21136050	21136225	peak_1223	0	+	21136050	21136225	0	1	175	0	ENSCHIG00000022998	73	217	38	93	1.80327	1.93332	0.836176	NA	0.0334669
SNRK	22	15140714	15140764	peak_3003	0	+	15140714	15140764	0	1	50	0	ENSCHIG00000020167	66	198	45	126	2.209	2.34313	0.838321	NA	0.0330172
CHKA	29	46622297	46622447	peak_3723	0	-	46622297	46622447	0	1	150	0	ENSCHIG00000014786	90	262	38	102	2.08809	2.22827	0.834933	NA	0.0328485
LYN	14	58837440	58837515	peak_2002	0	-	58837440	58837515	0	1	75	0	ENSCHIG00000022450	89	245	22	57	2.07731	2.21772	0.836253	NA	0.0323772
TXNL4B	18	40242002	40242352	peak_2412	0	+	40242002	40242352	0	1	350	0	ENSCHIG00000001849	63	213	35	104	2.17594	2.30814	0.839378	NA	0.0322361
CREG2	11	6169038	6169138	peak_1558	0	-	6169038	6169138	0	1	100	0	ENSCHIG00000010213	22	80	10	36	2.40088	2.65215	0.797739	NA	0.0319582
RAI14	20	39302884	39303134	peak_2875	0.154505	-	39302884	39303134	0	1	250	0	ENSCHIG00000021456	451	1367	234	608	2.07194	2.16154	0.858158	0.89844	0.0313714
TRIM11	7	106181911	106182011	peak_1075	0	-	106181911	106182011	0	1	100	0	ENSCHIG00000010660	115	272	69	151	1.81441	1.92315	0.849689	NA	0.0310592
HDDC2	9	13226661	13226711	peak_1218	0	+	13226661	13226711	0	1	50	0	ENSCHIG00000014646	56	183	22	60	1.92	2.07127	0.837675	NA	0.0306711
DDX41	7	71607140	71607240	peak_895	0	+	71607140	71607240	0	1	100	0	ENSCHIG00000009756	154	561	44	147	2.49232	2.58218	0.861878	NA	0.0306698
NUP62	18	57257972	57258269	peak_2582	0.138687	-	57257972	57258269	0	1	297	0	ENSCHIG00000012083	278	838	184	488	2.07123	2.13233	0.868991	0.908345	0.030619
CCDC93	2	66595419	66599918	peak_202	0.136121	+	66595419	66599918	0	2	58,54	0,4445	ENSCHIG00000013749	393	685	360	514	1.17801	1.24181	0.871455	0.909962	0.0302815
SUCO	16	38586611	38586686	peak_2180	0	+	38586611	38586686	0	1	75	0	ENSCHIG00000013869	79	218	31	71	1.7617	1.88389	0.850729	NA	0.0301127
SLC43A3	15	2614050	2614100	peak_2017	0	+	2614050	2614100	0	1	50	0	ENSCHIG00000025279	31	99	10	31	2.19797	2.42328	0.815409	NA	0.0292218
ECM2	8	83915523	83915573	peak_1193	0	-	83915523	83915573	0	1	50	0	ENSCHIG00000017909	83	273	25	68	1.9824	2.09955	0.85842	NA	0.0285747
TNFRSF21	23	28477023	28477098	peak_3117	0	+	28477023	28477098	0	1	75	0	ENSCHIG00000026271	38	209	7	34	2.70923	2.93058	0.820184	NA	0.0282972
CDK5RAP2	8	109585664	109585939	peak_1210	0.120797	-	109585664	109585939	0	1	275	0	ENSCHIG00000013746	283	535	179	299	1.51647	1.57591	0.884468	0.91968	0.0281909
[truncated: 125 more rows]
